# Supplementary material for: Volcanic crisis reveals coupled magma system at Santorini and Kolumbo
Source: Nature. 2025 Sep 24;645(8082):939–45. doi: 10.1038/s41586-025-09525-7 (PMC12460173; doi:10.1038/s41586-025-09525-7)
Supplement: Supplementary file 3 — Earthquake catalogues and config files. Earthquake catalogues in CSV format, seismic velocity model in ND format and Qseek configuration files. [file 41586_2025_9525_MOESM3_ESM.zip]

Archive with 6 entries (6 files):
- README.md
- catalog-ssst-magnitudes.csv
- catalog-with-obs-ssst.csv
- catalog-with-obs-ssst.list
- qseek-config-ssst.json
- velocity-model.nd
