# Supplementary material for: Volcanic crisis reveals coupled magma system at Santorini and Kolumbo
Source: Nature. 2025 Sep 24;645(8082):939–45. doi: 10.1038/s41586-025-09525-7 (PMC12460173; doi:10.1038/s41586-025-09525-7)
Supplement: Supplementary file 3 — Earthquake catalogues and config files. Earthquake catalogues in CSV format, seismic velocity model in ND format and Qseek configuration files. [file 41586_2025_9525_MOESM3_ESM.zip › README.md]

# Supplementary Data

> Isken, M and Karstens J. et al. Volcanic crisis reveals coupled magma system at Santorini and Kolumbo, Nature, 2025

Earthquake catalogs in CSV and Pyrocko list format shown in Fig. 1, 2, 3 and 4, the utilized velocity model and Qseek (<https://github.com/pyrocko/qseek>) config file.
