# Supplementary material for: Volcanic crisis reveals coupled magma system at Santorini and Kolumbo
Source: Nature. 2025 Sep 24;645(8082):939–45. doi: 10.1038/s41586-025-09525-7 (PMC12460173; doi:10.1038/s41586-025-09525-7)
Supplement: Supplementary file 3 — Earthquake catalogues and config files. Earthquake catalogues in CSV format, seismic velocity model in ND format and Qseek configuration files. [file 41586_2025_9525_MOESM3_ESM.zip › catalog-ssst-magnitudes.csv]

time	lat	lon	depth	east_shift	north_shift	distance_border	semblance	azimuthal_coverage	n_stations	n_picks	uncertainty_horizontal	uncertainty_vertical	WKT_geom	Mw	Mw-error
2025-01-20 04:05:02.960841+00:00	36.488716	25.559688	4415.65	14394.69	9570.95	17562.5	0.7937189936637878	147.94212683117368	9	13	187.5	1187.5	POINT Z(25.559688408659078 36.4887155609285 -4415.647173114618)	1.8042110215546887	0.0
2025-01-20 05:37:56.810841+00:00	36.411122	25.426357	5018.7	2477.65	931.23	8937.5	0.8579915165901184	231.3495812800877	9	9	88.38834764831844	312.5	POINT Z(25.42635720841735 36.41112158109365 -5018.700469802418)	None	None
2025-01-20 05:45:07.380841+00:00	36.424176	25.454112	6620.05	4960.56	2383.93	10437.5	0.5043021440505981	162.93768607033724	9	6	395.28470752104744	437.5	POINT Z(25.454112398926167 36.424176403847724 -6620.051523259276)	None	None
2025-01-20 06:45:08.380841+00:00	36.515005	25.554936	9754.14	13965.08	12493.48	20437.5	0.5258155465126038	46.43477249171508	9	8	225.34695471649934	1562.5	POINT Z(25.554935746559647 36.515004810075894 -9754.144362769315)	None	None
2025-01-20 11:22:59.820841+00:00	36.411733	25.430874	5188.93	2881.79	999.31	9062.5	0.4756488800048828	221.81749316084986	9	6	375.0	375.0	POINT Z(25.430873555896316 36.41173266902197 -5188.927397336625)	None	None
2025-01-20 13:36:24.950841+00:00	36.398182	25.397214	4963.51	-130.29	-507.93	7562.5	0.7501881122589111	260.4309559762337	9	11	176.7766952966369	437.5	POINT Z(25.39721426651629 36.398182048895364 -4963.5065675607475)	None	None
2025-01-20 20:47:03.340841+00:00	36.583715	25.706372	12043.87	27474.13	20166.2	15812.5	1.1530544757843018	122.66744077179263	9	17	197.64235376052372	2375.0	POINT Z(25.706372091791465 36.58371469644009 -12043.871899371426)	2.539790119694101	0.10425692729556157
2025-01-20 22:58:15.640841+00:00	36.402732	25.403065	5876.89	393.31	-2.03	8062.5	1.0794661045074463	268.9153223705804	9	13	139.75424859373686	500.0	POINT Z(25.403064710896512 36.402731622765764 -5876.89428138073)	1.373675069664829	0.09146392243243506
2025-01-20 23:26:31.810841+00:00	36.424627	25.451519	5682.52	4728.47	2433.87	10437.5	0.704437255859375	168.01631439390792	9	9	257.6941016011038	250.0	POINT Z(25.45151872292427 36.42462664542821 -5682.521522540059)	None	None
2025-01-21 00:54:17.320841+00:00	36.590649	25.702942	9852.76	27165.44	20936.29	15062.5	1.0291372537612915	124.05179422500237	9	18	176.7766952966369	3500.0	POINT Z(25.702942188090493 36.59064904997598 -9852.758198270421)	2.3938523598794808	0.08086031335296884
2025-01-21 03:07:26.180841+00:00	36.514274	25.554783	7581.87	13951.54	12412.18	20437.5	0.5158914923667908	46.66060271578402	9	7	225.34695471649934	1437.5	POINT Z(25.554782748176788 36.51427387924947 -7581.868330445092)	None	None
2025-01-21 04:30:45.900841+00:00	36.416188	25.440549	4159.18	3747.37	1495.09	9562.5	0.5048229694366455	169.5078492609868	9	6	395.28470752104744	500.0	POINT Z(25.440548685629896 36.41618839267742 -4159.184540580761)	None	None
2025-01-21 04:32:12.930841+00:00	36.408523	25.423389	4681.39	2212.09	642.19	8687.5	0.42364633083343506	128.66781386347722	9	5	257.6941016011038	687.5	POINT Z(25.42338876754736 36.40852284946734 -4681.38530522176)	None	None
2025-01-21 05:14:54.710841+00:00	36.433831	25.456507	7469.63	5174.19	3457.59	11437.5	0.6224545240402222	144.90214282688473	9	8	176.7766952966369	312.5	POINT Z(25.456507256014042 36.43383093674526 -7469.633119613427)	None	None
2025-01-21 05:37:18.830841+00:00	36.489132	25.519741	13130.53	10823.4	9612.07	17562.5	0.782692015171051	163.91240961835226	9	11	814.9003006503311	1312.5	POINT Z(25.51974065819995 36.489132319860325 -13130.531770197531)	1.7626462830564873	0.0
2025-01-21 07:39:26.680841+00:00	36.514951	25.477927	10538.92	7082.97	12479.14	17062.5	0.5899227261543274	52.53287426304507	9	9	336.5728004459065	1062.5	POINT Z(25.47792655371213 36.51495144589524 -10538.922692894623)	None	None
2025-01-21 09:31:27.860841+00:00	36.428472	25.441746	4971.45	3853.92	2861.03	10812.5	0.514923095703125	188.06201210942282	9	5	0.0	375.0	POINT Z(25.44174625793978 36.42847212421708 -4971.453135037661)	1.3015893081609455	0.0
2025-01-21 12:16:11.210841+00:00	36.508856	25.518866	12032.18	10742.49	11805.2	19812.5	0.7295747995376587	166.43404828958958	9	10	3043.94891547148	4375.0	POINT Z(25.51886624826231 36.508856499202444 -12032.1837163017)	None	None
2025-01-21 12:16:55.200841+00:00	36.498576	25.514651	12764.08	10367.09	10661.65	18687.5	0.7883598208427429	167.11319103237193	9	14	2169.5693697137226	3875.0	POINT Z(25.514650559372278 36.49857645118107 -12764.08319803121)	2.0328851195944884	0.12893864184582893
2025-01-21 12:17:22.920841+00:00	36.506752	25.497982	13884.45	8876.2	11569.06	18937.5	0.5972867608070374	174.56319615360795	9	11	2404.4230077089182	5500.0	POINT Z(25.497981820565137 36.50675193215249 -13884.452965157256)	None	None
2025-01-21 12:18:06.090841+00:00	36.506331	25.518262	11364.76	10688.82	11524.26	19562.5	0.5757038593292236	166.4277233064102	9	9	1776.583800443987	5500.0	POINT Z(25.518261777254217 36.50633058155336 -11364.757140048601)	None	None
2025-01-21 12:18:28.110841+00:00	36.495382	25.491123	13890.39	8264.36	10304.21	18312.5	0.6678305864334106	176.8427135494436	9	11	2531.0570914145733	5500.0	POINT Z(25.491122688898074 36.49538237640085 -13890.394742185028)	2.0899040831295492	0.10709202720347921
2025-01-21 12:18:48.820841+00:00	36.512002	25.518668	11273.89	10724.37	12154.97	20187.5	0.8053511381149292	166.80181923604331	9	12	1600.7810593582121	3000.0	POINT Z(25.51866836966029 36.51200228164515 -11273.890318124271)	2.1064306191694273	0.15784311714550925
2025-01-21 12:19:20.040841+00:00	36.502482	25.489415	14155.9	8110.96	11093.5	18187.5	0.5701963305473328	55.225596653101434	9	7	3644.344934278313	5500.0	POINT Z(25.48941491817929 36.50248189465464 -14155.90279569779)	1.9462222135602638	0.10622705623142092
2025-01-21 12:19:39.430841+00:00	36.508993	25.510793	11450.13	10020.9	11819.52	19812.5	0.7377445697784424	169.59900519033698	9	12	1700.1838135919304	4375.0	POINT Z(25.5107926716249 36.50899313027026 -11450.131090203307)	1.9677864030468868	0.18052485713203614
2025-01-21 12:20:01.740841+00:00	36.505754	25.504375	11622.42	9447.69	11458.72	19437.5	0.9029850959777832	171.9132593996101	9	16	441.9417382415922	687.5	POINT Z(25.504374604828122 36.50575417919435 -11622.420101614465)	2.3439702796314785	0.1370708707566306
2025-01-21 12:20:40.000841+00:00	36.507864	25.505275	11428.9	9527.89	11693.45	19562.5	1.0464940071105957	171.70040673240203	9	15	257.6941016011038	937.5	POINT Z(25.505274876250198 36.507864346137154 -11428.90380935937)	2.4558441409438316	0.0999591756399294
2025-01-21 12:21:32.200841+00:00	36.508251	25.507882	11503.6	9760.82	11736.68	19687.5	0.8851552605628967	170.69139395325624	9	13	265.1650429449553	937.5	POINT Z(25.507881558139623 36.50825085332566 -11503.600331173155)	1.8447308535123168	0.19578036133394172
2025-01-21 12:22:13.520841+00:00	36.505858	25.506332	11215.33	9622.64	11470.48	19437.5	0.9050739407539368	171.13159916397254	9	13	250.0	625.0	POINT Z(25.5063322048758 36.50585822690872 -11215.32597696762)	1.9187337674500218	0.11811446816165105
2025-01-21 12:22:45.490841+00:00	36.508564	25.521279	12173.56	10958.17	11772.99	19812.5	0.6580162048339844	165.47237726199864	9	10	139.75424859373686	1250.0	POINT Z(25.521278955554788 36.50856439682898 -12173.558908779993)	None	None
2025-01-21 12:23:29.720841+00:00	36.506326	25.50793	11584.33	9765.35	11522.62	19562.5	0.7459705471992493	56.04253919214568	9	11	62.5	812.5	POINT Z(25.507929521332443 36.50632565835788 -11584.33160062417)	1.718756423703185	0.3277565702817493
2025-01-21 12:23:49.350841+00:00	36.507432	25.506543	11932.08	9641.26	11645.48	19687.5	0.6262097358703613	55.62709526995036	9	9	257.6941016011038	937.5	POINT Z(25.506542754032843 36.50743179790519 -11932.08436611597)	None	None
2025-01-21 12:25:03.600841+00:00	36.504042	25.509009	10946.45	9862.14	11268.74	19312.5	0.7652456760406494	169.90998399615864	9	12	257.6941016011038	812.5	POINT Z(25.509009257540733 36.50404153095988 -10946.454400240007)	1.9684785405782805	0.0
2025-01-21 12:25:19.090841+00:00	36.503859	25.529669	11259.03	11708.71	11250.71	19312.5	0.5981075167655945	161.71413354471903	9	10	576.2215285808055	1500.0	POINT Z(25.529668704548524 36.50385854819769 -11259.030500089575)	None	None
2025-01-21 12:26:19.720841+00:00	36.515803	25.522605	10273.44	11075.65	12578.03	20562.5	0.6764981746673584	50.14686791996536	9	10	500.0	1625.0	POINT Z(25.522604968224982 36.51580295260725 -10273.443253009324)	2.481502204449169	0.0
2025-01-21 12:48:24.590841+00:00	36.515068	25.552685	4624.2	13763.94	12500.18	20562.5	0.6101335287094116	46.72617918386419	9	8	197.64235376052372	1437.5	POINT Z(25.552685224251203 36.515068015343765 -4624.19745560172)	None	None
2025-01-21 15:29:49.790841+00:00	36.506595	25.546637	10918.44	13224.9	11557.17	19562.5	0.5453124642372131	50.188544965288486	9	7	0.0	2125.0	POINT Z(25.546637236675053 36.50659491016242 -10918.437382405722)	None	None
2025-01-21 16:58:57.170841+00:00	36.508193	25.463298	15754.6	5776.15	11726.7	15812.5	0.5526765584945679	55.122805269579885	9	7	1194.060823408925	875.0	POINT Z(25.463298025480015 36.50819334427395 -15754.596819386357)	None	None
2025-01-21 17:02:12.430841+00:00	36.414991	25.438948	4908.23	3604.22	1361.9	9312.5	0.5928614735603333	164.99892423657434	9	6	62.5	187.5	POINT Z(25.43894838451606 36.414991057594335 -4908.233853491786)	None	None
2025-01-21 18:15:33.340841+00:00	36.506589	25.553658	9380.26	13852.41	11557.55	19562.5	0.4686327576637268	33.57102361063107	9	6	395.28470752104744	1375.0	POINT Z(25.553658188008885 36.50658944296032 -9380.257898808208)	None	None
2025-01-21 19:34:58.180841+00:00	36.514456	25.56145	4155.06	14547.38	12433.43	20437.5	0.4766666889190674	31.135159624369066	9	6	760.3453162872775	5250.0	POINT Z(25.56145045931446 36.51445611980081 -4155.0619040412785)	None	None
2025-01-21 20:39:27.150841+00:00	36.533436	25.459403	17303.18	5426.3	14533.32	15437.5	0.6119186878204346	47.55024112673033	9	8	312.5	750.0	POINT Z(25.459403380593614 36.533435925353324 -17303.18153737061)	3.245304754178165	0.057927846463143196
2025-01-21 21:19:58.430841+00:00	36.512786	25.562566	5937.95	14647.42	12247.88	20312.5	0.6684179306030273	151.02643412840862	9	9	197.64235376052372	2500.0	POINT Z(25.562566255945928 36.512785940085166 -5937.95488443064)	None	None
2025-01-21 22:41:50.500841+00:00	36.513838	25.560124	5082.28	14428.98	12364.45	20312.5	0.7142552137374878	152.008118422874	9	9	88.38834764831844	1375.0	POINT Z(25.560124220347706 36.513837617087084 -5082.283263391816)	None	None
2025-01-22 04:23:27.770841+00:00	36.410876	25.428861	4955.47	2701.74	903.99	8937.5	0.4283254146575928	131.32644578283043	9	4	1463.087488839953	1437.5	POINT Z(25.428861283676525 36.41087597856224 -4955.471605978881)	None	None
2025-01-22 07:30:08.810841+00:00	36.413241	25.439303	5333.96	3636.07	1167.26	9187.5	0.9048424363136292	206.64832626655516	9	11	250.0	437.5	POINT Z(25.439303344839804 36.41324051822487 -5333.9561861466545)	1.5867921354765269	0.1691751781920411
2025-01-22 14:26:06.560841+00:00	36.411958	25.460556	4440.92	5537.91	1025.66	9062.5	0.6915075182914734	164.59668508657325	9	7	88.38834764831844	312.5	POINT Z(25.460555568340084 36.411958053629704 -4440.920107794653)	1.38507300733158	0.0
2025-01-22 19:25:31.260841+00:00	36.428998	25.402635	5232.64	354.7	2918.69	10312.5	0.5741994976997375	218.48669833003405	9	7	265.1650429449553	687.5	POINT Z(25.40263463799496 36.42899834496476 -5232.639662062877)	None	None
2025-01-22 19:41:35.730841+00:00	36.432219	25.407911	5787.39	826.7	3276.83	10812.5	0.6132681965827942	142.9995045366145	9	6	475.98581911649427	1062.5	POINT Z(25.40791072347214 36.43221892370402 -5787.392932270179)	None	None
2025-01-22 19:42:36.300841+00:00	36.429272	25.399544	5008.74	78.2	2949.07	10062.5	0.49264422059059143	128.924615043037	9	6	1118.033988749895	1125.0	POINT Z(25.399544072563078 36.429271636284774 -5008.735396872296)	None	None
2025-01-22 22:19:51.640841+00:00	36.409642	25.430219	5753.22	2823.33	766.8	8812.5	0.8592884540557861	218.27766258626207	9	9	88.38834764831844	437.5	POINT Z(25.430219489616913 36.40964181942135 -5753.219473365978)	1.272692614935198	0.0
2025-01-23 00:23:39.090841+00:00	36.47289	25.471455	8292.18	6508.19	7801.69	15812.5	0.659756064414978	89.52570131786513	9	8	364.4344934278313	812.5	POINT Z(25.471455384535684 36.472890243810745 -8292.178597289987)	None	None
2025-01-23 00:41:55.580841+00:00	36.413374	25.731552	20151.02	29787.75	1232.66	9187.5	0.43693748116493225	25.06488795640098	9	5	515.3882032022076	2750.0	POINT Z(25.731551590599654 36.41337371496863 -20151.024946614518)	None	None
2025-01-23 02:59:40.300841+00:00	36.667143	25.548536	20521.86	13366.86	29409.58	6562.5	0.4636823236942291	24.110952435023933	9	9	500.0	1250.0	POINT Z(25.548536488892218 36.667143177348855 -20521.862978165056)	2.785788418844148	0.22151054930762193
2025-01-23 03:28:03.350841+00:00	36.514881	25.553514	5589.96	13838.08	12479.52	20437.5	0.41360798478126526	31.350201059839605	9	6	1078.9172813520042	3437.5	POINT Z(25.553514454042954 36.51488116166166 -5589.961113350708)	None	None
2025-01-23 22:21:29.130841+00:00	36.516864	25.531842	9681.68	11900.97	12697.09	20687.5	0.8755293488502502	162.36350469047227	9	12	125.0	1625.0	POINT Z(25.53184211307401 36.51686381064471 -9681.6751318939)	1.7898753674847698	0.0
2025-01-23 22:26:05.530841+00:00	36.469958	25.509133	7601.6	9877.56	7478.79	15562.5	0.49341192841529846	75.84288920352458	9	7	257.6941016011038	1187.5	POINT Z(25.50913318411054 36.46995750366428 -7601.602820848963)	None	None
2025-01-24 05:01:13.920841+00:00	36.507353	25.457571	8342.17	5264.34	11632.94	15312.5	0.8867653012275696	191.0716819808195	9	13	731.5437444199765	687.5	POINT Z(25.457570839739436 36.50735313174305 -8342.167757894746)	2.282448049047979	0.04019302091991461
2025-01-24 10:49:16.040841+00:00	36.481351	25.528021	4511.73	11564.82	8747.82	16687.5	1.0985153913497925	159.2314018020068	9	17	88.38834764831844	1000.0	POINT Z(25.528021297835938 36.481351342418385 -4511.732020483803)	2.1324343024011023	0.2479780963916558
2025-01-24 10:53:19.780841+00:00	36.474044	25.517979	6852.23	10668.0	7934.16	15937.5	0.7653337121009827	162.5704139443415	9	10	395.28470752104744	1250.0	POINT Z(25.517979161721343 36.474044330412596 -6852.231825244991)	1.8595586895226432	0.13167915223311588
2025-01-24 10:59:13.040841+00:00	36.470968	25.511414	7029.89	10081.41	7591.33	15562.5	0.7498248219490051	165.23921892152384	9	9	257.6941016011038	875.0	POINT Z(25.511414355144016 36.470967518850195 -7029.894021633611)	2.055871117332769	0.24313192936580386
2025-01-24 13:06:43.280841+00:00	36.480292	25.528784	4980.47	11633.2	8630.1	16687.5	0.8807411193847656	63.792335651320286	9	10	88.38834764831844	875.0	POINT Z(25.528784269368565 36.480291841781074 -4980.4665718730175)	1.7886239980171323	0.013662521322999055
2025-01-24 15:13:02.730841+00:00	36.440155	25.396444	8936.8	-199.1	4159.29	9687.5	0.7284963726997375	130.5337162815226	9	7	833.8540040078958	687.5	POINT Z(25.396444259740083 36.4401553894895 -8936.801673765538)	None	None
2025-01-24 21:42:47.870841+00:00	36.517624	25.526946	11089.84	11463.3	12781.03	20687.5	0.5749192237854004	48.99768000417981	9	8	380.1726581436387	1250.0	POINT Z(25.526945836241264 36.517623990722576 -11089.8379216376)	None	None
2025-01-24 21:45:18.610841+00:00	36.400785	25.447173	4017.77	4341.0	-217.38	7812.5	0.5176937580108643	187.66375891197205	9	7	176.7766952966369	312.5	POINT Z(25.447173236973438 36.400785292081466 -4017.765601903585)	None	None
2025-01-24 21:57:32.320841+00:00	36.507584	25.542281	8179.07	12835.38	11666.54	19687.5	0.4255625307559967	33.79474619846644	9	5	1442.9245475768994	3750.0	POINT Z(25.542280884354827 36.507583782016624 -8179.073771259058)	None	None
2025-01-25 01:07:38.840841+00:00	36.448892	25.409574	6889.56	975.29	5130.77	10937.5	0.5434115529060364	256.1223758369251	10	7	187.5	312.5	POINT Z(25.409573957401665 36.44889159493331 -6889.560900235774)	None	None
2025-01-25 01:22:11.000841+00:00	36.502993	25.579263	5589.0	16141.65	11161.65	19187.5	0.5159749984741211	143.86401071354157	10	10	257.6941016011038	1500.0	POINT Z(25.57926311189346 36.5029932562625 -5589.000019807978)	None	None
2025-01-25 04:14:45.820841+00:00	36.419228	25.349055	6805.39	-4439.42	1833.46	5562.5	0.8613784313201904	184.03606442282845	10	12	752.5996611745185	312.5	POINT Z(25.349055338557644 36.419228423256996 -6805.391001878799)	1.6685437568351384	0.07931284928116145
2025-01-25 04:16:21.930841+00:00	36.421572	25.354882	6018.45	-3917.92	2093.76	6062.5	0.8685709238052368	260.6052378811072	10	14	176.7766952966369	250.0	POINT Z(25.35488224413535 36.4215716709816 -6018.454215509814)	1.6052874144056175	0.0
2025-01-25 04:17:27.790841+00:00	36.420699	25.358703	6135.78	-3576.08	1996.61	6437.5	0.46340733766555786	216.74064879511866	10	8	265.1650429449553	750.0	POINT Z(25.35870314895315 36.420699276946486 -6135.775599356862)	None	None
2025-01-25 06:45:04.310841+00:00	36.42192	25.356182	6411.27	-3801.63	2132.41	6187.5	0.5246745347976685	249.3411532706736	10	8	643.4768838116876	687.5	POINT Z(25.356181704578134 36.42191973398567 -6411.268867485996)	1.5386715405134332	0.0
2025-01-25 06:57:24.890841+00:00	36.41248	25.360754	5899.37	-3392.96	1082.59	6562.5	0.7738286256790161	211.0656703211171	10	14	1425.2192813739225	1437.5	POINT Z(25.360753812605303 36.41248000475508 -5899.366368287167)	4.853194167798403	0.4257051524578408
2025-01-25 06:58:25.680841+00:00	36.409863	25.378763	6735.04	-1781.42	791.14	8187.5	0.8365819454193115	271.9435496422078	10	12	1872.9155079714621	750.0	POINT Z(25.37876335968821 36.409863214039774 -6735.035967131382)	3.3334519102525366	0.0
2025-01-25 06:59:44.410841+00:00	36.414482	25.363396	6762.08	-3156.44	1305.14	6812.5	0.8774905800819397	219.41806405559072	10	14	500.0	375.0	POINT Z(25.363395961764574 36.414482181923844 -6762.075456894235)	3.081002730273478	0.570530389135337
2025-01-25 07:02:26.040841+00:00	36.418116	25.3552	6704.39	-3889.68	1709.45	6062.5	0.8348562717437744	277.31977263089533	10	13	2927.509607157592	437.5	POINT Z(25.35519982752604 36.41811555239709 -6704.387256991218)	2.333767088943688	0.0
2025-01-25 07:04:33.880841+00:00	36.409024	25.388157	6595.08	-940.81	697.64	8687.5	0.830182671546936	258.19872726921017	10	13	225.34695471649934	437.5	POINT Z(25.38815698196434 36.409023522389106 -6595.076892899087)	2.982349722936889	0.19532567603779794
2025-01-25 07:07:26.190841+00:00	36.410795	25.36723	5669.76	-2813.45	894.98	7187.5	0.5698601603507996	256.257756905647	10	10	1582.3736126465203	3250.0	POINT Z(25.36723049031292 36.410794667989 -5669.761639457132)	1.9492659068647584	0.0
2025-01-25 07:09:38.460841+00:00	36.418325	25.355548	6208.24	-3858.53	1732.75	6187.5	0.5502207279205322	279.0921750749536	10	11	637.3774391990981	3250.0	POINT Z(25.35554780945983 36.41832521148373 -6208.242979153333)	1.8447786998419327	0.0
2025-01-25 07:10:29.650841+00:00	36.41631	25.349999	7316.48	-4355.18	1508.88	5687.5	0.7674789428710938	185.15116709479886	10	12	197.64235376052372	312.5	POINT Z(25.34999860271556 36.41630984874568 -7316.4801882678985)	1.9683417414699464	0.0
2025-01-25 07:13:38.660841+00:00	36.41768	25.354926	6440.9	-3914.24	1661.0	6062.5	0.7616074085235596	271.1780550013318	10	11	312.5	312.5	POINT Z(25.354925601605405 36.41767975050023 -6440.902892224696)	None	None
2025-01-25 07:18:17.100841+00:00	36.417875	25.355244	6935.13	-3885.73	1682.69	6062.5	0.8012828826904297	275.00430858624316	10	15	125.0	250.0	POINT Z(25.355244066562744 36.41787496829195 -6935.130269810691)	1.7945605960444233	0.19182676113040242
2025-01-25 07:19:37.110841+00:00	36.418294	25.358306	6693.58	-3611.71	1729.18	6437.5	0.4621042013168335	211.7584057605714	10	6	2230.8210371968435	437.5	POINT Z(25.358306191213394 36.4182940723322 -6693.575097090502)	None	None
2025-01-25 07:22:14.320841+00:00	36.41884	25.358035	6570.92	-3635.95	1789.87	6312.5	0.935463011264801	281.9865693834944	10	12	225.34695471649934	312.5	POINT Z(25.358035010009086 36.41883978756191 -6570.923708249472)	1.6449114191058425	0.08345669167647363
2025-01-25 07:26:23.980841+00:00	36.4155	25.35762	6792.09	-3673.24	1418.48	6312.5	0.4765334129333496	258.05859378746686	10	8	437.5	687.5	POINT Z(25.357620063911327 36.415499628855166 -6792.08509348813)	None	None
2025-01-25 07:39:45.740841+00:00	36.421937	25.353665	6732.48	-4026.8	2134.46	5937.5	0.7025260329246521	250.30222127818922	10	11	197.64235376052372	250.0	POINT Z(25.353665191796487 36.421937218832134 -6732.475523415308)	1.6736394539346255	0.0
2025-01-25 07:40:42.740841+00:00	36.417777	25.361724	6579.0	-3305.94	1671.58	6687.5	0.941946804523468	276.4282514797212	10	15	250.0	125.0	POINT Z(25.361723722202218 36.417777234656874 -6579.0033839237985)	2.535211377070721	0.1735316576534245
2025-01-25 07:41:57.920841+00:00	36.420438	25.35523	7053.83	-3886.88	1967.67	6187.5	0.5936118364334106	268.73766285411534	10	12	883.8834764831844	937.5	POINT Z(25.355229812644176 36.42043781887024 -7053.834147112712)	None	None
2025-01-25 07:42:16.250841+00:00	36.41814	25.360349	6541.6	-3428.96	1711.95	6562.5	0.7000276446342468	277.7499938610804	10	11	125.0	125.0	POINT Z(25.360348673076295 36.41813984761893 -6541.599227043653)	1.5012534477683115	0.0
2025-01-25 07:58:16.090841+00:00	36.419109	25.350724	6636.01	-4290.12	1820.14	5812.5	0.4644477963447571	244.47359084492405	10	9	318.6887195995491	625.0	POINT Z(25.350723936128087 36.419109337277604 -6636.009392568975)	None	None
2025-01-25 08:40:21.300841+00:00	36.425573	25.348557	8221.8	-4483.62	2538.91	5562.5	0.5481940507888794	197.74731858537098	10	10	364.4344934278313	750.0	POINT Z(25.348557263025306 36.42557251613279 -8221.797256713042)	1.759813369446406	0.170976487667317
2025-01-25 08:41:51.210841+00:00	36.415184	25.359209	7790.08	-3531.09	1383.31	6437.5	0.9122090339660645	210.12206052939203	10	14	176.7766952966369	250.0	POINT Z(25.359208855520254 36.415183955005105 -7790.079455829513)	2.6909818754952015	0.2917290530825907
2025-01-25 08:44:29.270841+00:00	36.421992	25.349159	6811.61	-4430.0	2140.7	5562.5	0.8425436019897461	204.40439265370176	10	11	225.34695471649934	750.0	POINT Z(25.349158809568095 36.42199155952518 -6811.613779864417)	1.8190576541428836	0.13799358319549793
2025-01-25 10:15:52.590841+00:00	36.418847	25.386352	4212.44	-1102.17	1790.0	8937.5	0.6202706098556519	250.66139490895262	10	11	0.0	312.5	POINT Z(25.386352286096187 36.418847225428294 -4212.442187393862)	1.3421124193156246	0.0
2025-01-25 10:38:53.920841+00:00	36.409127	25.384149	5015.77	-1299.51	709.18	8687.5	0.49435654282569885	194.3681470632402	10	10	312.5	437.5	POINT Z(25.384148669125658 36.40912695471897 -5015.77398303703)	None	None
2025-01-25 11:57:27.450841+00:00	36.414839	25.378788	8122.06	-1779.09	1344.45	8187.5	0.4503387212753296	281.4849233707954	10	11	336.5728004459065	437.5	POINT Z(25.37878808082442 36.41483930047679 -8122.06073803735)	2.1173780034127923	0.11399719939944064
2025-01-25 12:44:18.680841+00:00	36.408257	25.381378	5642.61	-1547.44	612.48	8437.5	0.6259559392929077	272.688517590851	10	10	62.5	812.5	POINT Z(25.381378385036268 36.40825696266965 -5642.605402251168)	1.6371938436919047	0.0
2025-01-25 12:49:28.930841+00:00	36.412577	25.370927	7416.27	-2482.57	1093.04	7562.5	0.632148265838623	267.3682827862768	10	10	88.38834764831844	625.0	POINT Z(25.37092738469695 36.41257675500347 -7416.27452401402)	1.3666494454227274	0.0
2025-01-25 13:06:55.550841+00:00	36.414254	25.36274	6839.84	-3215.15	1279.76	6812.5	0.5948909521102905	260.6391901066497	10	10	2531.0570914145733	2250.0	POINT Z(25.362739985802726 36.41425374455692 -6839.838975008175)	1.6470343790904356	0.0
2025-01-25 13:10:14.130841+00:00	36.409882	25.378258	7150.59	-1826.61	793.21	8187.5	1.0275875329971313	271.3158587372029	10	15	62.5	375.0	POINT Z(25.378258357596224 36.40988181662141 -7150.5875247131125)	1.9739844365935064	0.27418604542093705
2025-01-25 13:13:29.420841+00:00	36.408105	25.390526	7179.22	-728.84	595.49	8687.5	1.1536567211151123	260.8761808702573	10	17	187.5	437.5	POINT Z(25.390525690305797 36.40810509795382 -7179.22212811835)	2.1542511972250153	0.3433895571359509
2025-01-25 15:49:43.280841+00:00	36.444043	25.432049	7855.79	2985.76	4592.06	12562.5	0.5884552597999573	201.77938258279013	10	7	576.2215285808055	125.0	POINT Z(25.432049362171114 36.44404271291804 -7855.790959057391)	None	None
2025-01-26 00:38:02.900841+00:00	36.414432	25.35626	6107.6	-3794.98	1299.77	6312.5	0.44932445883750916	130.61055329326064	10	7	125.0	312.5	POINT Z(25.356260122273213 36.41443162137018 -6107.600081649183)	None	None
2025-01-26 01:27:10.160841+00:00	36.420447	25.361786	5596.54	-3300.27	1968.47	6687.5	0.4640045464038849	224.34829945418224	10	7	187.5	437.5	POINT Z(25.361785757573468 36.42044722700598 -5596.54349750289)	None	None
2025-01-26 03:25:25.550841+00:00	36.420348	25.356027	7075.92	-3815.56	1957.63	6187.5	0.7638805508613586	273.5276907306186	10	12	353.5533905932738	687.5	POINT Z(25.35602690208051 36.42034777069377 -7075.922119256749)	2.093883448955161	0.0
2025-01-26 15:47:40.590841+00:00	36.500153	25.561479	18587.57	14552.59	10843.0	18812.5	0.5166584849357605	149.39070524736962	10	8	1091.5155747858114	1437.5	POINT Z(25.561478678726136 36.50015302366223 -18587.56952522544)	None	None
2025-01-26 16:49:33.380841+00:00	36.519712	25.612716	9538.61	19127.57	13026.84	21062.5	0.7311022877693176	136.67972093396236	10	13	187.5	1312.5	POINT Z(25.61271585346027 36.51971232408558 -9538.61218073185)	1.9328002049940693	0.1905251971633668
2025-01-26 18:22:17.810841+00:00	36.575398	25.57871	12793.11	16077.14	19212.54	16812.5	0.8795769214630127	153.10316264690206	10	19	176.7766952966369	1312.5	POINT Z(25.578709614869584 36.575397514048205 -12793.112446316283)	2.119872795082145	0.15003364134175423
2025-01-26 19:56:47.480841+00:00	36.500354	25.561671	18264.87	14569.77	10865.38	18937.5	1.0450477600097656	149.35726870688956	10	17	265.1650429449553	937.5	POINT Z(25.561671304331078 36.50035397691815 -18264.873390583434)	2.680372620532993	0.08805379242335398
2025-01-26 20:15:07.710841+00:00	36.503476	25.575659	16925.16	15819.43	11214.79	19187.5	0.9863150715827942	145.13278689883853	10	19	225.34695471649934	812.5	POINT Z(25.575659161017505 36.50347649377475 -16925.157826258343)	2.4546242716236613	0.08295210790034169
2025-01-26 20:32:56.870841+00:00	36.495983	25.561253	17735.75	14533.24	10379.27	18437.5	0.657724916934967	148.7388718466143	10	11	690.3350635742038	1625.0	POINT Z(25.56125339587089 36.495982921494125 -17735.746170960752)	2.5624149449860245	0.014983799131734532
2025-01-26 21:00:02.230841+00:00	36.49714	25.578417	18633.52	16067.25	10510.66	18437.5	0.587570309638977	143.05236782058984	10	8	318.6887195995491	1062.5	POINT Z(25.578417096683843 36.49714006537726 -18633.515300440842)	None	None
2025-01-26 22:13:58.800841+00:00	36.400584	25.398583	5154.6	-7.77	-240.88	7812.5	1.0510141849517822	263.73309308879993	10	15	197.64235376052372	562.5	POINT Z(25.398583219847275 36.4005837199043 -5154.604315640727)	2.5519665129146456	0.29671455255752965
2025-01-26 23:31:03.870841+00:00	36.447662	25.41498	9322.03	1458.88	4994.06	11437.5	1.1217559576034546	275.0211813943999	10	18	250.0	0.0	POINT Z(25.414980364035255 36.447661578332614 -9322.030376350605)	1.942055996796554	0.04819761477912621
2025-01-26 23:35:06.390841+00:00	36.484216	25.538351	17433.51	12487.91	9067.64	17062.5	0.5019565224647522	155.37528434301305	10	10	1520.690632574555	2125.0	POINT Z(25.53835112949849 36.48421592833538 -17433.51245732534)	1.6228338197544967	0.0
2025-01-26 23:38:17.950841+00:00	36.497696	25.553182	16794.93	13811.47	10568.59	18562.5	0.5399426817893982	151.9554411909149	10	7	139.75424859373686	2000.0	POINT Z(25.55318236513443 36.49769613832349 -16794.929807559463)	None	None
2025-01-26 23:41:50.900841+00:00	36.486133	25.550083	16377.61	13536.43	9282.34	17312.5	0.686188817024231	151.06154525669447	10	10	565.9615711335886	1312.5	POINT Z(25.550082848831124 36.48613257361302 -16377.611898726951)	1.7574050308647942	0.0
2025-01-26 23:46:57.820841+00:00	36.507546	25.61151	10134.81	19022.82	11673.73	19687.5	0.5384483337402344	134.88936652118164	10	10	5376.453291901642	9750.0	POINT Z(25.611510212116514 36.507545667652934 -10134.812258505492)	None	None
2025-01-26 23:48:51.700841+00:00	36.50746	25.588804	12262.51	16993.43	11659.93	19687.5	0.5021137595176697	141.6253086585758	10	10	3414.1250709369156	11750.0	POINT Z(25.588803719927935 36.5074596164754 -12262.51450021577)	None	None
2025-01-26 23:50:02.580841+00:00	36.509559	25.563123	16500.82	14697.81	11889.13	19937.5	0.6706875562667847	150.34951726929117	10	10	455.0068680800324	1875.0	POINT Z(25.563123249852953 36.50955886900657 -16500.822961898477)	2.00760179035028	0.09221232228381249
2025-01-26 23:55:40.560841+00:00	36.492964	25.560129	16936.29	14433.3	10043.45	18062.5	0.6241621375083923	148.59113207436755	10	10	1976.423537605237	4500.0	POINT Z(25.56012905053721 36.49296428203023 -16936.288290672997)	None	None
2025-01-26 23:57:29.720841+00:00	36.49365	25.547783	17755.28	13329.51	10117.92	18062.5	1.0113810300827026	153.28933176066013	10	18	1162.5672023586421	1187.5	POINT Z(25.54778277269629 36.49365004061738 -17755.28034251223)	2.182110194895218	0.22910556577941832
2025-01-27 00:02:05.450841+00:00	36.497249	25.558668	17414.7	14301.93	10519.68	18562.5	0.6611164212226868	149.8887538214013	10	11	1237.4368670764582	4000.0	POINT Z(25.558668313623617 36.49724910142548 -17414.704581706195)	2.0401789269068926	0.0
2025-01-27 00:05:32.200841+00:00	36.495965	25.554106	17594.84	13894.31	10376.18	18312.5	1.0338162183761597	151.32351151291368	10	18	488.1406047441659	1000.0	POINT Z(25.55410569663045 36.49596458675973 -17594.837754167376)	2.524118791064173	0.15256902825895646
2025-01-27 00:06:25.150841+00:00	36.469057	25.484088	20474.02	7638.15	7376.4	15437.5	0.4703785479068756	178.96193166253005	10	8	6885.219676960206	2687.5	POINT Z(25.484088289891563 36.469057135412896 -20474.02443607843)	None	None
2025-01-27 00:09:53.630841+00:00	36.479226	25.460601	22445.87	5537.16	8505.53	15437.5	0.6744146943092346	196.2413860267568	10	11	515.3882032022076	437.5	POINT Z(25.46060078165187 36.479226067041466 -22445.869994937795)	2.005922801461561	0.0903881388162876
2025-01-27 00:11:02.480841+00:00	36.513457	25.614027	6935.46	19246.28	12331.55	20312.5	0.45320990681648254	135.2471537069611	10	7	17600.159800410904	17750.0	POINT Z(25.614026846388633 36.51345711566823 -6935.462512506079)	None	None
2025-01-27 00:13:56.810841+00:00	36.519315	25.629595	6039.28	20635.99	12986.12	20937.5	0.7185981869697571	132.03691064065598	10	14	88.38834764831844	1562.5	POINT Z(25.629594584886586 36.51931479538941 -6039.284936143052)	1.972926889964138	0.19735607354468776
2025-01-27 00:14:38.580841+00:00	36.502009	25.573835	17455.89	15656.64	11051.33	19062.5	0.6243727803230286	145.47809854208447	10	10	10817.556621067439	6625.0	POINT Z(25.573834561347727 36.50200920918922 -17455.889470663213)	2.108038476815442	0.1489310554299479
2025-01-27 00:15:06.270841+00:00	36.473374	25.448015	22817.52	4412.17	7854.17	14437.5	0.6307161450386047	197.3552544463919	10	9	868.2777493406128	437.5	POINT Z(25.448014554253024 36.473374070257094 -22817.52081032981)	1.858656005874363	0.07716403339852018
2025-01-27 00:16:12.750841+00:00	36.483045	25.55684	14700.87	14141.12	8939.97	16937.5	0.7096997499465942	147.86230683730636	10	12	450.6939094329987	1625.0	POINT Z(25.556840302962645 36.48304484905494 -14700.865626120212)	1.6878586568602143	0.25950807889378935
2025-01-27 00:24:39.710841+00:00	36.508837	25.577289	16022.41	15963.98	11811.07	19812.5	0.5795527696609497	145.52180828336787	10	10	790.5694150420949	1625.0	POINT Z(25.577288716255985 36.508836591986935 -16022.410344951715)	1.7982665050215574	0.0
2025-01-27 00:25:24.840841+00:00	36.486579	25.482833	20811.14	7524.21	9324.63	17312.5	0.5513311624526978	180.21227773778273	10	9	176.7766952966369	1750.0	POINT Z(25.482833075077213 36.486578884334335 -20811.135223347766)	None	None
2025-01-27 00:26:29.820841+00:00	36.491116	25.527073	19556.44	11478.61	9833.44	17937.5	0.47406238317489624	59.76268896905543	10	6	2253.4695471649934	3375.0	POINT Z(25.5270731471826 36.4911155942441 -19556.440331739745)	None	None
2025-01-27 00:27:53.390841+00:00	36.508353	25.550955	17217.03	13610.51	11753.29	19687.5	0.5741127133369446	154.4100942682487	10	10	956.0661587986472	1437.5	POINT Z(25.55095511641017 36.508353297048146 -17217.02518086262)	None	None
2025-01-27 00:43:18.910841+00:00	36.495911	25.518345	20345.07	10697.67	10365.65	18437.5	0.5476115942001343	165.3078126160957	10	10	2766.992952647332	6750.0	POINT Z(25.518344745083237 36.49591085061503 -20345.06923354937)	None	None
2025-01-27 00:45:09.780841+00:00	36.4875	25.491678	21057.3	8314.86	9427.74	17437.5	0.7128244638442993	176.18634983764045	10	10	970.2609185162515	875.0	POINT Z(25.491678121362092 36.4874996415749 -21057.29825055172)	None	None
2025-01-27 00:46:31.470841+00:00	36.50389	25.474046	10057.27	6737.1	11248.91	16812.5	0.6031159162521362	59.48787674357516	10	10	197.64235376052372	812.5	POINT Z(25.47404564663755 36.503890222967975 -10057.270649565005)	1.354676682795446	0.0
2025-01-27 00:47:27.880841+00:00	36.502116	25.56394	16487.51	14772.19	11061.7	19062.5	0.4616893529891968	148.86489185301568	10	9	625.0	4000.0	POINT Z(25.5639395877035 36.502116473744586 -16487.5109632653)	None	None
2025-01-27 01:04:31.180841+00:00	36.425602	25.409224	4977.45	944.3	2541.05	10437.5	0.6138696670532227	237.4181037182093	10	9	88.38834764831844	625.0	POINT Z(25.40922426962352 36.425601766624695 -4977.446649615749)	None	None
2025-01-27 01:15:21.600841+00:00	36.545828	25.420683	12351.75	1966.44	15909.73	11937.5	0.5912643074989319	199.9793744675762	10	10	0.0	875.0	POINT Z(25.42068270209168 36.545827597864424 -12351.753825160898)	None	None
2025-01-27 01:23:07.830841+00:00	36.509162	25.567298	16126.26	15070.95	11845.61	19812.5	0.4698323905467987	148.87454850670713	10	8	652.5191568069093	1625.0	POINT Z(25.5672975013827 36.509161622764644 -16126.25969411829)	None	None
2025-01-27 01:34:34.460841+00:00	36.506864	25.555183	17352.72	13988.64	11588.26	19562.5	1.1579997539520264	152.69150747824685	10	19	225.34695471649934	1062.5	POINT Z(25.555182975163685 36.50686368133275 -17352.72321092471)	2.919107646609465	0.12162095088274327
2025-01-27 01:35:23.220841+00:00	36.516345	25.619079	2452.14	19697.05	12653.71	20687.5	0.4828479290008545	37.42654628442676	10	8	250.0	3750.0	POINT Z(25.61907899836401 36.51634517831255 -2452.1438521104997)	None	None
2025-01-27 01:38:36.230841+00:00	36.517141	25.615706	8459.86	19395.45	12741.56	20812.5	0.5395961999893188	37.750432191451864	10	8	187.5	2625.0	POINT Z(25.61570630933957 36.517141382152154 -8459.863472258592)	None	None
2025-01-27 01:41:54.890841+00:00	36.515534	25.59455	11657.37	17505.16	12558.73	20562.5	0.41790658235549927	141.25213951231711	10	7	728.8689868556626	7625.0	POINT Z(25.59454977187557 36.51553352878601 -11657.373866360382)	None	None
2025-01-27 01:45:11.610841+00:00	36.517523	25.593093	6592.58	17374.52	12779.63	20812.5	0.45045289397239685	40.634581088581115	10	7	1200.5857945186592	5125.0	POINT Z(25.593092947002383 36.51752253160915 -6592.5774343298945)	None	None
2025-01-27 01:59:53.110841+00:00	36.493562	25.527636	7186.77	11528.57	10105.54	18062.5	0.42948728799819946	58.60196782499088	10	6	515.3882032022076	1250.0	POINT Z(25.52763607776384 36.4935620427968 -7186.769370900255)	None	None
2025-01-27 02:11:10.970841+00:00	36.536601	25.418242	12581.25	1748.64	14883.75	11687.5	0.7860351204872131	201.2611640908012	10	12	139.75424859373686	625.0	POINT Z(25.41824229024313 36.53660118965674 -12581.249706477829)	None	None
2025-01-27 02:24:04.230841+00:00	36.425356	25.448877	4945.25	4492.09	2514.88	10437.5	0.655098021030426	173.15367414357272	10	8	559.0169943749474	250.0	POINT Z(25.448877280186682 36.425356310436165 -4945.249185412582)	None	None
2025-01-27 02:24:43.810841+00:00	36.425673	25.454503	4706.16	4995.38	2550.4	10562.5	0.465511292219162	159.86656514799603	10	7	225.34695471649934	625.0	POINT Z(25.454502690417147 36.4256733356642 -4706.159286417558)	None	None
2025-01-27 02:25:56.100841+00:00	36.425611	25.452465	4715.39	4813.07	2543.41	10562.5	0.6791712045669556	164.43883662758424	10	8	176.7766952966369	375.0	POINT Z(25.452464934551895 36.42561134623963 -4715.392851305004)	None	None
2025-01-27 02:27:43.120841+00:00	36.418109	25.350802	8152.7	-4283.22	1708.9	5687.5	0.5146452188491821	130.90000594688505	10	7	139.75424859373686	437.5	POINT Z(25.350801642163336 36.418108995722406 -8152.695620245123)	None	None
2025-01-27 02:36:05.960841+00:00	36.500171	25.591073	13636.65	17197.84	10849.91	18812.5	0.5321044325828552	139.57046136144714	10	10	978.279740156158	2750.0	POINT Z(25.591072765177262 36.50017134077529 -13636.645737695038)	None	None
2025-01-27 02:43:42.920841+00:00	36.520268	25.620441	9259.87	19817.73	13090.14	21062.5	0.4997979700565338	134.642663520723	10	8	894.8638164547721	4250.0	POINT Z(25.62044064599276 36.52026754819132 -9259.872061502992)	None	None
2025-01-27 03:07:22.020841+00:00	36.464039	25.488681	8791.6	8049.36	6818.79	14812.5	0.7153357267379761	89.53481849732896	10	9	2100.9670392464513	2687.5	POINT Z(25.488681079206465 36.46403908050552 -8791.600735376398)	None	None
2025-01-27 04:25:11.770841+00:00	36.500493	25.564079	17014.38	14784.97	10881.19	18812.5	0.4316655099391937	48.787619754097875	10	6	450.6939094329987	1625.0	POINT Z(25.564079126039324 36.5004928700128 -17014.377713237944)	None	None
2025-01-27 04:45:12.640841+00:00	36.500638	25.563101	17376.94	14697.54	10897.13	18937.5	0.9028480052947998	148.90447567354536	10	14	515.3882032022076	1125.0	POINT Z(25.56310128980404 36.50063756235079 -17376.939684438617)	2.3048921027553257	0.15313289276585218
2025-01-27 04:46:41.720841+00:00	36.54046	25.425733	12614.19	2417.76	15312.94	12437.5	0.8303702473640442	201.24467919519262	10	11	312.5	500.0	POINT Z(25.42573303201824 36.540459538526726 -12614.191310016337)	2.146999182697473	0.09389782158254567
2025-01-27 05:49:37.310841+00:00	36.416498	25.355177	6778.95	-3891.77	1529.6	6187.5	0.8548706769943237	261.56682351509085	10	12	176.7766952966369	250.0	POINT Z(25.355177323994607 36.41649813693626 -6778.953077884856)	1.5506811763421173	0.10455720885789654
2025-01-27 06:33:10.780841+00:00	36.444246	25.409741	9011.91	990.29	4614.23	11062.5	0.9267371892929077	267.6544489913743	10	15	88.38834764831844	187.5	POINT Z(25.40974096151783 36.44424627040587 -9011.910766704363)	1.599732728288588	0.06099145111667692
2025-01-27 08:42:43.370841+00:00	36.426948	25.43987	6469.11	3686.15	2691.51	10687.5	0.6629162430763245	195.0714653960749	10	7	395.28470752104744	375.0	POINT Z(25.439870289845466 36.426948217592425 -6469.112562921678)	1.5504427920279302	0.20108974143048075
2025-01-27 08:50:34.850841+00:00	36.490943	25.571473	17748.48	15447.8	9820.44	17812.5	0.8021048903465271	144.18325362382896	10	13	455.0068680800324	1000.0	POINT Z(25.571473420988834 36.490942944256986 -17748.48063931106)	2.7572301411098326	0.1463786731211587
2025-01-27 08:52:24.430841+00:00	36.504315	25.56131	17669.89	14536.7	11305.76	19312.5	0.5241595506668091	150.14380830905736	10	9	176.7766952966369	2750.0	POINT Z(25.561309656597455 36.50431491368229 -17669.89148512844)	2.281097736838658	0.027656863900489714
2025-01-27 09:35:09.950841+00:00	36.486447	25.573483	19640.78	15628.38	9320.83	17312.5	0.4796503484249115	142.55343161540685	10	12	176.7766952966369	1250.0	POINT Z(25.5734832353349 36.486446905739996 -19640.783017330898)	2.6660212980815667	0.10650876531831632
2025-01-27 13:25:21.680841+00:00	36.496793	25.571947	17315.9	15488.97	10471.06	18437.5	0.7967723608016968	145.15917399524793	10	15	336.5728004459065	687.5	POINT Z(25.571947042442062 36.496793378637726 -17315.90163681025)	2.443383328304557	0.164087333126951
2025-01-27 13:43:38.720841+00:00	36.468004	25.550139	23403.84	13544.61	7266.59	15312.5	0.6224901080131531	147.11189936682823	10	12	419.2627457812106	1125.0	POINT Z(25.55013887430542 36.46800443566704 -23403.8393681166)	2.5555621572498097	0.0792229019030386
2025-01-27 15:07:11.870841+00:00	36.511181	25.39272	19502.75	-531.78	12057.0	9437.5	0.4708345830440521	196.24125982954993	10	11	676.040864149498	750.0	POINT Z(25.392719843151955 36.51118105510193 -19502.753385296146)	2.245388276993859	0.09921751214497476
2025-01-27 16:20:24.270841+00:00	36.463449	25.550607	5272.27	13587.27	6760.12	14812.5	0.8370477557182312	145.75477273657822	10	16	187.5	1062.5	POINT Z(25.5506071225281 36.46344906675131 -5272.269225889796)	1.6212179744300987	0.06617960440294612
2025-01-27 20:15:08.080841+00:00	36.502409	25.544798	16377.11	13061.25	11091.41	19062.5	1.172088623046875	155.78683146384847	10	19	197.64235376052372	687.5	POINT Z(25.544798315518715 36.50240850245647 -16377.114280677984)	2.4452294333856464	0.193209740083655
2025-01-27 20:19:03.070841+00:00	36.504456	25.551699	16109.36	13677.68	11320.03	19312.5	1.2768083810806274	153.56931361115608	10	19	336.5728004459065	1062.5	POINT Z(25.5516989542348 36.50445593566685 -16109.36146909538)	2.598661483996995	0.2923678261489733
2025-01-27 20:20:32.670841+00:00	36.514917	25.553568	16327.28	13842.9	12483.5	20562.5	1.0595932006835938	154.40710106635572	10	19	257.6941016011038	1250.0	POINT Z(25.553568383929537 36.51491686247301 -16327.276022509388)	2.246405402459066	0.139400102765459
2025-01-27 20:21:49.780841+00:00	36.508889	25.557966	15971.61	14237.0	11813.9	19812.5	1.2398147583007812	152.02210086809103	10	19	139.75424859373686	1062.5	POINT Z(25.557965958201567 36.508889264075755 -15971.61281487201)	2.41251875968193	0.17297478064929184
2025-01-27 20:22:27.520841+00:00	36.516785	25.564517	15760.99	14820.99	12692.86	20687.5	0.9417191743850708	150.9544028378157	10	14	225.34695471649934	1250.0	POINT Z(25.564517010595736 36.51678508392526 -15760.990731539647)	2.078383983917944	0.18128091449323236
2025-01-27 20:23:08.560841+00:00	36.51874	25.560666	15778.32	14476.5	12909.62	20937.5	1.1777160167694092	152.5120619328245	10	18	279.5084971874737	1000.0	POINT Z(25.560666281144165 36.51873964682352 -15778.319676619194)	2.365759368302354	0.17431124218709027
2025-01-27 20:24:31.090841+00:00	36.510191	25.557063	15955.15	14156.06	11958.5	19937.5	1.2193952798843384	152.529262861318	10	19	318.6887195995491	1250.0	POINT Z(25.55706289533457 36.510190828724504 -15955.154097556639)	2.6267015809996104	0.19357459914692265
2025-01-27 20:25:03.970841+00:00	36.485125	25.527505	18228.09	11518.15	9167.38	17062.5	0.598162829875946	160.04754670661453	10	10	565.9615711335886	1000.0	POINT Z(25.527505486284603 36.48512503087271 -18228.089155006135)	None	None
2025-01-27 20:25:58.600841+00:00	36.501664	25.550632	17031.92	13582.85	11009.48	19062.5	0.8473629355430603	153.5273617763093	10	16	2378.287198805056	6000.0	POINT Z(25.55063247362121 36.50166438658703 -17031.92032795844)	2.2592441443348386	0.16308863692425302
2025-01-27 20:26:09.160841+00:00	36.49286	25.530293	18209.47	11766.2	10027.79	17937.5	0.7469157576560974	58.28595972731739	10	13	5175.060386121113	6500.0	POINT Z(25.530293176826923 36.4928598868296 -18209.466765329027)	2.4053164012565293	0.23604614814291836
2025-01-27 20:26:37.320841+00:00	36.485181	25.51784	18237.51	10654.06	9172.44	17187.5	0.7166842818260193	164.22453026315304	10	13	7247.844507162112	6500.0	POINT Z(25.517840390901178 36.48518056059662 -18237.511395438618)	2.3153946496554356	0.23284551409874021
2025-01-27 20:27:12.830841+00:00	36.490388	25.523106	18344.21	11124.11	9752.05	17812.5	0.6724220514297485	162.65234197598713	10	10	5844.33486378048	6500.0	POINT Z(25.523106432855556 36.49038780054254 -18344.20516528178)	1.7921921044461686	0.13789927081501574
2025-01-27 20:27:38.960841+00:00	36.499582	25.540886	17005.9	12712.03	10776.59	18687.5	0.9511692523956299	156.84266704230035	10	16	3271.5630820756	4000.0	POINT Z(25.540886092032363 36.49958189964319 -17005.897369974704)	2.3874673325765663	0.15148043560497304
2025-01-27 20:28:39.350841+00:00	36.490754	25.540743	15252.48	12700.72	9794.98	17812.5	0.4634249210357666	155.52856041425642	10	9	4035.003097892243	6500.0	POINT Z(25.540743431904342 36.49075430664361 -15252.483450729016)	None	None
2025-01-27 20:29:02.060841+00:00	36.511883	25.557687	15667.08	14211.53	12146.8	20187.5	1.189797043800354	152.5602889363499	10	19	176.7766952966369	1125.0	POINT Z(25.557687116234614 36.51188343204386 -15667.082646524288)	2.80648001586775	0.19174684686541088
2025-01-27 20:30:37.600841+00:00	36.52201	25.561832	15696.72	14580.03	13273.42	21312.5	1.0693678855895996	152.56414040578585	10	19	176.7766952966369	1062.5	POINT Z(25.561831635332943 36.522009861764765 -15696.724694643828)	2.5423054299453423	0.1146978681186206
2025-01-27 20:31:37.980841+00:00	36.525424	25.56206	15593.3	14599.82	13653.07	21687.5	0.9953435659408569	152.93288249427448	10	17	441.9417382415922	1250.0	POINT Z(25.562060337645505 36.52542376571555 -15593.297190415773)	2.9663400162709053	0.1854463935586459
2025-01-27 20:32:13.640841+00:00	36.484544	25.503375	19642.91	9360.86	9100.15	17062.5	0.5923439264297485	170.62567465732567	10	9	7451.92928039444	7500.0	POINT Z(25.503374523708477 36.48454389169772 -19642.911785283333)	None	None
2025-01-27 20:32:42.640841+00:00	36.513795	25.576283	17448.55	15873.04	12362.27	20312.5	0.7128841280937195	146.6531784880552	10	11	5953.5966020549295	4750.0	POINT Z(25.576282563207233 36.51379511704668 -17448.546285270164)	1.555133219989133	0.0
2025-01-27 20:33:22.390841+00:00	36.49335	25.547925	17412.14	13342.3	10084.55	18062.5	0.9690515398979187	153.18444684312658	10	17	929.1292967074066	2000.0	POINT Z(25.547925305180634 36.493349692515984 -17412.14307499847)	2.274579153669195	0.2111554453266622
2025-01-27 20:34:14.550841+00:00	36.49923	25.560935	15459.15	14504.16	10740.33	18812.5	0.6704661250114441	149.42418353537937	10	12	4705.3825561796775	5625.0	POINT Z(25.560934917509673 36.4992304125834 -15459.153537398191)	1.724463241574552	0.17466807526559447
2025-01-27 20:35:19.610841+00:00	36.497355	25.56224	15759.31	14621.17	10531.97	18562.5	0.7772444486618042	148.63365254450585	10	12	250.0	1375.0	POINT Z(25.562239981475404 36.49735483932781 -15759.311903017067)	1.761868637677523	0.27919322192187535
2025-01-27 20:35:37.840841+00:00	36.492585	25.527476	18412.13	11514.42	9996.9	18062.5	0.5927290916442871	161.13787654353843	10	11	488.1406047441659	562.5	POINT Z(25.52747618351491 36.49258518750269 -18412.127676059223)	1.9274268872591003	0.31787272222958785
2025-01-27 20:36:33.470841+00:00	36.503717	25.565011	15422.76	14867.63	11239.79	19187.5	0.49160462617874146	148.76429070481709	10	7	976.2812094883318	4375.0	POINT Z(25.56501080564953 36.503716605729394 -15422.762579972008)	1.7611742470792722	0.1339411721916286
2025-01-27 20:37:08.680841+00:00	36.493901	25.550788	15604.92	13598.15	10146.25	18187.5	0.44181424379348755	146.94907747141252	10	11	3186.8871959954904	10500.0	POINT Z(25.550788460499582 36.49390097209114 -15604.921772836624)	2.3620662976981883	0.2515927092341679
2025-01-27 20:38:05.220841+00:00	36.502536	25.558439	16338.16	14280.46	11107.56	19062.5	1.1679807901382446	150.86170582854174	10	19	625.0	1312.5	POINT Z(25.558439074243378 36.50253634662719 -16338.159869793486)	2.5857185450469165	0.16229663471815048
2025-01-27 20:39:19.950841+00:00	36.493293	25.564926	14713.75	14862.01	10080.7	18062.5	0.6621341109275818	146.9358493825391	10	12	3695.96486049313	4875.0	POINT Z(25.564925646293922 36.493292752649836 -14713.753797217114)	1.6664775726277634	0.25700590809994006
2025-01-27 20:40:33.650841+00:00	36.50867	25.582374	13649.69	16418.54	11793.43	19812.5	0.5161678194999695	143.8596060619123	10	8	139.75424859373686	1625.0	POINT Z(25.58237442437121 36.50867031075474 -13649.690033088416)	1.9452234486376474	0.0
2025-01-27 20:41:58.600841+00:00	36.501278	25.565948	17578.9	14951.86	10968.72	18937.5	1.1279736757278442	148.02630804730654	10	17	257.6941016011038	500.0	POINT Z(25.56594789415238 36.50127752448105 -17578.90165737765)	2.5904123575214895	0.04142196345987115
2025-01-27 20:43:24.960841+00:00	36.417834	25.353731	6296.69	-4021.12	1678.17	6062.5	0.532747745513916	275.0203057623295	10	9	24705.926667502274	12687.5	POINT Z(25.353731024473937 36.41783374419353 -6296.6861934671415)	1.0393578745838634	0.21455872811211596
2025-01-27 20:43:42.670841+00:00	36.510343	25.562025	15659.34	14599.51	11976.21	19937.5	1.0584917068481445	150.84410024524962	10	19	559.0169943749474	1250.0	POINT Z(25.56202506589181 36.51034347325288 -15659.340741048585)	2.6383932843375737	0.26799303357177306
2025-01-27 20:45:50.280841+00:00	36.501943	25.560818	15224.2	14493.19	11041.94	19062.5	0.4524572789669037	149.9254596468456	10	7	1131.9231422671771	4500.0	POINT Z(25.5608178009369 36.50194300467817 -15224.196904603963)	None	None
2025-01-27 20:47:31.490841+00:00	36.497952	25.585765	15703.62	16723.85	10602.23	18562.5	0.9481849670410156	140.81739284143646	10	16	176.7766952966369	1250.0	POINT Z(25.58576455454104 36.4979523400109 -15703.618982058602)	2.3633566846112832	0.15573321182285893
2025-01-27 20:50:05.230841+00:00	36.502051	25.557956	15172.12	14237.41	11053.54	19062.5	0.6859285235404968	150.9535337304807	10	12	139.75424859373686	1187.5	POINT Z(25.557956398983997 36.50205117092255 -15172.121910382375)	1.7801601106467153	0.16229102665984763
2025-01-27 20:51:01.590841+00:00	36.4933	25.558615	16539.76	14297.92	10080.52	18062.5	0.6919668912887573	149.20208013385016	10	11	395.28470752104744	1312.5	POINT Z(25.55861538122633 36.49329968938971 -16539.76418444807)	1.599200490237949	0.33889493355234834
2025-01-27 20:52:44.930841+00:00	36.503735	25.565268	15354.68	14890.62	11241.92	19187.5	0.5344421863555908	148.67897122415675	10	10	1414.213562373095	3875.0	POINT Z(25.5652681278245 36.50373541704243 -15354.675445275027)	1.7788933017140967	0.4267999412396366
2025-01-27 20:54:34.230841+00:00	36.494429	25.552632	13978.97	13762.87	10205.25	18187.5	0.5966932773590088	151.60253852965604	10	12	0.0	1375.0	POINT Z(25.552632215898413 36.49442923257347 -13978.97202494374)	1.3113636726885924	0.2264411955251363
2025-01-27 20:55:42.400841+00:00	36.503863	25.557944	16444.53	14235.96	11254.98	19312.5	0.6412677764892578	151.25069619388364	10	10	176.7766952966369	1750.0	POINT Z(25.557943956315704 36.50386281300534 -16444.534555426566)	1.8859415044769676	0.48927087174702866
2025-01-27 20:56:44.720841+00:00	36.507926	25.577284	14631.31	15963.76	11709.78	19687.5	1.1387876272201538	145.36992757545715	10	19	336.5728004459065	1000.0	POINT Z(25.57728415262845 36.50792570635654 -14631.311070660966)	2.7146285266594044	0.16848054104325128
2025-01-27 20:57:21.800841+00:00	36.502583	25.608026	6046.84	18712.64	11121.22	19062.5	0.5336519479751587	134.9467112723517	10	10	6249.062429676951	13875.0	POINT Z(25.608026234749282 36.50258288611623 -6046.839903143533)	None	None
2025-01-27 20:58:07.410841+00:00	36.499291	25.558012	17007.19	14242.85	10746.63	18812.5	0.7015336751937866	150.4748981429388	10	11	637.3774391990981	1687.5	POINT Z(25.558011582807385 36.49929100848967 -17007.185448943274)	1.8937373502240862	0.17096251325508172
2025-01-27 20:59:35.290841+00:00	36.494369	25.544318	18568.67	13019.7	10197.44	18187.5	0.6231884360313416	154.72953757412924	10	9	336.5728004459065	1312.5	POINT Z(25.544318397052425 36.49436935889983 -18568.66739999459)	1.9541320356382488	0.32777976038873113
2025-01-27 21:03:47.300841+00:00	36.527258	25.610871	9362.9	18960.87	13865.48	21812.5	0.6637434959411621	138.39595458415505	10	14	6847.102489374612	8125.0	POINT Z(25.610871061909982 36.527257661907825 -9362.899555916942)	1.585339886843294	0.04751078544580323
2025-01-27 21:04:41.910841+00:00	36.499314	25.555762	15533.72	14041.76	10748.82	18687.5	0.8684539794921875	151.2871606196483	10	13	225.34695471649934	1062.5	POINT Z(25.555761969573602 36.49931364817356 -15533.722147039101)	1.9589914860098507	0.07659551678162946
2025-01-27 21:08:08.700841+00:00	36.493678	25.570367	17806.95	15348.35	10124.43	18062.5	0.7155762314796448	145.10639638176238	10	12	176.7766952966369	1250.0	POINT Z(25.57036691177344 36.49367839063266 -17806.954958296414)	1.832487689477287	0.13769662270131378
2025-01-27 21:09:17.240841+00:00	36.511672	25.613033	10657.45	19157.88	12132.82	20187.5	0.43121153116226196	135.2097764767262	10	7	10686.58621824575	8875.0	POINT Z(25.613032743928652 36.5116716241069 -10657.45049360761)	1.5817237868343845	0.26793429129938273
2025-01-27 21:09:59.860841+00:00	36.498909	25.558049	17679.48	14246.28	10704.18	18687.5	0.47509530186653137	150.39667132563162	10	10	3729.1084725440746	8000.0	POINT Z(25.558049184508622 36.49890918396427 -17679.48015960594)	1.6757658134025624	0.1868371508157819
2025-01-27 21:10:31.070841+00:00	36.497562	25.564794	14025.88	14849.46	10555.4	18562.5	0.6870236992835999	147.77135041088536	10	11	530.3300858899106	1250.0	POINT Z(25.564794319604754 36.49756203984123 -14025.883724195992)	1.7649463537296972	0.07539679975123403
2025-01-27 21:12:59.080841+00:00	36.498838	25.565684	15101.31	14928.77	10697.4	18687.5	0.708423912525177	147.68919764152432	10	11	225.34695471649934	812.5	POINT Z(25.565684357166347 36.49883785943227 -15101.307963860532)	1.6535498731328482	0.12035512347675092
2025-01-27 21:13:48.650841+00:00	36.501063	25.559695	15108.96	14392.96	10943.94	18937.5	1.1086580753326416	150.17434939614938	10	15	455.0068680800324	1062.5	POINT Z(25.559694644759034 36.50106317801078 -15108.96497659801)	2.3043573407082296	0.0882871664860545
2025-01-27 21:14:40.590841+00:00	36.498143	25.566115	15089.29	14967.4	10620.24	18687.5	0.5437226891517639	147.41509170205248	10	11	0.0	875.0	POINT Z(25.566115051726012 36.498143320421754 -15089.286782655361)	1.5884613212584862	0.14423238881348743
2025-01-27 21:16:56.940841+00:00	36.50046	25.556224	15322.65	14082.84	10876.35	18937.5	0.7831700444221497	151.31077459506216	10	13	441.9417382415922	1250.0	POINT Z(25.556223909147718 36.500459910043304 -15322.652659510963)	1.9077831744838039	0.0672896124330784
2025-01-27 21:17:51.560841+00:00	36.498783	25.553633	15391.7	13851.56	10689.46	18687.5	0.6732509136199951	151.97113652677916	10	11	312.5	1500.0	POINT Z(25.55363305529719 36.49878254745911 -15391.700098236179)	1.6647281013958293	0.03002672067717649
2025-01-27 21:18:47.960841+00:00	36.496477	25.560827	15266.3	14495.0	10434.16	18437.5	1.0184544324874878	148.97969700282104	10	17	279.5084971874737	750.0	POINT Z(25.560826708771014 36.496477101924754 -15266.30017026297)	2.081111516326079	0.09385768123261928
2025-01-27 21:19:45.620841+00:00	36.496895	25.558011	13876.73	14243.22	10480.25	18437.5	0.6488527059555054	150.063712379275	10	10	197.64235376052372	875.0	POINT Z(25.55801079614458 36.49689538750189 -13876.730945455292)	1.6172564611450397	0.037076947972032315
2025-01-27 21:25:36.590841+00:00	36.501746	25.566586	15147.66	15008.76	11020.9	18937.5	1.1055330038070679	147.8877204860407	10	19	197.64235376052372	1312.5	POINT Z(25.566585529693963 36.50174590590755 -15147.657578500075)	2.2461764995667926	0.14740782121842422
2025-01-27 21:26:05.750841+00:00	36.489128	25.558044	14413.98	14247.62	9616.53	17687.5	0.42783141136169434	52.956879970280966	10	8	1525.819451966713	2750.0	POINT Z(25.55804413221868 36.48912771762378 -14413.97601577729)	1.7125006786513333	0.0
2025-01-27 21:27:26.140841+00:00	36.497169	25.552174	15826.05	13721.39	10509.81	18562.5	0.5344555974006653	152.23810051407446	10	11	139.75424859373686	1062.5	POINT Z(25.552173553968572 36.497168785660634 -15826.05358007604)	2.07278446239972	0.07287010271239569
2025-01-27 21:27:46.930841+00:00	36.507213	25.599428	10590.26	17943.0	11634.4	19562.5	0.43121233582496643	138.34419626474218	10	7	4094.5848385398	6375.0	POINT Z(25.599427551466743 36.50721277590972 -10590.257044364045)	None	None
2025-01-27 21:28:30.710841+00:00	36.502119	25.561558	15531.8	14559.35	11061.66	19062.5	0.6516862511634827	149.69521250811144	10	11	176.7766952966369	1750.0	POINT Z(25.56155840237102 36.502119392799926 -15531.79975952926)	1.4088192024325012	0.20842484049231969
2025-01-27 21:29:19.170841+00:00	36.50064	25.558857	15471.5	14318.18	10896.77	18937.5	1.1154438257217407	150.40038781864018	10	18	176.7766952966369	1250.0	POINT Z(25.55885717732824 36.50064009786877 -15471.495431381276)	2.3379630930274495	0.12547790122422486
2025-01-27 21:30:06.680841+00:00	36.500204	25.564554	14922.09	14827.5	10849.13	18812.5	0.4350013732910156	148.32275677730516	10	9	1007.7822185373187	1937.5	POINT Z(25.564554374328683 36.50020388946716 -14922.091391659555)	None	None
2025-01-27 21:32:11.630841+00:00	36.552954	25.639888	20404.46	21546.44	16728.92	19312.5	0.49507078528404236	31.02504265331163	10	8	9862.531685627175	8250.0	POINT Z(25.639887663150162 36.55295441784831 -20404.457137378915)	2.1486698569314684	0.04800200191646553
2025-01-27 21:33:02.550841+00:00	36.502947	25.558758	15248.86	14308.88	11153.27	19187.5	0.6568606495857239	150.8159105720307	10	10	364.4344934278313	1375.0	POINT Z(25.558757846892938 36.502946965248874 -15248.864252454765)	2.125236671392276	0.039903432225611546
2025-01-27 21:35:47.260841+00:00	36.498258	25.56235	16108.73	14630.8	10632.37	18687.5	0.616227924823761	148.7546654944263	10	11	833.8540040078958	2312.5	POINT Z(25.562349591841503 36.498257571713296 -16108.732269909244)	2.0936119179781567	0.06494590682292412
2025-01-27 21:36:51.030841+00:00	36.510041	25.565131	14053.03	14877.14	11943.06	19937.5	0.6445500254631042	149.74299405731745	10	11	312.5	812.5	POINT Z(25.565130775507043 36.51004112454472 -14053.029631264595)	1.965802269191509	0.10657014370198648
2025-01-27 21:37:16.590841+00:00	36.50375	25.558823	15153.56	14314.55	11242.56	19187.5	0.87739497423172	150.92281294659037	10	13	375.0	875.0	POINT Z(25.55882299777229 36.50374991244403 -15153.559323520283)	2.491439980183804	0.042138402827645915
2025-01-27 21:37:53.590841+00:00	36.505469	25.565658	15393.54	14925.11	11434.76	19437.5	0.5044723749160767	47.27679320215998	10	10	2292.9920409805177	2500.0	POINT Z(25.565657736955234 36.50546907373278 -15393.54210347468)	2.2504094904637224	0.0
2025-01-27 21:38:34.830841+00:00	36.501068	25.562679	15726.42	14659.68	10944.91	18937.5	0.6020264029502869	149.125844499849	10	10	250.0	1125.0	POINT Z(25.562678632358434 36.501067906705174 -15726.422336763682)	2.1230509624947325	0.10824432245551407
2025-01-27 21:38:54.120841+00:00	36.501787	25.552526	15498.02	13752.1	11023.34	19062.5	0.5739235281944275	152.85804497113003	10	10	125.0	625.0	POINT Z(25.552526319976558 36.501786647687766 -15498.023358681234)	2.3273979184040927	0.233218438975052
2025-01-27 21:40:15.270841+00:00	36.50231	25.5791	14029.81	16127.25	11085.69	19062.5	0.40427330136299133	45.6411506957412	10	8	3377.314021526574	3500.0	POINT Z(25.579100369811055 36.50231033596195 -14029.814746447766)	2.2438550297035995	0.0
2025-01-27 21:42:50.930841+00:00	36.494404	25.562712	15695.36	14663.94	10203.92	18187.5	0.7950020432472229	147.93049377074797	10	14	929.1292967074066	1500.0	POINT Z(25.56271218087729 36.494403931130236 -15695.361364203385)	2.6097173209797613	0.2717247084188399
2025-01-27 21:44:05.740841+00:00	36.500944	25.56157	15444.06	14560.57	10930.92	18937.5	0.8225294947624207	149.4933738935826	10	16	176.7766952966369	1125.0	POINT Z(25.561569575535355 36.50094354272636 -15444.063397931695)	2.107199160902707	0.18740118847934184
2025-01-27 21:46:06.200841+00:00	36.497309	25.555747	15500.65	14040.81	10525.96	18562.5	0.9203442931175232	150.9543892069461	10	16	380.1726581436387	1000.0	POINT Z(25.555747242005708 36.497309460878114 -15500.653879348649)	2.380534960694267	0.11789935791294504
2025-01-27 21:47:00.700841+00:00	36.412919	25.372757	6917.03	-2318.81	1131.07	7687.5	0.8834865093231201	236.89340280523018	10	14	0.0	375.0	POINT Z(25.372757235230225 36.41291918189707 -6917.028803553503)	3.406204506307685	0.45332363153919175
2025-01-27 21:49:13.370841+00:00	36.41729	25.350317	6493.79	-4326.67	1617.87	5687.5	0.4907885491847992	186.8193790659592	10	8	4089.8120372457215	4000.0	POINT Z(25.35031663293831 36.41729009698648 -6493.793315175688)	1.5992484276660663	0.0
2025-01-27 21:51:47.420841+00:00	36.503561	25.565996	14970.54	14955.75	11222.6	19187.5	0.6941019892692566	47.683387197697186	10	11	139.75424859373686	812.5	POINT Z(25.565996399034947 36.50356062935526 -14970.544393629456)	2.031088582924519	0.07761059046852758
2025-01-27 21:52:58.740841+00:00	36.418257	25.350417	6058.75	-4317.64	1725.35	5687.5	0.8089807629585266	187.88809248243973	10	12	279.5084971874737	250.0	POINT Z(25.35041692086736 36.41825673066652 -6058.754171841114)	2.0526582518482908	0.2363265723896979
2025-01-27 21:54:20.430841+00:00	36.425284	25.343355	6608.75	-4949.06	2507.04	5062.5	0.6539855599403381	161.47898747314719	10	11	187.5	312.5	POINT Z(25.343355277079088 36.42528363208771 -6608.753751961021)	1.4703409505914538	0.1910453156980476
2025-01-27 21:55:35.570841+00:00	36.497585	25.571319	12671.66	15432.71	10558.98	18562.5	0.622673511505127	145.52102290201722	10	11	3005.203820042827	10000.0	POINT Z(25.57131941407828 36.497585043021324 -12671.655558621374)	1.957449908078178	0.3200435206262804
2025-01-27 21:58:03.980841+00:00	36.504965	25.556275	16330.43	14086.57	11377.25	19312.5	0.8328912258148193	152.01434622856397	10	15	929.1292967074066	4250.0	POINT Z(25.556274800012535 36.50496456140241 -16330.42985294857)	2.5464166055437487	0.10139120821843095
2025-01-27 21:59:48.260841+00:00	36.504903	25.582682	13108.12	16446.83	11374.63	19312.5	0.6151260733604431	44.51511888443383	10	9	4914.900812834375	10000.0	POINT Z(25.582682001160812 36.50490339676824 -13108.116244701938)	2.0538456321338088	0.24408155526610686
2025-01-27 22:00:25.790841+00:00	36.497759	25.556842	15470.51	14138.58	10576.15	18562.5	0.9900547862052917	150.63475768405053	10	14	176.7766952966369	812.5	POINT Z(25.55684199778746 36.497759348023415 -15470.507735648873)	2.544200223207219	0.07823423743803781
2025-01-27 22:01:00.290841+00:00	36.49552	25.543561	15893.29	12951.79	10325.32	18312.5	0.745124101638794	155.2041302510566	10	11	380.1726581436387	1062.5	POINT Z(25.543560863286316 36.49552039508889 -15893.29237566847)	2.08551412560805	0.19853625788114782
2025-01-27 22:01:38.810841+00:00	36.681098	25.832548	23167.1	38691.22	31038.03	4937.5	0.47908443212509155	16.0804788603416	10	7	34857.80265951943	11375.0	POINT Z(25.832547933153123 36.68109809874055 -23167.100132741154)	2.853553541129751	0.10347887659274102
2025-01-27 22:02:47.010841+00:00	36.507564	25.572286	13785.45	15517.09	11668.73	19687.5	0.6010975241661072	146.94976220787356	10	11	1700.1838135919304	4250.0	POINT Z(25.572285663083257 36.507563877776015 -13785.445359567733)	1.910152362173727	0.39381111591632445
2025-01-27 22:03:12.820841+00:00	36.50704	25.582186	13403.98	16402.06	11612.12	19562.5	0.608485221862793	143.63806177516759	10	10	2651.650429449553	4250.0	POINT Z(25.582186119093635 36.50704003612204 -13403.980009400426)	1.9929853289109514	0.19614010946792226
2025-01-27 22:03:47.300841+00:00	36.511507	25.580952	13260.01	16290.85	12108.59	20062.5	0.5597001910209656	144.78908909257146	10	12	3439.7719764542535	4250.0	POINT Z(25.58095229009212 36.51150670538615 -13260.007381670966)	2.168791724296517	0.032027494608704465
2025-01-27 22:04:46.680841+00:00	36.502093	25.569467	14065.54	15266.27	11059.92	19062.5	0.6387712359428406	146.9633699329329	10	9	197.64235376052372	1562.5	POINT Z(25.569467257588677 36.50209273199066 -14065.54081957771)	2.1273029622734865	0.21556174001310335
2025-01-27 22:05:40.460841+00:00	36.496052	25.559227	13991.55	14352.05	10386.63	18437.5	0.6023368835449219	50.88213733831833	10	7	2157.8345627040085	4500.0	POINT Z(25.5592265470999 36.49605177062573 -13991.554060599648)	1.8030241409114787	0.0
2025-01-27 22:06:56.530841+00:00	36.504936	25.572577	14897.19	15543.68	11376.55	19312.5	0.7094746232032776	146.4092868756459	10	12	2348.536778506992	1625.0	POINT Z(25.57257726633702 36.50493574606785 -14897.194359228477)	2.0097918254020355	0.08397079754418613
2025-01-27 22:08:48.340841+00:00	36.495717	25.55405	15544.21	13889.36	10348.6	18312.5	0.7224085927009583	52.05774316808851	10	10	279.5084971874737	1062.5	POINT Z(25.554049729745888 36.495716594457065 -15544.214405188965)	2.0058845573255355	0.06036441727644837
2025-01-27 22:09:54.700841+00:00	36.495606	25.551921	15322.66	13699.06	10336.02	18312.5	0.7191932797431946	152.0685578182152	10	13	336.5728004459065	1000.0	POINT Z(25.551920651893084 36.495606172242084 -15322.660792639168)	2.480487555176178	0.01373719402308815
2025-01-27 22:11:49.450841+00:00	36.493913	25.544759	15760.73	13059.15	10146.73	18187.5	0.48345446586608887	54.622630367708894	10	8	1879.1620472966135	8000.0	POINT Z(25.544758897223275 36.49391284038142 -15760.72566148478)	1.667214354205791	0.21075494819546725
2025-01-27 22:12:41.820841+00:00	36.493676	25.547403	15484.05	13295.58	10120.79	18187.5	0.6285721063613892	153.43782268149303	10	12	883.8834764831844	4500.0	POINT Z(25.54740327432899 36.49367625326252 -15484.046944206313)	2.1322487634400438	0.17987503347750655
2025-01-27 22:14:25.120841+00:00	36.492025	25.548378	14797.59	13382.99	9937.36	17937.5	0.6765382289886475	152.78541430464185	10	11	1237.4368670764582	4000.0	POINT Z(25.548377873386045 36.49202541393761 -14797.592499234039)	1.9931368378417829	0.0658218385926106
2025-01-27 22:15:10.840841+00:00	36.491733	25.552871	15265.99	13784.67	9905.49	17937.5	0.7524791955947876	151.03733667993987	10	13	265.1650429449553	1000.0	POINT Z(25.552870676219953 36.49173313998392 -15265.991032364658)	2.2196313350517665	0.11810466393558361
2025-01-27 22:18:08.210841+00:00	36.496831	25.55635	15570.04	14094.76	10472.86	18437.5	1.0370899438858032	150.65341804806394	10	16	822.0591523728691	2250.0	POINT Z(25.556349883792652 36.49683113687883 -15570.042523035496)	2.715110030479231	0.1130859418746466
2025-01-27 22:18:49.390841+00:00	36.492419	25.55292	15375.55	13788.93	9981.74	17937.5	0.8773093223571777	151.14187185325636	10	14	2183.031149571623	3500.0	POINT Z(25.55291970181057 36.49241882593444 -15375.546031340657)	2.428257268210487	0.09761945585763132
2025-01-27 22:19:54.940841+00:00	36.504584	25.55728	14551.42	14176.46	11335.13	19312.5	1.0434255599975586	151.5996765709747	10	17	225.34695471649934	1312.5	POINT Z(25.557279690095353 36.5045844560118 -14551.420529444329)	2.8366851238708284	0.11196408505909616
2025-01-27 22:20:49.830841+00:00	36.492647	25.556093	15211.23	14072.58	10007.54	18062.5	0.6098776459693909	150.0060087545387	10	11	2186.6069605669877	6000.0	POINT Z(25.556093227308256 36.49264670044417 -15211.232966694462)	2.088244937508779	0.0
2025-01-27 22:21:14.630841+00:00	36.504349	25.556614	14301.26	14116.99	11308.84	19312.5	0.9289832711219788	151.79794987808026	10	15	637.3774391990981	3500.0	POINT Z(25.556613817136324 36.50434887225754 -14301.25576635186)	2.7464240268271194	0.0395052834915135
2025-01-27 22:21:36.360841+00:00	36.491595	25.559168	14641.29	14347.62	9891.09	17812.5	0.8848168849945068	148.68469028573242	10	13	2942.150573984955	4500.0	POINT Z(25.559167746681627 36.49159538605203 -14641.285465188632)	2.7222434620172624	0.07018744326494453
2025-01-27 22:22:34.040841+00:00	36.492313	25.555142	15613.08	13987.59	9970.33	17937.5	0.5911316275596619	52.77236395849809	10	10	2531.0570914145733	6000.0	POINT Z(25.555141859107486 36.49231328598238 -15613.081527828164)	2.160691284638464	0.04472065472123532
2025-01-27 22:23:02.930841+00:00	36.496221	25.555444	15257.31	14013.85	10404.84	18312.5	0.9732109904289246	150.8778524967373	10	14	1667.7080080157916	3500.0	POINT Z(25.55544352327843 36.496220582028734 -15257.309238123222)	2.4903177712461098	0.09994448602089756
2025-01-27 22:23:35.770841+00:00	36.493347	25.541438	15613.01	12762.36	10083.34	18062.5	0.4526629149913788	55.55761254197961	10	8	3970.595043567148	6000.0	POINT Z(25.54143773383865 36.49334669377017 -15613.01334659544)	1.9723706319879404	0.0
2025-01-27 22:24:01.330841+00:00	36.497741	25.55547	15413.8	14015.99	10573.96	18562.5	1.1849724054336548	151.12844336623505	10	16	139.75424859373686	812.5	POINT Z(25.55547047231625 36.49774144703901 -15413.800603292297)	2.8710955874180835	0.1032372128895851
2025-01-27 22:26:10.140841+00:00	36.493512	25.556849	15471.42	14139.96	10103.91	18062.5	1.061903715133667	149.88545901576893	10	15	336.5728004459065	1062.5	POINT Z(25.556848780543813 36.4935124105314 -15471.422292692103)	2.4653631380892627	0.25555418253845397
2025-01-27 22:27:12.290841+00:00	36.487788	25.521364	17710.54	10968.73	9462.73	17437.5	0.5245063900947571	62.667089747599846	10	9	3557.5623676894265	5500.0	POINT Z(25.521364261851158 36.48778769487239 -17710.541160995985)	1.6669039192659616	0.2697248119585661
2025-01-27 22:28:20.830841+00:00	36.506435	25.569059	15137.87	15228.93	11542.68	19562.5	0.9523239731788635	147.83979375281055	10	16	139.75424859373686	812.5	POINT Z(25.569059065966908 36.50643483643087 -15137.868616778536)	2.551205506115844	0.2243989980506449
2025-01-27 22:29:15.900841+00:00	36.605239	25.701967	20795.51	27073.28	22558.39	13437.5	0.4912548065185547	23.172856047560572	10	10	21334.48279780881	8375.0	POINT Z(25.7019672518319 36.60523940420674 -20795.506149414003)	2.6611705775615793	0.1193347794116919
2025-01-27 22:30:01.670841+00:00	36.494699	25.54907	15731.6	13444.39	10234.78	18312.5	0.6712629199028015	53.425217355487234	10	10	1622.5943732183962	2312.5	POINT Z(25.549069950144226 36.494699355396705 -15731.59898843127)	1.7783994896284008	0.1515132312895512
2025-01-27 22:31:17.190841+00:00	36.492018	25.549243	14974.24	13460.32	9936.7	17937.5	0.5203925371170044	152.455359272092	10	10	883.8834764831844	8000.0	POINT Z(25.54924291960075 36.49201846789555 -14974.242925880928)	1.7481317815877915	0.07022036734163506
2025-01-27 22:31:38.900841+00:00	36.482363	25.550104	16885.0	13538.99	8863.2	16812.5	0.41869449615478516	56.823405451941426	10	8	2627.9745052035796	8000.0	POINT Z(25.550104161500528 36.48236311139281 -16884.99949154784)	1.912232676238574	0.16454049565444806
2025-01-27 22:32:16.000841+00:00	36.495478	25.557944	15431.75	14237.55	10322.61	18312.5	1.1214443445205688	149.8383301954966	10	16	225.34695471649934	1062.5	POINT Z(25.557944491290304 36.49547781141026 -15431.750386827578)	2.544722785791477	0.06942192700009175
2025-01-27 22:32:49.580841+00:00	36.495724	25.55892	14792.28	14324.72	10350.09	18312.5	0.6490244269371033	149.5294049906521	10	13	2191.068517869763	3250.0	POINT Z(25.558920166391697 36.49572358156405 -14792.280218865839)	2.1041168882542114	0.5316577959755038
2025-01-27 22:33:08.770841+00:00	36.49134	25.551915	15461.03	13699.35	9861.61	17812.5	0.8761027455329895	151.32512485079397	10	14	312.5	1062.5	POINT Z(25.551915486129047 36.491339722528444 -15461.027676892774)	2.2147612917725374	0.08350764901763563
2025-01-27 22:33:30.340841+00:00	36.497154	25.558216	15025.43	14261.47	10509.03	18562.5	0.9788703918457031	150.03498203095677	10	15	250.0	1000.0	POINT Z(25.558215551084015 36.49715391316838 -15025.43093162696)	2.4656725196201412	0.1226385212643275
2025-01-27 22:33:55.540841+00:00	36.493333	25.550663	15821.33	13587.02	10083.07	18062.5	0.8193877935409546	152.14786070542402	10	14	625.0	1312.5	POINT Z(25.550662890222004 36.493333012593446 -15821.329353046465)	2.24101601444724	0.07357838816734197
2025-01-27 22:34:33.100841+00:00	36.490702	25.555732	13924.52	14040.65	9791.25	17812.5	0.5804885029792786	149.78191351747822	10	10	1667.7080080157916	4750.0	POINT Z(25.55573210985445 36.49070206386491 -13924.52099386762)	1.7658666105405871	0.3147205696717046
2025-01-27 22:34:57.440841+00:00	36.495984	25.544304	16042.37	13018.16	10376.93	18437.5	0.698064386844635	154.99375942258334	10	11	537.6453291901641	1437.5	POINT Z(25.544304159679868 36.49598363879857 -16042.36974842197)	1.7935512293196898	0.1925308234556269
2025-01-27 22:36:04.590841+00:00	36.496805	25.553673	15683.12	13855.52	10469.57	18437.5	0.8303959965705872	151.6255601378295	10	14	176.7766952966369	1000.0	POINT Z(25.553673437225005 36.49680504730281 -15683.119683315514)	2.1279206369125068	0.07421615565191386
2025-01-27 22:36:26.710841+00:00	36.500352	25.564789	15426.75	14848.45	10865.62	18812.5	0.510996401309967	148.26694025110433	10	9	312.5	1750.0	POINT Z(25.564788984682313 36.500351925569326 -15426.748802905657)	None	None
2025-01-27 22:38:07.670841+00:00	36.496622	25.558556	15404.21	14291.99	10449.97	18437.5	0.4720391035079956	149.81952501424033	10	14	24465.69664857308	15562.5	POINT Z(25.558555910117988 36.49662231367193 -15404.208575232642)	2.1046033676412264	0.10086325342621771
2025-01-27 22:39:09.270841+00:00	36.638238	25.767417	300.77	32901.45	26248.06	9812.5	0.4696162939071655	19.204005457663243	10	11	353.5533905932738	1437.5	POINT Z(25.767416997647604 36.63823840495212 -300.7730502145837)	1.7151884242375046	0.12262987282910931
2025-01-27 22:40:39.360841+00:00	36.488623	25.51661	19351.07	10543.62	9555.07	17562.5	0.8582150340080261	165.19129550770353	10	13	4828.301978956992	6375.0	POINT Z(25.516610258691074 36.48862287120714 -19351.07111915964)	2.0129145628991223	0.26593368359525416
2025-01-27 22:41:07.610841+00:00	36.505902	25.557057	15487.06	14156.3	11481.56	19437.5	0.46889445185661316	48.63575464550189	10	7	2899.3533761858007	12000.0	POINT Z(25.55705687068138 36.505901643625755 -15487.058568530489)	None	None
2025-01-27 22:41:51.400841+00:00	36.493736	25.557719	14048.4	14217.72	10128.9	18062.5	0.624860942363739	51.81582534535977	10	9	2325.1344047172843	10500.0	POINT Z(25.557719106122565 36.49373597964481 -14048.395788866488)	1.7400670885211977	0.03906360912299611
2025-01-27 22:42:07.750841+00:00	36.504028	25.567477	15321.09	15087.99	11274.76	19312.5	0.5831668376922607	47.309659885464896	10	12	3795.5566126722442	10500.0	POINT Z(25.567476889132728 36.50402764820084 -15321.088832492556)	2.2560155882796473	0.14941626380899686
2025-01-27 22:42:39.210841+00:00	36.493258	25.555804	15042.97	14046.65	10075.48	18062.5	0.6161437630653381	150.22294719839803	10	11	2128.6732957408003	10500.0	POINT Z(25.555804413470685 36.493258103163775 -15042.96554803181)	1.9818078592097437	0.1796717347776542
2025-01-27 22:42:58.180841+00:00	36.490082	25.544524	17471.04	13038.78	9720.68	17687.5	0.9024490714073181	153.93396353100522	10	14	2576.941016011038	4625.0	POINT Z(25.544523768408926 36.49008150790068 -17471.040762327277)	2.102119521395926	0.22849683610572424
2025-01-27 22:43:28.860841+00:00	36.499503	25.566983	13613.75	15044.69	10771.56	18812.5	0.48692601919174194	48.476563872779366	10	8	4433.53696274205	12000.0	POINT Z(25.566982668425396 36.49950298098462 -13613.748918090854)	1.442459831727506	0.23259029185284108
2025-01-27 22:44:12.080841+00:00	36.495257	25.564172	14570.01	14794.28	10299.04	18312.5	0.47258245944976807	147.57014935432042	10	7	1741.048534648015	12000.0	POINT Z(25.564172127507796 36.49525734604434 -14570.014127572158)	1.8115625458978049	0.3127454069707043
2025-01-27 22:44:52.450841+00:00	36.495768	25.557329	15393.27	14182.48	10354.78	18437.5	1.059985876083374	150.1127168220741	10	17	125.0	1000.0	POINT Z(25.557329047471224 36.49576787653684 -15393.270749656718)	2.7836595845750542	0.15007834085839544
2025-01-27 22:45:41.320841+00:00	36.483365	25.537496	14774.48	12411.59	8972.94	16937.5	0.5030863881111145	155.5761565169327	10	9	125.0	625.0	POINT Z(25.53749592809547 36.483365295163466 -14774.483981622569)	1.6918422506619009	0.0
2025-01-27 22:46:16.550841+00:00	36.496371	25.553031	15503.8	13798.19	10421.25	18437.5	0.7458009719848633	151.78807782861247	10	13	197.64235376052372	1062.5	POINT Z(25.55303116493706 36.49637130101025 -15503.804189284463)	2.2832512274918484	0.09251339525154201
2025-01-27 22:47:23.280841+00:00	36.498677	25.568528	13356.85	15182.94	10679.92	18687.5	0.45667505264282227	48.37369188641162	10	9	16976.316222903013	11125.0	POINT Z(25.56852753386697 36.49867663138218 -13356.849299215595)	1.9993348567302154	0.2016823902524919
2025-01-27 22:47:59.090841+00:00	36.496533	25.56211	14501.42	14609.67	10440.52	18437.5	0.5551065802574158	148.5329057749643	10	12	257.6941016011038	1437.5	POINT Z(25.562109572932712 36.496532547270206 -14501.423775063227)	1.7433108001967197	0.2134591051423329
2025-01-27 22:50:25.720841+00:00	36.607103	25.706294	23537.55	27458.83	22766.82	13187.5	0.46171408891677856	22.882736962688682	10	11	279.5084971874737	1375.0	POINT Z(25.706293903366216 36.6071028522911 -23537.550474083117)	2.7555178052837865	0.16072484005245657
2025-01-27 22:51:43.210841+00:00	36.499492	25.573875	16853.71	15660.77	10771.49	18812.5	0.4538381099700928	47.17554038312943	7	6	5615.269361304051	8000.0	POINT Z(25.573875090294838 36.49949245156522 -16853.71272653761)	None	None
2025-01-27 22:52:19.700841+00:00	36.495034	25.566802	12729.68	15029.43	10274.63	18312.5	1.2548185586929321	146.60412089081058	7	14	336.5728004459065	1500.0	POINT Z(25.566802267721243 36.49503416840627 -12729.679279658063)	2.1254335578631016	0.015647151653927605
2025-01-27 22:52:52.570841+00:00	36.495007	25.564388	15816.51	14813.63	10271.21	18312.5	0.6954962611198425	50.07264929433052	7	9	1075.2906583803283	5500.0	POINT Z(25.56438806479065 36.495006814107235 -15816.514199930143)	2.3675416318203837	0.0
2025-01-27 22:53:23.720841+00:00	36.494069	25.572699	13054.7	15556.69	10168.2	18187.5	0.6738149523735046	144.38112804812758	7	11	2404.4230077089182	5500.0	POINT Z(25.572698503667493 36.49406867964449 -13054.703253525875)	2.1469841801117937	0.24493012734143238
2025-01-27 22:53:54.040841+00:00	36.484642	25.550466	15746.7	13570.99	9116.6	17062.5	0.9033896923065186	150.62624364297122	7	13	1457.7379737113251	3875.0	POINT Z(25.550466446749645 36.48464154654483 -15746.696577954806)	2.1257038643452733	0.18543123284900087
2025-01-27 22:54:50.560841+00:00	36.485632	25.526076	15291.19	11390.29	9223.63	17187.5	0.8887377381324768	62.35863538940475	7	10	4095.0618127202915	4000.0	POINT Z(25.526076219012456 36.48563249548791 -15291.194292856128)	2.608429229426284	0.26731116268671595
2025-01-27 22:55:07.810841+00:00	36.491314	25.556276	14634.96	14089.16	9859.36	17812.5	1.0149507522583008	149.6940069883253	7	13	176.7766952966369	1125.0	POINT Z(25.55627598430668 36.491313829550265 -14634.960128266212)	2.3932125409244573	0.06232936034224146
2025-01-27 22:57:03.540841+00:00	36.501397	25.556494	14771.96	14106.84	10980.63	18937.5	0.8932484984397888	151.36758919404946	7	14	364.4344934278313	1187.5	POINT Z(25.556494296818713 36.501397447032424 -14771.961468696893)	2.2127974063324682	0.21799913077119926
2025-01-27 22:57:42.940841+00:00	36.496242	25.553024	15552.23	13797.54	10406.93	18437.5	0.5854502320289612	151.7689774033656	7	13	2885.8490951537988	1375.0	POINT Z(25.55302366128363 36.49624248336489 -15552.228878475216)	1.9567198340587828	0.09503410451351124
2025-01-27 22:58:55.800841+00:00	36.497868	25.558935	15087.86	14325.69	10588.59	18562.5	1.077985167503357	149.90058388298468	7	13	197.64235376052372	2125.0	POINT Z(25.55893542551142 36.49786845617173 -15087.857752508848)	1.9668534879946913	0.07619893397233568
2025-01-27 22:59:48.950841+00:00	36.518772	25.562511	14962.67	14641.36	12913.49	20937.5	0.6210206151008606	151.90089070404863	7	10	1030.7764064044152	1250.0	POINT Z(25.562511172945232 36.5187720149145 -14962.669529449575)	2.036208362910016	0.0
2025-01-27 23:01:19.270841+00:00	36.486638	25.520591	12957.55	10899.74	9334.78	17312.5	0.61655193567276	63.40836823306046	7	7	395.28470752104744	625.0	POINT Z(25.520590668897487 36.48663773255409 -12957.551777327002)	1.3937777529500908	0.0
2025-01-27 23:03:47.900841+00:00	36.509832	25.564098	14276.66	14784.84	11919.61	19937.5	0.487886518239975	150.06036429265137	7	6	265.1650429449553	1312.5	POINT Z(25.564097593588784 36.509831613959264 -14276.659672929396)	1.4249942381878047	0.0
2025-01-27 23:04:38.940841+00:00	36.491353	25.559103	14317.88	14341.88	9864.14	17812.5	1.5230567455291748	148.66270243812608	7	14	380.1726581436387	1000.0	POINT Z(25.559103128290573 36.49135314350937 -14317.877261107356)	2.202107374388281	0.1585393301133955
2025-01-27 23:05:17.380841+00:00	36.512195	25.557861	14003.42	14227.03	12181.44	20187.5	0.4776567220687866	46.788798043984116	7	7	176.7766952966369	1375.0	POINT Z(25.557861169186598 36.51219476687102 -14003.42270820671)	None	None
2025-01-27 23:06:18.700841+00:00	36.503888	25.551632	15707.94	13671.77	11256.82	19312.5	1.2761621475219727	153.50718737527774	7	13	225.34695471649934	1062.5	POINT Z(25.55163168850135 36.50388752598335 -15707.939490770577)	2.4169595218130113	0.19801516265500752
2025-01-27 23:06:40.600841+00:00	36.490812	25.55838	14321.29	14277.35	9803.89	17812.5	0.975347638130188	148.82532158527258	7	12	139.75424859373686	1312.5	POINT Z(25.558380100999955 36.49081224653738 -14321.290049672862)	2.085227435876865	0.21954320112577608
2025-01-27 23:07:18.810841+00:00	36.491884	25.548282	15476.06	13374.48	9921.61	17937.5	1.1590142250061035	152.7972250914583	7	13	833.8540040078958	1812.5	POINT Z(25.548282476523177 36.49188387768659 -15476.056132602158)	2.390364013190866	0.2616156737755766
2025-01-27 23:08:12.950841+00:00	36.494492	25.549528	15217.17	13485.41	10211.79	18187.5	0.6635746955871582	53.388172492155604	7	7	1318.4389443580617	3062.5	POINT Z(25.549528424292102 36.494492012659094 -15217.173041248892)	1.7663836244780295	0.0
2025-01-27 23:08:57.370841+00:00	36.493445	25.555674	13737.88	14034.96	10096.22	18062.5	0.9853475093841553	150.30450437384178	7	11	225.34695471649934	1687.5	POINT Z(25.55567396201945 36.49344478412628 -13737.881676684563)	1.8581488799148234	0.22060449310103603
2025-01-27 23:09:18.160841+00:00	36.494195	25.554634	14591.63	13941.86	10179.47	18187.5	0.49772289395332336	52.361432219278186	7	5	1425.2192813739225	6500.0	POINT Z(25.554634015505208 36.49419483700266 -14591.626426792656)	1.6234934354080162	0.0
2025-01-27 23:10:08.710841+00:00	36.496823	25.546157	15878.93	13183.61	10470.53	18437.5	0.6902453899383545	53.38418134062027	7	8	88.38834764831844	1062.5	POINT Z(25.546156661259232 36.49682309296521 -15878.927074060399)	1.797655913662212	0.13039548389814248
2025-01-27 23:10:58.020841+00:00	36.498274	25.561061	14484.51	14515.65	10634.0	18562.5	1.060272216796875	149.21334918853077	7	13	139.75424859373686	1750.0	POINT Z(25.561061428546715 36.498274006828325 -14484.511622205786)	2.3388970408950267	0.06651213307595016
2025-01-27 23:12:42.740841+00:00	36.4815	25.519725	17116.91	10823.09	8763.4	16812.5	0.7751485109329224	162.89015382705682	7	9	2950.1059303014868	4000.0	POINT Z(25.519725344179093 36.4815000845857 -17116.9136499583)	2.098824314997855	0.0
2025-01-27 23:13:31.120841+00:00	36.497585	25.574455	14548.51	15713.01	10559.43	18562.5	0.8406590223312378	144.45912070463726	7	11	4292.526208423194	5000.0	POINT Z(25.574455120648214 36.4975845282816 -14548.514655043744)	1.7688709092530406	0.07266300773413681
2025-01-27 23:14:15.930841+00:00	36.498242	25.549752	15103.05	13504.76	10628.84	18562.5	1.0243029594421387	153.3087847824856	7	12	380.1726581436387	1312.5	POINT Z(25.54975214300961 36.49824231095974 -15103.047139150212)	1.7305973163725934	0.2719472107322477
2025-01-27 23:14:32.710841+00:00	36.491487	25.546198	15702.09	13188.23	9877.24	17937.5	0.870315670967102	153.5271505390533	7	13	1650.0473478055108	1875.0	POINT Z(25.54619819586822 36.49148747092349 -15702.092560067245)	2.0052855725692655	0.13380852277909172
2025-01-27 23:15:01.520841+00:00	36.501039	25.545638	15387.08	13136.54	10939.27	18937.5	0.4920659065246582	52.13618846362226	7	7	2651.650429449553	8000.0	POINT Z(25.545638143343595 36.50103922738517 -15387.081047794924)	1.8499552001509536	0.0
2025-01-27 23:15:36.320841+00:00	36.487567	25.529982	16937.84	11739.2	9439.18	17437.5	1.1129142045974731	159.37947981904395	7	12	176.7766952966369	750.0	POINT Z(25.529982224943428 36.487566743151966 -16937.838733639903)	1.888138470714859	0.05141076256071231
2025-01-27 23:17:15.770841+00:00	36.490143	25.544542	15680.42	13040.38	9727.52	17687.5	0.6306495666503906	153.93754559013252	7	9	637.3774391990981	8000.0	POINT Z(25.54454176959133 36.49014306466503 -15680.418885814051)	2.0029678056671627	0.3840717130464034
2025-01-27 23:18:44.130841+00:00	36.578003	25.652671	21687.98	22680.93	19517.13	16437.5	0.5920102000236511	27.614848800421044	7	10	17273.986945693807	11375.0	POINT Z(25.652670810778105 36.57800309084468 -21687.97745763669)	1.8935498165284723	0.12719195346285272
2025-01-27 23:20:10.770841+00:00	36.50161	25.562373	14507.22	14632.28	11005.13	19062.5	1.1409671306610107	149.32456584909443	7	14	576.2215285808055	1437.5	POINT Z(25.56237325488082 36.5016098740301 -14507.21704761974)	1.9294818042128041	0.07500195543435484
2025-01-27 23:20:27.770841+00:00	36.496333	25.553261	15500.53	13818.7	10417.01	18437.5	1.0406279563903809	52.04764683024854	7	11	625.0	2125.0	POINT Z(25.553260568181102 36.49633283311577 -15500.52869719443)	1.9135364468667901	0.020965462405992286
2025-01-27 23:20:40.800841+00:00	36.485845	25.540786	16578.98	12705.29	9249.12	17312.5	1.0626529455184937	154.67515963035973	7	13	176.7766952966369	1500.0	POINT Z(25.540785505774718 36.48584515418714 -16578.975017393517)	2.117379099382659	0.2508692141552503
2025-01-27 23:21:26.780841+00:00	36.491031	25.541381	16387.51	12757.7	9825.84	17812.5	1.266743779182434	155.3231751174863	7	13	395.28470752104744	1312.5	POINT Z(25.541381336630113 36.49103100291025 -16387.510501655954)	2.2576704243446857	0.04334141137445213
2025-01-27 23:22:01.530841+00:00	36.484977	25.538792	16441.9	12527.22	9152.37	17187.5	0.9731247425079346	155.32917567178737	7	13	197.64235376052372	812.5	POINT Z(25.538792121007347 36.48497743298903 -16441.899851439222)	2.0738811403738113	0.2486163383281199
2025-01-27 23:22:32.060841+00:00	36.501838	25.571836	12672.04	15478.05	11031.94	19062.5	1.049540638923645	146.1175547407154	7	11	488.1406047441659	1062.5	POINT Z(25.57183611627785 36.501837698693734 -12672.042630490068)	1.6237136342784486	0.25450563902321766
2025-01-27 23:23:05.020841+00:00	36.687826	25.745203	7141.12	30899.55	31754.57	4187.5	0.5458845496177673	17.827373372819125	7	7	29784.7092691871	11125.0	POINT Z(25.74520305553697 36.687825890179504 -7141.116940618266)	None	None
2025-01-27 23:23:35.900841+00:00	36.54836	25.629529	16410.25	20622.42	16215.74	19812.5	0.5742214918136597	32.358784820735195	7	7	11089.303686435862	5000.0	POINT Z(25.629529284604793 36.548359699446976 -16410.253595831782)	1.639486578212027	0.2450671325143683
2025-01-27 23:24:10.080841+00:00	36.496474	25.546095	16264.73	13178.15	10431.74	18437.5	0.6447847485542297	154.39258116612177	7	8	197.64235376052372	1375.0	POINT Z(25.54609492558085 36.49647432513859 -16264.73346258025)	1.9175998715113582	0.2550865408298927
2025-01-27 23:26:16.340841+00:00	36.497838	25.579892	13611.37	16198.99	10588.57	18562.5	0.9317906498908997	142.6998346864163	7	12	559.0169943749474	2625.0	POINT Z(25.579892497453894 36.49783847275263 -13611.368806661589)	1.7845551381041387	0.20105518708011216
2025-01-27 23:27:11.050841+00:00	36.486665	25.533905	16318.08	12090.03	9339.44	17312.5	0.5722012519836426	59.814256343120405	7	7	364.4344934278313	1812.5	POINT Z(25.533904913929767 36.48666540156322 -16318.081518560082)	None	None
2025-01-27 23:27:43.870841+00:00	36.491614	25.539809	14520.35	12617.04	9890.5	17937.5	0.6911252737045288	56.53188042169512	7	7	139.75424859373686	812.5	POINT Z(25.539808953007935 36.491614408900595 -14520.348658515066)	1.60968260028997	0.08578634851515243
2025-01-27 23:28:12.590841+00:00	36.495106	25.550068	15688.05	13533.5	10280.1	18312.5	1.0687130689620972	152.6739998056715	7	11	676.040864149498	812.5	POINT Z(25.5500676420039 36.49510565924981 -15688.047865383389)	1.636818222918499	0.17533747896093033
2025-01-27 23:28:41.900841+00:00	36.508227	25.558805	14641.41	14312.16	11740.38	19687.5	0.6866586208343506	151.63024093137506	7	9	88.38834764831844	1000.0	POINT Z(25.558805494303165 36.50822690885687 -14641.414350148681)	1.590538208176075	0.04251730497608652
2025-01-27 23:29:15.550841+00:00	36.500036	25.566388	13749.46	14991.4	10830.79	18812.5	0.7141587138175964	147.65769091788178	7	11	929.1292967074066	2375.0	POINT Z(25.56638764373289 36.50003643236836 -13749.464461148174)	1.565688548798413	0.19101479053914705
2025-01-27 23:30:26.050841+00:00	36.59148	25.641045	12571.56	21639.05	21013.0	14937.5	0.4853074252605438	26.80737792929648	7	7	125.0	1062.5	POINT Z(25.641045191499174 36.591479766580534 -12571.557641318894)	1.7938760319673603	0.056758946919115316
2025-01-27 23:31:25.320841+00:00	36.500684	25.551207	14686.1	13634.36	10900.57	18937.5	1.082667589187622	153.16389410380356	7	13	419.2627457812106	1000.0	POINT Z(25.551206874053445 36.50068420764095 -14686.103600533523)	2.1250214494207835	0.2059640939054299
2025-01-27 23:32:54.810841+00:00	36.495137	25.552016	14091.64	13707.69	10283.9	18312.5	0.7959975004196167	151.95318219449786	7	10	139.75424859373686	812.5	POINT Z(25.552016251050578 36.4951373822732 -14091.639900534099)	1.7262240257994996	0.20621322731921854
2025-01-27 23:33:29.910841+00:00	36.514421	25.587851	12350.86	16906.76	12433.82	20437.5	1.004574179649353	143.10786008310987	7	11	88.38834764831844	1062.5	POINT Z(25.587851063963583 36.51442093764724 -12350.861139625466)	1.473713195782881	0.1590989476387754
2025-01-27 23:34:31.510841+00:00	36.467164	25.450584	18381.85	4642.33	7163.76	14562.5	0.462469220161438	196.67166245861387	7	7	11631.046814453117	10000.0	POINT Z(25.450584459749955 36.46716398515571 -18381.848561938023)	None	None
2025-01-27 23:35:18.970841+00:00	36.503381	25.57695	11910.26	15934.81	11204.43	19187.5	0.716016948223114	45.79758045551358	7	8	790.5694150420949	3375.0	POINT Z(25.57694977590086 36.503381479161646 -11910.264623512752)	1.4342456232495264	0.1101185479239497
2025-01-27 23:35:46.530841+00:00	36.507266	25.600689	7678.48	18055.73	11640.52	19687.5	0.603629469871521	137.97859431474066	7	9	4531.1422400979645	10750.0	POINT Z(25.600688973276682 36.50726565168149 -7678.481640201258)	1.39585231415852	0.15549187130750386
2025-01-27 23:36:15.180841+00:00	36.505004	25.568728	15031.54	15199.65	11383.57	19437.5	1.3559095859527588	147.71265486222774	7	14	312.5	1187.5	POINT Z(25.568728303515407 36.50500442646911 -15031.54098726417)	2.233354279303959	0.14604077906070567
2025-01-27 23:37:45.280841+00:00	36.49685	25.558295	13892.8	14268.67	10475.21	18437.5	1.5465089082717896	149.953157789846	7	14	364.4344934278313	1062.5	POINT Z(25.558295420798338 36.49684964251102 -13892.796568541662)	2.115594644140102	0.21764988421398124
2025-01-27 23:38:16.730841+00:00	36.505148	25.565474	15469.1	14908.76	11398.99	19437.5	1.2311582565307617	148.84305781209892	7	13	475.98581911649427	2062.5	POINT Z(25.565474111074035 36.50514770296129 -15469.104264120051)	2.723692221788652	0.11196859857691521
2025-01-27 23:39:19.780841+00:00	36.504867	25.561652	16073.0	14567.16	11367.24	19312.5	1.268219232559204	150.11450711464036	7	14	318.6887195995491	2187.5	POINT Z(25.561651549223566 36.50486742261385 -16073.00290371594)	2.0101115315379507	0.17146680726370933
2025-01-27 23:40:12.390841+00:00	36.493508	25.555879	15609.02	14053.24	10103.25	18062.5	0.9326980113983154	52.27984929184106	7	9	257.6941016011038	1125.0	POINT Z(25.555878664994978 36.49350773010525 -15609.018482135867)	1.7543948500719408	0.057466716600332424
2025-01-27 23:40:59.580841+00:00	36.506437	25.570031	14108.32	15315.78	11543.11	19562.5	0.879300057888031	147.51392639902326	7	11	139.75424859373686	1687.5	POINT Z(25.57003086200934 36.506437389959956 -14108.32211679902)	1.5566903022087637	0.2065702667338123
2025-01-27 23:41:35.010841+00:00	36.501248	25.567931	13436.33	15129.1	10965.77	18937.5	1.159127116203308	147.3396136446028	7	14	441.9417382415922	1437.5	POINT Z(25.567930858300144 36.50124817000781 -13436.331438704146)	2.074221019259931	0.17963247047779818
2025-01-27 23:41:58.200841+00:00	36.505142	25.571088	13380.95	15410.52	11399.2	19437.5	1.0942853689193726	146.9418944802603	7	12	336.5728004459065	1062.5	POINT Z(25.57108798162329 36.50514163509668 -13380.952128427662)	2.1159958897600344	0.14257216235998893
2025-01-27 23:43:19.830841+00:00	36.50418	25.561834	14695.13	14583.63	11290.82	19312.5	0.6515948176383972	48.26502111696425	7	9	312.5	1250.0	POINT Z(25.561834355295094 36.50417984245778 -14695.1263427534)	None	None
2025-01-27 23:43:49.480841+00:00	36.49986	25.561002	14373.61	14510.05	10810.33	18812.5	0.9093729257583618	149.5085972967757	7	11	380.1726581436387	2312.5	POINT Z(25.561002092825 36.499859804864 -14373.613032711175)	1.4170562602253842	0.23474637546740862
2025-01-27 23:44:25.930841+00:00	36.485352	25.538039	16297.23	12459.81	9193.94	17187.5	0.6502174139022827	155.70121418155242	7	10	559.0169943749474	1625.0	POINT Z(25.538038820958988 36.48535212292933 -16297.233156364742)	1.9007726172996848	0.1885899149801289
2025-01-27 23:45:19.560841+00:00	36.505027	25.545454	14197.19	13119.45	11382.69	19312.5	0.5812636613845825	50.88738732489003	7	7	197.64235376052372	1187.5	POINT Z(25.545454487393688 36.505027266227884 -14197.19353644266)	None	None
2025-01-27 23:46:05.330841+00:00	36.492638	25.558515	14240.56	14289.11	10006.87	18062.5	0.8827651143074036	149.1166879082784	7	11	1380.6701271484076	10000.0	POINT Z(25.55851543836009 36.492637519700615 -14240.556083794132)	1.5564333924186249	0.04051529786169583
2025-01-27 23:47:11.240841+00:00	36.511164	25.577044	14463.44	15941.58	12069.77	20062.5	0.8649128675460815	145.98571177409627	7	11	6578.848683470384	12000.0	POINT Z(25.577043521608843 36.51116352297682 -14463.441464419935)	1.9274197542131217	0.13894810279663894
2025-01-27 23:48:45.260841+00:00	36.505015	25.571213	15824.59	15421.77	11385.14	19437.5	0.9235065579414368	46.43226870148703	7	8	1510.3807466993214	10000.0	POINT Z(25.571213499600447 36.50501497781024 -15824.58773876016)	None	None
2025-01-27 23:49:06.290841+00:00	36.505787	25.5737	15724.97	15643.81	11471.41	19437.5	0.9190484881401062	146.18225633232947	7	12	1776.583800443987	10000.0	POINT Z(25.573699500462823 36.50578727938548 -15724.968767988168)	1.7328429528325784	0.13100502873423636
2025-01-27 23:49:27.160841+00:00	36.515017	25.605172	8048.69	18454.58	12503.23	20437.5	0.4503173828125	39.423404246083294	7	5	10125.771575539318	12000.0	POINT Z(25.605172278433816 36.51501655660875 -8048.689375690257)	None	None
2025-01-27 23:50:10.840841+00:00	36.494891	25.556015	14815.78	14065.16	10257.07	18187.5	0.8557558655738831	51.870623284820795	7	8	1425.2192813739225	12000.0	POINT Z(25.556014756075815 36.49489087690567 -14815.776589650803)	1.4893497320131157	0.1698321749095486
2025-01-27 23:50:32.440841+00:00	36.49618	25.560449	14279.23	14461.29	10401.07	18437.5	1.5239595174789429	149.06169628976863	7	14	265.1650429449553	1562.5	POINT Z(25.560448884877356 36.49617999489156 -14279.231502569462)	2.4576227652009868	0.1698854215052812
2025-01-27 23:52:25.440841+00:00	36.505853	25.563965	15466.64	14773.7	11477.18	19437.5	0.6910846829414368	149.4756268282495	7	9	2128.6732957408003	6000.0	POINT Z(25.56396453718384 36.50585295071769 -15466.640431751557)	None	None
2025-01-27 23:53:03.730841+00:00	36.472992	25.509338	14395.47	9895.5	7816.28	15812.5	0.7427796721458435	166.52873367104155	7	10	7941.436031978095	3375.0	POINT Z(25.509338151098063 36.472992441779745 -14395.465839328306)	1.8084110970443519	0.3093636021850992
2025-01-27 23:53:58.610841+00:00	36.502976	25.578999	13119.55	16118.07	11159.65	19187.5	0.632232129573822	143.94688504331984	7	7	4391.042017562574	8000.0	POINT Z(25.578999236813843 36.502975653701554 -13119.554899783603)	None	None
2025-01-27 23:55:31.110841+00:00	36.506747	25.570419	14550.05	15350.44	11577.61	19562.5	0.8005076050758362	46.170394645381975	7	9	139.75424859373686	2312.5	POINT Z(25.570419348043202 36.50674710071379 -14550.048606792348)	None	None
2025-01-27 23:55:58.170841+00:00	36.50789	25.574328	13754.18	15699.57	11705.29	19687.5	0.5386427044868469	141.844466025948	7	7	1944.5436482630057	4000.0	POINT Z(25.5743281882902 36.50788968461327 -13754.182448490254)	2.044535680236833	0.0
2025-01-27 23:56:31.800841+00:00	36.508731	25.571994	14575.5	15490.77	11798.44	19812.5	1.3675017356872559	147.2388212963321	7	14	250.0	1562.5	POINT Z(25.57199383934927 36.50873079383076 -14575.502279992963)	2.9928185921089634	0.17645027058484075
2025-01-27 23:57:53.620841+00:00	36.510781	25.570043	14243.62	15315.97	12026.09	20062.5	0.48418715596199036	45.297783370735715	7	7	2215.005643333669	4000.0	POINT Z(25.570042552096716 36.51078090603306 -14243.624010677739)	None	None
2025-01-27 23:58:46.350841+00:00	36.509941	25.574596	14186.5	15723.11	11933.44	19937.5	0.9421184659004211	146.58117462297008	7	10	400.19526483955303	1312.5	POINT Z(25.574596159634616 36.509941072401176 -14186.49656929826)	1.8444408687701346	0.3059652677226792
2025-01-27 23:59:29.400841+00:00	36.494945	25.541052	16848.88	12727.59	10260.98	18312.5	0.45915234088897705	156.079278985125	7	11	3935.515372857791	4375.0	POINT Z(25.54105166835549 36.494944732402736 -16848.8826753539)	2.1657430145934464	0.44202275452791673
2025-01-28 00:01:22.710841+00:00	36.494658	25.552477	15845.42	13748.99	10230.72	18187.5	1.0696839094161987	151.69971400093485	7	12	257.6941016011038	1625.0	POINT Z(25.552477320943 36.49465848507692 -15845.41911632334)	1.9301359242023026	0.14530557228089602
2025-01-28 00:02:05.170841+00:00	36.499608	25.574427	13725.7	15710.11	10784.43	18687.5	1.441071629524231	144.84498367129635	7	14	441.9417382415922	812.5	POINT Z(25.574427350602218 36.49960801233387 -13725.700746429646)	2.2105166253074406	0.2336651472527993
2025-01-28 00:02:51.140841+00:00	36.509243	25.572258	14466.99	15514.25	11855.48	19812.5	1.4370115995407104	147.23533540859663	7	14	187.5	1687.5	POINT Z(25.572257682645983 36.509243363092125 -14466.985664720794)	2.508078463392953	0.08075553862693274
2025-01-28 00:03:31.890841+00:00	36.507895	25.574566	14630.88	15720.8	11705.9	19687.5	1.1716703176498413	146.25277567201042	7	14	395.28470752104744	2000.0	POINT Z(25.57456570484613 36.507894824956736 -14630.880810927465)	2.145028733628883	0.21421631521782003
2025-01-28 00:04:10.930841+00:00	36.494301	25.546291	14202.63	13196.02	10190.1	18187.5	0.5928346514701843	54.15832988466019	7	7	2929.510411314491	6000.0	POINT Z(25.54629071266724 36.49430094291573 -14202.632214863967)	1.0964672792133558	0.0
2025-01-28 00:04:40.410841+00:00	36.50401	25.568069	15566.01	15140.91	11272.93	19312.5	0.8689342737197876	147.7682790294955	7	12	62.5	937.5	POINT Z(25.568068973238674 36.504010313089374 -15566.0114247026)	1.984339023972855	0.16589659134503387
2025-01-28 00:05:45.290841+00:00	36.510132	25.575386	14270.27	15793.7	11954.83	19937.5	1.3636428117752075	146.35463323188142	7	14	279.5084971874737	1375.0	POINT Z(25.57538646397757 36.51013223027973 -14270.267114480368)	2.259541667657806	0.18801105008408436
2025-01-28 00:06:41.160841+00:00	36.503649	25.558693	16185.84	14302.96	11231.31	19187.5	0.8051943778991699	48.9624962878122	7	10	336.5728004459065	1062.5	POINT Z(25.558693122811995 36.50364889123994 -16185.839047486284)	2.0520962797579654	0.12840203302849296
2025-01-28 00:07:45.360841+00:00	36.507081	25.572285	14721.82	15517.11	11615.07	19562.5	0.7551633715629578	45.78599925492574	7	9	279.5084971874737	1687.5	POINT Z(25.572284871009458 36.50708129632638 -14721.818738906773)	1.893932240037252	0.0
2025-01-28 00:08:08.080841+00:00	36.504426	25.573466	14738.44	15623.22	11320.02	19312.5	1.2823879718780518	46.17687197107034	7	12	400.19526483955303	1312.5	POINT Z(25.573466109436705 36.504426134073036 -14738.44404165413)	1.9900578127030268	0.12748875727215525
2025-01-28 00:08:33.670841+00:00	36.509939	25.573142	14800.26	15593.18	11933.0	19937.5	0.9468768835067749	147.0571672573619	7	10	279.5084971874737	1625.0	POINT Z(25.573142417261938 36.50993923120013 -14800.25794516273)	1.9116020713401365	0.20168143329150445
2025-01-28 00:09:10.090841+00:00	36.511934	25.576943	14457.35	15932.44	12155.43	20187.5	1.011723279953003	146.14321966198827	7	12	257.6941016011038	1500.0	POINT Z(25.576942951483897 36.511934016040954 -14457.352515812541)	2.109435138326654	0.1950079681588397
2025-01-28 00:09:39.970841+00:00	36.50685	25.569479	15653.39	15266.39	11588.89	19562.5	0.735327422618866	147.76733299148773	7	10	576.2215285808055	2187.5	POINT Z(25.569479102477864 36.50684987315742 -15653.392620751192)	1.7500789987483671	0.0
2025-01-28 00:10:46.120841+00:00	36.507111	25.571642	15193.65	15459.63	11618.24	19562.5	0.6073178648948669	45.88524838190506	7	8	88.38834764831844	1250.0	POINT Z(25.571641759913728 36.50711066972713 -15193.65068778161)	None	None
2025-01-28 00:14:09.430841+00:00	36.449443	25.518092	14791.85	10681.51	5198.6	13187.5	0.455982506275177	80.6747870312214	7	7	176.7766952966369	625.0	POINT Z(25.518092419149188 36.44944271436634 -14791.851184524683)	2.365460000157873	0.0
2025-01-28 00:17:49.570841+00:00	36.499339	25.574276	13301.17	15696.67	10754.46	18812.5	0.8481549620628357	144.8460086488273	7	12	125.0	812.5	POINT Z(25.57427632713756 36.49933872967767 -13301.170537832817)	2.2362339236452415	0.2632630803973657
2025-01-28 00:18:08.750841+00:00	36.509877	25.582215	13537.55	16404.03	11927.61	19937.5	0.6322235465049744	144.11558640641795	7	11	279.5084971874737	1250.0	POINT Z(25.582214908650908 36.5098772663448 -13537.553044557078)	2.000447479891603	0.15847523013763432
2025-01-28 00:21:55.250841+00:00	36.506221	25.547302	16441.19	13284.36	11515.65	19437.5	0.8592896461486816	50.19513469673916	7	11	988.2117688026185	1562.5	POINT Z(25.547301775181115 36.50622069947213 -16441.18941153007)	2.295413572280962	0.20131260231687653
2025-01-28 00:22:37.480841+00:00	36.516296	25.571435	14965.88	15439.3	12639.58	20687.5	0.7006392478942871	43.82423213220409	7	9	225.34695471649934	1500.0	POINT Z(25.571434850270677 36.51629615027738 -14965.884776719826)	2.1602687212757314	0.0
2025-01-28 00:24:34.880841+00:00	36.513967	25.560484	16300.3	14461.08	12378.87	20437.5	0.4630205035209656	45.934488353171844	7	7	455.0068680800324	812.5	POINT Z(25.56048371044304 36.51396681570892 -16300.299776438887)	2.0183964816954725	0.12908476700934468
2025-01-28 00:26:28.230841+00:00	36.507739	25.591607	13993.08	17243.94	11691.5	19687.5	0.4766795337200165	140.8078129220616	7	6	3414.1250709369156	6750.0	POINT Z(25.591607301316195 36.50773914002155 -13993.083681265756)	None	None
2025-01-28 00:30:23.130841+00:00	36.509538	25.569238	14889.15	15244.27	11887.76	19937.5	1.0524317026138306	148.28498037732146	7	12	250.0	1375.0	POINT Z(25.56923760347218 36.50953802812559 -14889.146652142557)	1.659531761103631	0.2747540207085357
2025-01-28 00:31:16.350841+00:00	36.501515	25.554569	14574.47	13934.74	10993.45	18937.5	0.5045437812805176	50.30699538181619	7	6	6197.27762812027	14000.0	POINT Z(25.554569074059145 36.501515232396216 -14574.466912922884)	None	None
2025-01-28 00:32:23.310841+00:00	36.517061	25.581398	13957.06	16329.53	12726.29	20687.5	0.6979838013648987	145.53864128946583	7	10	1510.3807466993214	14000.0	POINT Z(25.581398271287526 36.51706114621364 -13957.057469709836)	1.3346751697302777	0.22123231462223691
2025-01-28 00:34:01.240841+00:00	36.521504	25.572733	15707.25	15554.31	13218.84	21187.5	0.7825459241867065	148.94850187201084	7	10	1237.4368670764582	12000.0	POINT Z(25.572733449865783 36.52150364891087 -15707.250977433765)	1.940213644576287	0.2618754958015387
2025-01-28 00:34:38.990841+00:00	36.533224	25.616972	7806.36	19504.53	14530.1	21437.5	0.5386122465133667	35.43838298171306	7	9	8131.007394536055	14000.0	POINT Z(25.616972321681484 36.533223791517706 -7806.355331647277)	1.5724895326692039	0.20429701361058472
2025-01-28 00:35:11.300841+00:00	36.50669	25.579801	14585.55	16188.92	11572.85	19562.5	1.1182457208633423	144.34335300468112	7	12	380.1726581436387	1500.0	POINT Z(25.57980057721707 36.50669044028706 -14585.547043346392)	1.855116647330565	0.33402695203785004
2025-01-28 00:35:56.540841+00:00	36.507582	25.570783	15680.19	15382.77	11670.48	19687.5	1.1709730625152588	147.45215243663532	7	14	139.75424859373686	1062.5	POINT Z(25.57078290779545 36.50758176880709 -15680.194765757527)	1.9223754899369314	0.20707527844367157
2025-01-28 00:37:09.680841+00:00	36.499344	25.556329	15638.57	14092.4	10752.27	18687.5	0.6701804995536804	50.578447902263065	7	7	2651.650429449553	6000.0	POINT Z(25.55632860878058 36.499343898848444 -15638.574233913556)	1.7181695024072354	0.0
2025-01-28 00:38:05.220841+00:00	36.520869	25.575605	15188.28	15811.03	13148.77	21187.5	0.5527983903884888	147.9418261109187	7	7	4333.733955839929	10000.0	POINT Z(25.575604946087758 36.520869354374625 -15188.279116061081)	None	None
2025-01-28 00:39:08.370841+00:00	36.512752	25.563251	15650.53	14708.64	12244.19	20312.5	0.6990938186645508	45.844493568134055	7	7	1380.6701271484076	6000.0	POINT Z(25.563251181862285 36.5127518098344 -15650.53186904458)	None	None
2025-01-28 00:39:36.730841+00:00	36.505372	25.573599	15582.06	15634.92	11425.19	19437.5	0.6652690768241882	146.14443157797038	7	10	3087.2722588071174	6000.0	POINT Z(25.573599124287547 36.50537172849746 -15582.056449287951)	1.929043554483615	0.23857092131545388
2025-01-28 00:40:12.850841+00:00	36.514264	25.572949	14569.02	15574.99	12413.82	20437.5	0.7290439605712891	147.80535817659816	7	10	3147.419578003543	6000.0	POINT Z(25.57294862628579 36.51426364905535 -14569.016761375262)	None	None
2025-01-28 00:40:30.580841+00:00	36.513573	25.571048	14436.09	15405.23	12336.69	20312.5	0.9231405854225159	44.5026555351551	7	9	88.38834764831844	1250.0	POINT Z(25.57104753408784 36.5135727190658 -14436.087269211308)	1.5642046086901855	0.13590138721620326
2025-01-28 00:41:37.740841+00:00	36.514206	25.584104	13572.79	16571.9	12409.23	20437.5	1.1413990259170532	144.23677642104107	7	14	125.0	812.5	POINT Z(25.584103586805497 36.514205605685866 -13572.792002099615)	2.099788719810551	0.195805582664771
2025-01-28 00:42:38.310841+00:00	36.504155	25.563608	15631.61	14742.15	11288.29	19312.5	0.5013645887374878	149.3206452062414	7	6	3250.0	5625.0	POINT Z(25.563607859190288 36.50415465049417 -15631.605215966061)	None	None
2025-01-28 00:43:08.610841+00:00	36.51955	25.583924	14209.75	16554.69	13003.46	20937.5	0.5616064071655273	141.00532668169956	7	7	5531.867903339703	5250.0	POINT Z(25.58392373308897 36.519549939067666 -14209.752804079899)	None	None
2025-01-28 00:44:27.150841+00:00	36.494359	25.47003	21944.87	6378.99	10188.78	16437.5	0.6207546591758728	67.5513757469248	7	7	7384.5277438709645	9250.0	POINT Z(25.47003024497188 36.494358691307994 -21944.8720738644)	1.1452459366817709	0.0
2025-01-28 00:44:56.400841+00:00	36.498417	25.556726	15194.06	14128.05	10649.28	18687.5	0.6592967510223389	150.78885822398405	7	8	139.75424859373686	1375.0	POINT Z(25.556725558474003 36.49841719889035 -15194.061489570515)	1.5977195985889534	0.04276965734718785
2025-01-28 00:45:40.900841+00:00	36.49764	25.562192	12329.37	14616.79	10563.65	18562.5	0.5364004373550415	49.86887038052919	7	6	2211.4757516192667	9000.0	POINT Z(25.56219160795951 36.49763977608897 -12329.368226361576)	None	None
2025-01-28 00:46:22.770841+00:00	36.498777	25.5552	14253.69	13991.65	10689.04	18687.5	0.894727349281311	151.4007118665459	7	10	652.5191568069093	1500.0	POINT Z(25.555200279225872 36.49877680361638 -14253.688208632904)	1.4371289772121465	0.04599358844240253
2025-01-28 00:46:49.540841+00:00	36.508972	25.575876	14365.18	15837.72	11825.86	19812.5	0.47345417737960815	44.79138276901597	7	7	883.8834764831844	6500.0	POINT Z(25.575876356228815 36.50897167723601 -14365.17700331628)	None	None
2025-01-28 00:47:41.030841+00:00	36.504107	25.597029	13997.31	17729.29	11288.57	19312.5	0.9928427934646606	138.4901487448533	7	12	375.0	2125.0	POINT Z(25.597028508911908 36.50410661536858 -13997.3105162257)	1.8124613094704922	0.33626767714474015
2025-01-28 00:47:59.780841+00:00	36.515083	25.585176	14069.43	16667.59	12507.0	20562.5	0.538943886756897	144.04416401065862	7	10	3023.346655611956	4750.0	POINT Z(25.585176366332703 36.51508321203927 -14069.43443197844)	1.6903862425738994	0.0
2025-01-28 00:49:01.850841+00:00	36.494002	25.552954	14965.68	13791.75	10157.79	18187.5	0.5154068470001221	151.4085214955526	7	7	988.2117688026185	5437.5	POINT Z(25.552954436606385 36.494002035206606 -14965.684937087386)	None	None
2025-01-28 00:49:28.990841+00:00	36.551009	25.424623	11105.12	2318.3	16485.96	12312.5	0.45154157280921936	166.70829882483534	7	7	16306.871634375491	8187.5	POINT Z(25.42462326970199 36.551009004597894 -11105.118052921247)	1.3307938622143105	0.0
2025-01-28 00:50:21.140841+00:00	36.503655	25.559597	16604.99	14383.72	11232.1	19187.5	0.5756620168685913	150.63553271172162	7	7	1404.5128158902644	2562.5	POINT Z(25.559596695633015 36.50365480971183 -16604.987880762143)	None	None
2025-01-28 00:50:54.140841+00:00	36.468518	25.5475	6990.52	13308.5	7323.35	15312.5	0.8607833981513977	148.33277613003082	7	9	197.64235376052372	1062.5	POINT Z(25.54749950628948 36.468518206221674 -6990.5225976491565)	1.248100847238161	0.21096188227324586
2025-01-28 00:52:06.160841+00:00	36.496137	25.553885	15937.68	13874.52	10395.32	18437.5	1.0230686664581299	151.4342740628564	7	12	592.9270612815711	1312.5	POINT Z(25.553884613028778 36.49613699002822 -15937.682452260304)	1.8148017690814857	0.23057276464480392
2025-01-28 00:54:49.260841+00:00	36.542892	25.59542	3639.6	17576.76	15601.01	20437.5	0.9726585745811462	144.95562048444566	7	12	125.0	875.0	POINT Z(25.595420468375337 36.542891972667924 -3639.604952986432)	1.0353707605654177	0.18560536461674515
2025-01-28 00:55:04.370841+00:00	36.53133	25.573235	8134.09	15597.16	14311.51	21687.5	0.7437401413917542	150.1179829832995	7	11	910.0137361600648	3750.0	POINT Z(25.573235163074695 36.53132957130681 -8134.093188600321)	1.6588044106308704	0.0809265201603051
2025-01-28 00:55:38.650841+00:00	36.521882	25.598275	2449.08	17836.61	13265.34	21312.5	0.8329193592071533	141.16872392558304	7	10	2236.06797749979	12375.0	POINT Z(25.598274977366785 36.52188211103586 -2449.084965708115)	1.1470507789949815	0.22693950767205773
2025-01-28 00:57:25.580841+00:00	36.534155	25.609311	3531.41	18819.81	14632.17	21312.5	0.5907382965087891	139.8518622363579	7	9	2157.8345627040085	16500.0	POINT Z(25.609311178353373 36.534155441244195 -3531.4060440732014)	1.2644611081418833	0.21150804949963387
2025-01-28 00:57:49.740841+00:00	36.532269	25.599709	3156.0	17962.38	14420.54	21562.5	0.6020328402519226	142.30147632220925	7	8	1879.1620472966135	16500.0	POINT Z(25.599709410387643 36.53226863661309 -3156.001195787586)	None	None
2025-01-28 00:59:36.480841+00:00	36.515962	25.596058	910.1	17639.83	12606.67	20562.5	0.7134460210800171	40.504426641522	7	8	2910.7827555487543	13375.0	POINT Z(25.596057819384093 36.51596217128394 -910.0980130430105)	1.11044914499135	0.001413093593396253
2025-01-28 01:00:09.500841+00:00	36.541195	25.60222	3566.47	18184.55	15413.62	20562.5	0.8858070373535156	142.80386992353354	7	11	1577.4286830154954	7937.5	POINT Z(25.60221952795205 36.54119542686187 -3566.465759072295)	1.078238051747938	0.20772780689245385
2025-01-28 01:01:04.510841+00:00	36.510058	25.56366	12410.98	14745.69	11944.71	19937.5	1.0021380186080933	150.24383819918313	7	14	176.7766952966369	1250.0	POINT Z(25.563660049944943 36.51005799441133 -12410.984792877145)	1.857540072445493	0.19064743473985757
2025-01-28 01:02:10.000841+00:00	36.523754	25.594617	6798.36	17509.32	13472.87	21437.5	0.44788408279418945	27.538152436259566	7	6	5398.205720422296	10500.0	POINT Z(25.594617075593366 36.52375449018232 -6798.364722591449)	1.188537945474852	0.0
2025-01-28 01:04:32.400841+00:00	36.500583	25.570403	12779.32	15350.22	10892.24	18937.5	0.6244065761566162	146.37899262731068	7	9	380.1726581436387	1312.5	POINT Z(25.570403155697328 36.50058343738831 -12779.317365271592)	1.455417931843578	0.2689403716102923
2025-01-28 01:05:35.380841+00:00	36.595757	25.520523	1316.3	10878.38	21468.22	14562.5	0.610791802406311	171.18603058214183	7	8	441.9417382415922	1312.5	POINT Z(25.520523436548867 36.59575653453484 -1316.2964363098024)	None	None
2025-01-28 01:05:51.240841+00:00	36.543929	25.556073	2496.57	14061.44	15709.82	20312.5	0.6683569550514221	156.94955690284849	7	9	125.0	500.0	POINT Z(25.55607275355956 36.543928583477154 -2496.567441240085)	None	None
2025-01-28 01:07:22.340841+00:00	36.569258	25.539771	3326.43	12600.99	18524.06	17437.5	0.4871917963027954	164.07441123951867	7	10	88.38834764831844	562.5	POINT Z(25.53977076125085 36.56925794259655 -3326.4251551638554)	1.1999363514930224	0.04779644535855199
2025-01-28 01:08:06.570841+00:00	36.503721	25.553589	14866.03	13846.72	11238.54	19187.5	0.7803102731704712	152.77759167220157	7	9	125.0	1625.0	POINT Z(25.553588792037004 36.5037206720685 -14866.033182628527)	None	None
2025-01-28 01:09:10.770841+00:00	36.504107	25.566795	12014.97	15027.03	11283.45	19312.5	0.6685386300086975	148.21837230504977	7	10	500.0	1625.0	POINT Z(25.56679505615523 36.50410676329431 -12014.969390190518)	None	None
2025-01-28 01:10:02.160841+00:00	36.49948	25.573604	12738.79	15636.52	10770.1	18812.5	0.4653538763523102	33.83392633535948	7	4	176.7766952966369	5750.0	POINT Z(25.573603683069432 36.49948035719024 -12738.787828406686)	None	None
2025-01-28 01:11:14.280841+00:00	36.49677	25.553034	16197.23	13798.33	10465.63	18437.5	1.2118562459945679	151.8547044937524	7	14	592.9270612815711	1312.5	POINT Z(25.55303357106811 36.49677040548446 -16197.228658153475)	2.264510359286918	0.02680087391897379
2025-01-28 01:12:17.260841+00:00	36.491209	25.537407	16736.19	12402.43	9845.07	17812.5	0.7266194224357605	156.92359898695264	7	9	1850.886611870106	2062.5	POINT Z(25.537407457823548 36.49120862631114 -16736.192047779685)	None	None
2025-01-28 01:12:46.570841+00:00	36.4998	25.561883	16133.74	14588.83	10803.84	18812.5	1.2864271402359009	149.1876441249419	7	13	318.6887195995491	1250.0	POINT Z(25.561883380979058 36.499800248234195 -16133.743407670518)	1.8845461196856563	0.08535762516259959
2025-01-28 01:12:59.880841+00:00	36.497963	25.558314	15482.75	14270.16	10599.0	18562.5	0.8443469405174255	150.1395431133268	7	10	637.3774391990981	1500.0	POINT Z(25.558314452493416 36.497962887091575 -15482.75176735226)	1.8745291321204973	0.07856406701792573
2025-01-28 01:13:32.510841+00:00	36.504794	25.56967	17286.63	15283.85	11360.31	19312.5	0.5355474352836609	147.35931179623108	7	5	5788.255890162424	5250.0	POINT Z(25.569669963260264 36.50479393675565 -17286.63296024169)	None	None
2025-01-28 01:14:29.320841+00:00	36.490871	25.52799	15871.17	11560.62	9806.31	17812.5	0.6537148952484131	160.6886003868068	7	10	1017.4262872562316	1937.5	POINT Z(25.52799013262013 36.490870612374636 -15871.168383156073)	1.5834020711341332	0.14585190926689118
2025-01-28 01:16:15.210841+00:00	36.494694	25.549682	15583.4	13499.08	10234.24	18187.5	1.2350775003433228	152.7490756678217	7	14	197.64235376052372	1812.5	POINT Z(25.54968170519867 36.49469372149144 -15583.396556007894)	2.250523274453897	0.12437149838724171
2025-01-28 01:17:00.620841+00:00	36.505338	25.575767	13503.16	15828.66	11421.74	19437.5	0.6687586903572083	145.4229200894532	7	9	1438.8580541526674	5812.5	POINT Z(25.575766726203394 36.5053375484642 -13503.161581261937)	None	None
2025-01-28 01:17:48.610841+00:00	36.497137	25.559902	14796.46	14412.22	10507.37	18562.5	0.7274315357208252	149.4269304175544	7	9	615.5536126122565	1625.0	POINT Z(25.55990198499271 36.497136737649164 -14796.464767835478)	1.5729947677352043	0.004249124864525111
2025-01-28 01:18:35.370841+00:00	36.499586	25.556158	16548.3	14077.11	10779.18	18687.5	1.3604860305786133	151.18977227030476	7	12	176.7766952966369	1250.0	POINT Z(25.55615803629722 36.49958617768862 -16548.29509298157)	2.0747245522057565	0.09599432088953441
2025-01-28 01:19:32.630841+00:00	36.473609	25.472878	22674.92	6635.34	7881.75	15937.5	1.114351749420166	184.85135582143073	7	11	380.1726581436387	312.5	POINT Z(25.472878163424713 36.473609353174616 -22674.91975494898)	2.6413816076597807	0.06844709473946109
2025-01-28 01:19:56.000841+00:00	36.515002	25.617877	8817.59	19589.96	12504.11	20562.5	0.8328642845153809	134.44883675647552	7	9	1543.6361294035587	6000.0	POINT Z(25.61787690322089 36.515002012692634 -8817.592240608648)	None	None
2025-01-28 01:20:17.700841+00:00	36.515977	25.600964	9553.19	18078.27	12609.24	20562.5	0.6660815477371216	39.84054839878763	7	8	1152.443057161611	4000.0	POINT Z(25.60096394375822 36.515977102616034 -9553.193038448519)	1.6332311171394494	0.0
2025-01-28 01:22:28.590841+00:00	36.515457	25.54086	19087.32	12707.11	12541.78	20562.5	0.4953124225139618	48.17164103758398	7	6	4751.6444521870535	15125.0	POINT Z(25.540860158124808 36.51545672182673 -19087.31542684655)	None	None
2025-01-28 01:23:31.010841+00:00	36.401063	25.366944	4904.34	-2839.42	-187.09	7187.5	0.8770657181739807	216.87806617990844	7	9	176.7766952966369	375.0	POINT Z(25.366944202165122 36.40106324946355 -4904.343190356355)	1.138393563872139	0.248084868942546
2025-01-28 01:23:47.280841+00:00	36.637996	25.767531	16597.0	32911.74	26221.15	9812.5	0.5676015615463257	19.21128102080064	7	8	20045.748458214275	13250.0	POINT Z(25.767531142089602 36.63799603065023 -16597.002356507208)	2.1193915897585107	0.17043193641116883
2025-01-28 01:25:05.900841+00:00	36.516041	25.605121	7712.61	18449.79	12617.09	20562.5	0.606171190738678	138.22361186569756	7	9	197.64235376052372	1250.0	POINT Z(25.60512138979918 36.51604062563345 -7712.605243442943)	1.4463022987925371	0.25043999898914904
2025-01-28 01:25:41.140841+00:00	36.507673	25.568	15555.57	15134.04	11680.17	19687.5	0.9138509631156921	148.39909854084814	7	10	4305.247524823631	4062.5	POINT Z(25.568000132528848 36.50767286178408 -15555.574910802767)	None	None
2025-01-28 01:25:52.320841+00:00	36.515301	25.589034	12327.59	17012.25	12531.87	20562.5	0.7852590680122375	142.88817703087437	7	11	7364.664367776715	5750.0	POINT Z(25.589033551013458 36.515300852745526 -12327.587765136836)	1.3682855850570068	0.2624774591021024
2025-01-28 01:26:23.500841+00:00	36.611472	25.742898	534.13	30724.41	23263.67	12687.5	0.5164989233016968	117.75281220279672	7	9	26787.502916472076	18687.5	POINT Z(25.74289804288798 36.61147180230948 -534.1349201402727)	None	None
2025-01-28 01:27:04.030841+00:00	36.508371	25.587107	13756.54	16841.61	11760.92	19812.5	0.9245738387107849	142.31468860363995	7	9	6708.203932499369	4625.0	POINT Z(25.5871072711709 36.508370583477955 -13756.540988080447)	None	None
2025-01-28 01:27:40.640841+00:00	36.495893	25.591873	543.78	17270.31	10374.29	18437.5	0.5035037994384766	44.49774582706186	7	6	6930.458137814556	18937.5	POINT Z(25.591872809059655 36.49589274669896 -543.7845579662743)	None	None
2025-01-28 01:28:48.840841+00:00	36.522571	25.595048	12215.54	17548.13	13341.4	21312.5	0.4748744070529938	142.2281409406104	7	9	9550.032722457028	18500.0	POINT Z(25.595048394043445 36.52257141167622 -12215.538042484635)	None	None
2025-01-28 01:29:10.820841+00:00	36.500061	25.541924	17145.79	12804.73	10829.98	18812.5	1.1177650690078735	156.51935322607972	7	13	731.5437444199765	1625.0	POINT Z(25.541924053438166 36.500060890960945 -17145.791779711155)	2.314679703461432	0.21114196035233657
2025-01-28 01:30:11.770841+00:00	36.489121	25.53074	16588.74	11806.69	9612.08	17562.5	1.0901429653167725	159.3012325054262	7	12	664.3841132959155	1000.0	POINT Z(25.530739814107186 36.48912084331172 -16588.741297968278)	1.8344784148968452	0.0466943534512112
2025-01-28 01:31:01.770841+00:00	36.501575	25.550971	15818.89	13613.12	10999.61	18937.5	0.5185760259628296	153.3900406007482	7	6	5491.470659122199	16000.0	POINT Z(25.550970961064532 36.501575265855735 -15818.88657953578)	None	None
2025-01-28 01:31:44.160841+00:00	36.486818	25.553321	13805.27	13825.76	9359.04	17312.5	0.5839936137199402	149.9521979487397	7	7	4136.8201858432285	6000.0	POINT Z(25.553320571471577 36.486818210473224 -13805.274360475474)	1.6370196880297248	0.19621225411899568
2025-01-28 01:32:54.250841+00:00	36.491997	25.543611	17396.32	12956.9	9933.57	17937.5	0.4859083592891693	154.61275182483843	7	7	7106.335201775948	16000.0	POINT Z(25.543611397418847 36.49199718661205 -17396.322904528453)	None	None
2025-01-28 01:33:14.200841+00:00	36.504471	25.567212	15548.09	15064.2	11324.02	19312.5	1.0396621227264404	148.13753195790738	7	10	364.4344934278313	1687.5	POINT Z(25.567211705813847 36.504470974591264 -15548.089241896261)	1.7596979025415083	0.22256997957066516
2025-01-28 01:33:54.540841+00:00	36.504294	25.569142	15329.68	15236.8	11304.65	19312.5	0.6080804467201233	147.45260239903322	7	8	1425.2192813739225	9000.0	POINT Z(25.5691424226428 36.504294054387316 -15329.676065315733)	None	None
2025-01-28 01:34:16.590841+00:00	36.492723	25.559984	14732.73	14420.35	10016.65	18062.5	0.6410029530525208	148.59898623829406	7	9	3721.7687327398517	3500.0	POINT Z(25.55998370523513 36.49272344740264 -14732.731895364526)	1.7509030665499217	0.4838207666072427
2025-01-28 01:34:47.760841+00:00	36.514144	25.575535	14695.11	15806.19	12400.93	20437.5	0.6616345047950745	43.72551128249893	7	6	1397.5424859373686	4000.0	POINT Z(25.575535321810527 36.51414392160086 -14695.112248112928)	1.5176833040357443	0.0
2025-01-28 01:35:46.010841+00:00	36.518448	25.603727	7568.28	18324.59	12884.53	20937.5	0.6509166359901428	39.092209725156636	7	7	9289.821378799486	14375.0	POINT Z(25.603726723744902 36.518448204877096 -7568.283658247412)	1.444458166780398	0.0
2025-01-28 01:36:09.640841+00:00	36.504957	25.57863	14226.53	16084.7	11379.86	19437.5	0.8177711963653564	45.184187304052216	7	9	2592.8085640864424	6375.0	POINT Z(25.57863048952393 36.504956611564765 -14226.52717882352)	1.73711274259439	0.0037817182259354265
2025-01-28 01:36:34.760841+00:00	36.502966	25.571043	14871.36	15406.92	11157.25	19187.5	0.649894118309021	146.58280587883092	7	10	4531.1422400979645	8250.0	POINT Z(25.57104286504178 36.50296580602609 -14871.360915609703)	1.695295074236041	0.3498508565818015
2025-01-28 01:37:28.350841+00:00	36.497616	25.559898	15351.23	14411.77	10560.68	18562.5	0.9023363590240479	50.33480508877153	7	9	380.1726581436387	1000.0	POINT Z(25.559897908971234 36.497616169288335 -15351.227193809822)	1.9775108965520178	0.07903098950180731
2025-01-28 01:37:36.980841+00:00	36.494851	25.553112	14401.4	13805.72	10252.25	18187.5	0.8577196598052979	52.50463265412918	7	10	336.5728004459065	625.0	POINT Z(25.55311232876166 36.4948513216269 -14401.399869314928)	None	None
2025-01-28 01:38:14.120841+00:00	36.504392	25.573144	15028.59	15594.46	11316.13	19312.5	1.0906579494476318	146.12676982184092	7	13	225.34695471649934	1562.5	POINT Z(25.573144194338866 36.50439159787565 -15028.589020536681)	2.0790718173973994	0.2241984411356821
2025-01-28 01:39:16.360841+00:00	36.521051	25.593105	15992.31	17374.85	13171.94	21187.5	0.6645781397819519	40.0129098861114	7	7	8399.451246956554	6500.0	POINT Z(25.593105436950058 36.52105063479939 -15992.314670702086)	None	None
2025-01-28 01:39:59.020841+00:00	36.509498	25.553268	18252.2	13816.99	11880.89	19937.5	0.7600839734077454	153.7554971138219	7	11	312.5	1625.0	POINT Z(25.553267628934424 36.50949782577139 -18252.204262514955)	2.028673806510268	0.1407061518142424
2025-01-28 01:40:59.780841+00:00	36.485191	25.491589	22092.51	8307.13	9171.06	17187.5	0.5368168950080872	176.09684672696304	7	7	8285.906709588275	12500.0	POINT Z(25.491588875943922 36.48519134575984 -22092.505221635005)	1.5515828645095553	0.0
2025-01-28 01:42:10.180841+00:00	36.513246	25.609982	11772.24	18884.88	12307.28	20312.5	0.7151672840118408	136.35048212674792	7	8	13916.04290019257	12750.0	POINT Z(25.6099824053411 36.51324596774273 -11772.2390909887)	None	None
2025-01-28 01:42:35.010841+00:00	36.500742	25.567898	15786.44	15126.3	10909.52	18937.5	1.1470173597335815	147.26195239216992	7	12	375.0	2750.0	POINT Z(25.567898372820284 36.5007423486883 -15786.441040758431)	1.9346694494034655	0.16072920183913453
2025-01-28 01:45:27.600841+00:00	36.50188	25.566834	17554.36	15030.96	11035.89	19062.5	1.1751866340637207	147.82551709304727	7	12	318.6887195995491	1312.5	POINT Z(25.566834199780946 36.501880326021464 -17554.358321829906)	2.353355526467567	0.17084487634787782
2025-01-28 01:46:19.020841+00:00	36.5025	25.565995	16171.38	14955.81	11104.62	19062.5	1.3112778663635254	148.2202524584971	7	14	515.3882032022076	1562.5	POINT Z(25.56599475942758 36.502499616162744 -16171.381878180347)	2.5859003848084523	0.2598835934999535
2025-01-28 01:47:52.050841+00:00	36.498027	25.563992	15516.1	14777.61	10607.02	18562.5	0.7544217705726624	49.4143771779469	7	9	1185.8541225631423	6500.0	POINT Z(25.563991538625828 36.49802737153534 -15516.095855094454)	2.2119749917330713	0.26807786468602846
2025-01-28 01:48:09.660841+00:00	36.501983	25.561057	16265.08	14514.58	11046.38	19062.5	0.7119847536087036	149.84802732563622	7	9	883.8834764831844	6500.0	POINT Z(25.56105719780433 36.50198261734765 -16265.08071920811)	2.385522564547644	0.24707764682473599
2025-01-28 01:48:45.600841+00:00	36.513582	25.564382	15793.95	14809.51	12336.62	20312.5	0.5644990801811218	40.93998073441787	7	7	2404.4230077089182	6500.0	POINT Z(25.564381651303353 36.51358153059868 -15793.947956485437)	None	None
2025-01-28 01:49:28.020841+00:00	36.508675	25.584001	13795.14	16563.88	11794.22	19812.5	0.5285327434539795	143.3444724096614	7	5	4759.858191164943	6500.0	POINT Z(25.584000552362124 36.50867490081785 -13795.143923093658)	None	None
2025-01-28 01:50:16.580841+00:00	36.503244	25.57611	14732.56	15859.75	11189.03	19187.5	1.0828502178192139	144.94289780558756	7	10	125.0	1500.0	POINT Z(25.57610974126783 36.50324419238793 -14732.562158529105)	1.8833451686545113	0.09730231236612963
2025-01-28 01:51:38.130841+00:00	36.494814	25.562813	18395.77	14672.88	10249.51	18187.5	0.7732257843017578	147.97024127781788	7	11	139.75424859373686	937.5	POINT Z(25.562813057752162 36.494813781903545 -18395.77474946173)	2.181678689509923	0.008368907771635126
2025-01-28 01:51:55.390841+00:00	36.494464	25.553374	18156.8	13829.19	10209.18	18187.5	0.7620399594306946	52.559047310885944	7	7	1274.7548783981963	2625.0	POINT Z(25.553374141202664 36.49446362700916 -18156.795818215676)	1.9573263578041349	0.0
2025-01-28 01:54:22.400841+00:00	36.459453	25.481831	12450.59	7437.25	6308.32	14312.5	0.5474074482917786	68.11078226862742	7	6	250.0	1125.0	POINT Z(25.481831362737527 36.4594532329999 -12450.588042898446)	None	None
2025-01-28 01:55:44.740841+00:00	36.499666	25.580474	15678.65	16250.6	10791.84	18812.5	0.5136921405792236	45.91970648314884	7	7	4902.167887781894	14000.0	POINT Z(25.58047414203122 36.49966561183094 -15678.650770816233)	None	None
2025-01-28 01:56:38.360841+00:00	36.514091	25.627058	6427.74	20410.66	12404.69	20312.5	0.6195647120475769	26.746205053107076	7	6	12221.427136386323	14000.0	POINT Z(25.627057651685718 36.51409074354489 -6427.739174144906)	None	None
2025-01-28 01:57:32.340841+00:00	36.508826	25.585653	15736.71	16711.56	11811.33	19812.5	0.9751984477043152	43.28658420025499	7	10	2752.839443193155	3375.0	POINT Z(25.585653259231307 36.50882619135273 -15736.70715290578)	1.696525413083519	0.0
2025-01-28 01:59:09.110841+00:00	36.492829	25.55063	15824.28	13584.16	10027.06	18062.5	0.9020784497261047	152.07266973386456	7	11	2069.118169655856	5000.0	POINT Z(25.55062990936069 36.49282932561751 -15824.282536433255)	1.9947930445737183	0.20344264251849586
2025-01-28 01:59:30.300841+00:00	36.506005	25.583124	15003.59	16486.07	11497.19	19437.5	1.1499143838882446	143.1570900288883	7	12	336.5728004459065	1312.5	POINT Z(25.58312361101471 36.506004993429706 -15003.58812860667)	2.1149468635301387	0.1908268552249539
2025-01-28 01:59:57.940841+00:00	36.514493	25.594666	12289.4	17515.81	12443.08	20437.5	0.7425135374069214	141.04391372169093	7	11	8633.148324916003	14000.0	POINT Z(25.59466634960751 36.514493232058555 -12289.395923069218)	1.8877648186109899	0.3742221905437587
2025-01-28 02:00:18.330841+00:00	36.496715	25.563584	14323.68	14741.43	10461.04	18437.5	1.0811835527420044	148.04397693898383	7	11	187.5	1187.5	POINT Z(25.563584024044133 36.49671507953107 -14323.678824283552)	1.8948072294414564	0.12078689319096791
2025-01-28 02:01:19.070841+00:00	36.498358	25.558689	16293.88	14303.59	10643.04	18562.5	1.276642918586731	150.07329368878243	7	12	318.6887195995491	1250.0	POINT Z(25.55868926904842 36.498358455519984 -16293.883859223159)	2.090565951380727	0.07108108547865033
2025-01-28 02:02:35.360841+00:00	36.506953	25.589085	13904.5	17018.66	11603.66	19562.5	0.7820285558700562	141.44781032119266	7	9	1286.9537676233751	7000.0	POINT Z(25.5890848589618 36.506953186673435 -13904.496933452445)	1.7108287581563906	0.0
2025-01-28 02:03:18.950841+00:00	36.512114	25.580427	14532.37	16243.8	12175.99	20187.5	0.7301012873649597	145.055914583634	7	11	883.8834764831844	7000.0	POINT Z(25.58042733531957 36.512113649762526 -14532.36991997481)	1.881537692401253	0.33046424715243006
2025-01-28 02:03:59.040841+00:00	36.408655	25.419594	4241.5	1872.49	656.77	8687.5	1.1029940843582153	205.72902188273758	7	10	19195.74334325191	9812.5	POINT Z(25.41959400208216 36.40865468547443 -4241.499965939822)	None	None
2025-01-28 02:04:31.240841+00:00	36.508102	25.597504	13485.37	17770.87	11732.89	19687.5	1.0963882207870483	139.08098407538185	7	12	139.75424859373686	1750.0	POINT Z(25.59750394006605 36.50810173759994 -13485.369512863217)	1.807806305481323	0.25844115208274265
2025-01-28 02:06:40.640841+00:00	36.505627	25.587463	15247.06	16873.99	11455.96	19437.5	1.0902827978134155	141.71687384791466	7	12	139.75424859373686	2250.0	POINT Z(25.58746290298042 36.5056274062049 -15247.059020121336)	1.905666176564906	0.22063280180050515
2025-01-28 02:06:54.190841+00:00	36.507512	25.584238	14071.76	16585.37	11665.0	19687.5	0.9673243761062622	143.0676629650128	7	12	375.0	1500.0	POINT Z(25.584238253427255 36.50751243743908 -14071.762031039167)	2.014243970450549	0.15351068112255195
2025-01-28 02:07:55.760841+00:00	36.51473	25.601945	12135.23	18166.2	12470.73	20437.5	0.9233248233795166	138.92469093035567	7	10	139.75424859373686	1125.0	POINT Z(25.601944605330136 36.51472984981105 -12135.232386952666)	1.9852381080956663	0.31462589491137216
2025-01-28 02:08:07.270841+00:00	36.503048	25.584476	13824.33	16607.56	11168.68	19187.5	0.9312543869018555	142.19312617209945	7	12	88.38834764831844	1250.0	POINT Z(25.584475809579082 36.50304847918329 -13824.330734298834)	2.495640885453656	0.08727067979498004
2025-01-28 02:09:02.080841+00:00	36.486464	25.515692	17496.16	10461.79	9314.93	17312.5	0.5613980293273926	43.2675546480873	7	4	225.34695471649934	687.5	POINT Z(25.51569171126275 36.48646411744851 -17496.155867351965)	1.817418598827564	0.2919529280464359
2025-01-28 02:10:20.660841+00:00	36.499206	25.553956	16612.83	13880.36	10736.56	18687.5	0.5262064337730408	151.923348353991	7	6	265.1650429449553	5187.5	POINT Z(25.553956093533703 36.499205704119596 -16612.83261985524)	1.7319836553366599	0.0
2025-01-28 02:11:01.620841+00:00	36.487797	25.496403	20330.56	8737.23	9461.2	17437.5	0.8736364841461182	174.05758583008407	7	8	503.89110926865936	875.0	POINT Z(25.496403047067243 36.48779680527191 -20330.56035682063)	1.6827565469520847	0.0
2025-01-28 02:12:27.880841+00:00	36.507351	25.576156	15197.22	15863.03	11645.72	19687.5	1.081644058227539	145.64034908616355	7	12	197.64235376052372	1812.5	POINT Z(25.576155823142713 36.50735125571423 -15197.219700821905)	2.0161693826154643	0.14636353327418505
2025-01-28 02:12:43.070841+00:00	36.513672	25.573782	14114.29	15649.62	12348.17	20312.5	0.8522352576255798	147.44245235902548	7	10	139.75424859373686	1062.5	POINT Z(25.57378229458787 36.51367204961811 -14114.291180001752)	1.969362012596858	0.20271885361034292
2025-01-28 02:13:58.250841+00:00	36.501204	25.562543	13986.84	14647.57	10960.07	18937.5	0.7448421120643616	149.19635553191586	7	9	125.0	1500.0	POINT Z(25.56254343381291 36.50120443365509 -13986.839801783688)	2.072792677573257	0.12724856758585057
2025-01-28 02:16:00.370841+00:00	36.48002	25.506487	19015.38	9639.66	8597.43	16562.5	0.5759543180465698	168.73282074505687	7	9	3893.1028755993593	8500.0	POINT Z(25.506486726694156 36.480020085581046 -19015.384468966084)	None	None
2025-01-28 02:16:41.870841+00:00	36.494118	25.564284	15076.88	14804.52	10172.34	18187.5	0.9090571999549866	147.31862767071252	7	11	5855.019214315184	8500.0	POINT Z(25.56428421000932 36.49411777540945 -15076.88343586478)	1.8033451603175528	0.22499944495828383
2025-01-28 02:17:35.490841+00:00	36.523232	25.594603	15150.36	17508.14	13414.74	21437.5	0.7605332732200623	142.46185741880268	7	11	13532.368602724358	8500.0	POINT Z(25.594602550327856 36.52323172937801 -15150.355895209392)	None	None
2025-01-28 02:18:02.100841+00:00	36.510183	25.576335	14711.6	15878.49	11960.62	19937.5	1.3781639337539673	146.05448303584564	7	13	88.38834764831844	1312.5	POINT Z(25.57633531256144 36.510182915191876 -14711.599702455838)	2.190861132492315	0.25323847342682004
2025-01-28 02:18:37.460841+00:00	36.494124	25.567403	13852.64	15083.28	10173.52	18187.5	0.8813241124153137	146.22228374501526	7	12	6305.999127814719	8500.0	POINT Z(25.567402620378648 36.49412402625483 -13852.64191633278)	1.666371149857876	0.2096214283596618
2025-01-28 02:19:46.990841+00:00	36.487396	25.503014	19968.04	9328.28	9417.24	17437.5	0.8526065349578857	171.04697909917982	7	8	3375.0	8500.0	POINT Z(25.503013960394515 36.48739587578491 -19968.044151023216)	None	None
2025-01-28 02:20:27.970841+00:00	36.497814	25.559771	15885.58	14400.41	10582.63	18562.5	1.148853063583374	149.59218738844413	7	11	559.0169943749474	2625.0	POINT Z(25.559771278339195 36.497813782926386 -15885.5842699549)	1.7553511285421126	0.0
2025-01-28 02:21:31.450841+00:00	36.512644	25.60434	12479.76	18380.73	12239.22	20187.5	1.1496796607971191	137.8670158042947	7	12	318.6887195995491	1687.5	POINT Z(25.604339541353696 36.512643705271465 -12479.759334456225)	1.9005574940351986	0.32468503599917753
2025-01-28 02:22:13.120841+00:00	36.495497	25.4588	23158.92	5375.04	10314.7	15437.5	0.7688210606575012	66.00485445186217	7	9	176.7766952966369	562.5	POINT Z(25.458800229058333 36.49549724149845 -23158.921966378864)	None	None
2025-01-28 02:23:13.510841+00:00	36.505087	25.559553	16558.34	14379.58	11391.32	19437.5	0.7132989764213562	48.4266346351601	7	10	176.7766952966369	812.5	POINT Z(25.559553368692416 36.50508680320046 -16558.341098885194)	None	None
2025-01-28 02:23:34.950841+00:00	36.499688	25.558573	15598.09	14292.92	10790.87	18812.5	1.2344691753387451	150.34162710128794	7	14	176.7766952966369	1312.5	POINT Z(25.558572555709436 36.49968807355189 -15598.092618461586)	2.3442509035183052	0.051510089051003405
2025-01-28 02:24:15.060841+00:00	36.507861	25.583373	14578.37	16508.0	11703.56	19687.5	1.3975850343704224	143.40250537255542	7	13	176.7766952966369	1250.0	POINT Z(25.583373355970306 36.50786055441082 -14578.374340095852)	2.3669343158525953	0.06891465227887306
2025-01-28 02:25:24.970841+00:00	36.624627	25.770002	1220.57	33137.98	24735.44	10812.5	0.6230288743972778	19.71195020558855	7	7	125.0	2625.0	POINT Z(25.770002463586536 36.624627000012794 -1220.5705482001829)	None	None
2025-01-28 02:26:05.270841+00:00	36.505834	25.575233	15106.59	15780.86	11476.85	19437.5	1.2134124040603638	145.6840798204674	7	12	1754.4586059522749	3375.0	POINT Z(25.575232963802936 36.505833870733085 -15106.58577165816)	1.9328511186657913	0.2934942816367142
2025-01-28 02:26:25.310841+00:00	36.505629	25.599123	6245.0	17916.11	11458.22	19437.5	0.6454997062683105	138.14402341442496	7	8	3893.1028755993593	12937.5	POINT Z(25.59912256827257 36.505628880462666 -6244.996941513979)	None	None
2025-01-28 02:27:14.120841+00:00	36.430011	25.396102	3149.98	-229.71	3031.26	9687.5	0.4889237880706787	124.08070237927302	7	5	21250.0	16875.0	POINT Z(25.396102400930445 36.43001074254043 -3149.980634083288)	None	None
2025-01-28 02:27:37.040841+00:00	36.501601	25.56111	16126.99	14519.4	11003.91	19062.5	1.1783875226974487	149.76545476055094	7	12	910.0137361600648	4000.0	POINT Z(25.561110383343603 36.50160062955204 -16126.987472349416)	1.8209946573037152	0.1356131627103464
2025-01-28 02:28:25.920841+00:00	36.506341	25.579464	14970.64	16158.92	11533.9	19562.5	0.9325134754180908	44.76282668794397	7	8	2128.6732957408003	4750.0	POINT Z(25.57946412973948 36.506340708794724 -14970.64479574285)	1.7695019178043196	0.0
2025-01-28 02:28:38.720841+00:00	36.512537	25.574921	14899.37	15751.57	12222.2	20187.5	0.8423869609832764	146.89414790434432	7	9	1380.6701271484076	9000.0	POINT Z(25.57492054563884 36.512537457972975 -14899.368049155348)	2.1065428677962106	0.15861339307671174
2025-01-28 02:29:55.880841+00:00	36.504574	25.568356	15353.27	15166.42	11335.66	19312.5	1.3233978748321533	147.76631122076702	7	14	125.0	1375.0	POINT Z(25.56835567329211 36.50457406311395 -15353.271100980459)	2.5364408891457453	0.17584792876804833
2025-01-28 02:31:22.280841+00:00	36.504364	25.576798	14465.47	15921.01	11313.66	19312.5	1.0931154489517212	144.9144243499229	7	11	279.5084971874737	2000.0	POINT Z(25.576797670551063 36.50436402355626 -14465.473316175003)	2.166361813636038	0.23821436530101003
2025-01-28 02:32:37.510841+00:00	36.500877	25.567415	12789.88	15083.05	10924.43	18937.5	0.539711594581604	48.069435559240276	7	6	5929.2706128157115	10750.0	POINT Z(25.56741483556309 36.50087714702589 -12789.882371909389)	None	None
2025-01-28 02:32:56.330841+00:00	36.48567	25.509913	19955.12	9945.24	9226.0	17187.5	0.8631097078323364	167.7893059545125	7	11	4902.964664363797	4187.5	POINT Z(25.509912577750246 36.48566984396689 -19955.11631046093)	1.7065790125622664	0.0
2025-01-28 02:33:41.430841+00:00	36.500509	25.559534	15325.53	14378.74	10882.29	18937.5	1.0975725650787354	150.1380725078906	7	11	822.0591523728691	1312.5	POINT Z(25.55953443791449 36.50050900299691 -15325.534964369723)	1.777312825480001	0.1334488280585494
2025-01-28 02:34:06.930841+00:00	36.513362	25.593784	12672.0	17437.22	12317.08	20312.5	1.2310577630996704	141.11963253326275	7	13	364.4344934278313	1312.5	POINT Z(25.593784026634637 36.513361583791614 -12671.995785750601)	1.9889768349745767	0.23781484631641459
2025-01-28 02:35:02.720841+00:00	36.498649	25.564717	15883.41	14842.35	10676.2	18687.5	1.3192425966262817	147.99258117695106	7	12	698.7712429686843	1812.5	POINT Z(25.564717116865896 36.4986485134049 -15883.412341754403)	2.253288727272607	0.16088182263258233
2025-01-28 02:35:34.530841+00:00	36.505285	25.57688	12623.21	15928.18	11416.09	19437.5	0.8150624632835388	145.0485447302903	7	11	62.5	1500.0	POINT Z(25.57688001749444 36.505285008843686 -12623.206891538657)	2.060950789994845	0.26959860604263597
2025-01-28 02:36:45.520841+00:00	36.505063	25.569447	16196.91	15263.83	11390.16	19437.5	1.191825270652771	147.48001502357988	7	12	318.6887195995491	1312.5	POINT Z(25.56944655263504 36.50506264303997 -16196.90878164835)	2.240520035405903	0.17745977464127538
2025-01-28 02:38:03.610841+00:00	36.508668	25.586051	10768.4	16747.14	11793.84	19812.5	0.5707382559776306	30.80934512675799	7	5	441.9417382415922	1250.0	POINT Z(25.586051077717997 36.50866827438339 -10768.40013350827)	None	None
2025-01-28 02:38:32.920841+00:00	36.507129	25.568287	14991.16	15159.75	11619.7	19562.5	0.9536793828010559	148.21397980015522	7	10	395.28470752104744	1750.0	POINT Z(25.568286550409844 36.50712859923245 -14991.159362271334)	1.6655530574469974	0.12214721472557222
2025-01-28 02:39:12.410841+00:00	36.50808	25.571909	15563.01	15483.3	11726.1	19812.5	0.9543544054031372	147.16011962867893	7	11	139.75424859373686	2375.0	POINT Z(25.571908837900235 36.50808030453679 -15563.010458446039)	1.708692114884553	0.1996548896190109
2025-01-28 02:39:30.970841+00:00	36.48393	25.492175	20450.87	8359.66	9030.83	17062.5	0.6153929829597473	72.78167718032807	7	8	731.5437444199765	625.0	POINT Z(25.492174988041253 36.483929774905995 -20450.86877321895)	None	None
2025-01-28 02:39:59.540841+00:00	36.511649	25.601115	11118.51	18092.77	12127.98	20062.5	0.5425377488136292	36.52316183251878	7	6	628.1172263200557	2000.0	POINT Z(25.601114896781862 36.511648792460434 -11118.507588742526)	None	None
2025-01-28 02:40:57.360841+00:00	36.499742	25.559394	16230.71	14366.32	10796.94	18812.5	1.1316468715667725	150.05827264328386	7	12	488.1406047441659	2000.0	POINT Z(25.559393817490406 36.49974159068313 -16230.712482859617)	2.1771295602926504	0.18709977859442994
2025-01-28 02:42:37.500841+00:00	36.629858	25.764724	8922.6	32664.75	25315.29	10687.5	0.74846351146698	114.87862622389184	7	10	197.64235376052372	1750.0	POINT Z(25.76472435240671 36.62985798641532 -8922.60417304495)	2.509976453950806	0.028122930257530987
2025-01-28 02:42:54.280841+00:00	36.509605	25.581376	13747.18	16329.14	11897.16	19937.5	0.9600759148597717	144.33647240665422	7	11	88.38834764831844	1937.5	POINT Z(25.581376282798665 36.50960468929716 -13747.175619508438)	2.205293871815554	0.00448412205524118
2025-01-28 02:43:30.400841+00:00	36.507011	25.580201	14085.17	16224.64	11608.59	19562.5	0.7697306275367737	144.26983206057244	7	9	1346.291201783626	2875.0	POINT Z(25.580200967104396 36.507011240549936 -14085.170361511757)	None	None
2025-01-28 02:44:03.480841+00:00	36.503698	25.579214	14687.47	16137.16	11239.99	19187.5	0.4852098822593689	144.00637854364365	7	6	877.2293029761374	1875.0	POINT Z(25.579214496583436 36.50369785853345 -14687.465080241094)	2.009522936815157	0.0
2025-01-28 02:46:23.500841+00:00	36.49918	25.560136	16916.28	14432.78	10734.57	18812.5	1.2712706327438354	149.69858570599774	7	14	318.6887195995491	1062.5	POINT Z(25.56013619887309 36.49917970166288 -16916.278639824883)	3.103398338360126	0.14876360759464857
2025-01-28 02:47:22.420841+00:00	36.483912	25.540354	13568.24	12666.99	9034.1	17062.5	0.6901092529296875	154.50458164519955	7	9	6101.357430932891	4750.0	POINT Z(25.540353614304347 36.48391198332125 -13568.241624721639)	2.3200571750132895	0.44476418869907075
2025-01-28 02:47:39.550841+00:00	36.501507	25.563044	15895.7	14692.23	10993.79	18937.5	1.127931833267212	149.07304491185036	7	14	265.1650429449553	1437.5	POINT Z(25.563043789457353 36.501506988412885 -15895.69526354919)	2.577979631312788	0.18448880473923657
2025-01-28 02:48:48.950841+00:00	36.566433	25.669502	2414.32	24187.48	18234.66	17812.5	0.723262369632721	128.8761890829493	7	11	12402.27423700992	15625.0	POINT Z(25.66950203047712 36.566432778043506 -2414.317912552572)	2.465600867645994	0.08359963900695577
2025-01-28 02:49:18.630841+00:00	36.509849	25.568315	15890.47	15161.77	11922.17	19937.5	0.6636131405830383	45.78500696425556	7	7	883.8834764831844	4750.0	POINT Z(25.56831511869659 36.509848789488466 -15890.473839319115)	None	None
2025-01-28 02:49:57.630841+00:00	36.514153	25.58505	13891.36	16656.49	12403.51	20437.5	0.8404324650764465	143.93263073959795	7	9	576.2215285808055	1250.0	POINT Z(25.585049998868637 36.514152743002626 -13891.359405696492)	2.450715433349669	0.0
2025-01-28 02:50:47.070841+00:00	36.510935	25.573493	15500.03	15624.32	12043.79	20062.5	0.9491754770278931	147.1030949172981	7	12	441.9417382415922	1812.5	POINT Z(25.57349302682686 36.5109350344211 -15500.031978913754)	2.252281866783929	0.21127140882305984
2025-01-28 02:51:41.780841+00:00	36.512097	25.581812	14416.53	16367.55	12174.41	20187.5	1.1402236223220825	144.6135568086146	7	12	139.75424859373686	2062.5	POINT Z(25.5818119778927 36.512097395323885 -14416.525286272674)	2.1998656650106416	0.14128156011956117
2025-01-28 02:53:03.350841+00:00	36.529216	25.596455	10680.65	17672.33	14080.54	21937.5	0.815582275390625	142.80740681559092	7	11	1880.2011195614155	5875.0	POINT Z(25.59645525854989 36.52921635786511 -10680.654736642595)	2.218215907278554	0.009957474482933382
2025-01-28 02:53:49.380841+00:00	36.513765	25.59741	12477.12	17761.14	12362.61	20312.5	0.45068085193634033	140.09981894123203	7	7	870.5242673240075	2562.5	POINT Z(25.59740962710964 36.51376510100677 -12477.12289618963)	1.6437756596269237	0.0
2025-01-28 02:55:47.740841+00:00	36.51357	25.579983	15084.51	16203.75	12337.88	20312.5	0.6086986660957336	43.20443595750601	7	7	951.9716382329885	12000.0	POINT Z(25.579982561498937 36.51357024094783 -15084.507441547928)	None	None
2025-01-28 02:56:18.930841+00:00	36.512192	25.595406	13317.97	17582.47	12187.28	20187.5	0.7661111354827881	140.43098591228082	7	11	1912.1323175972943	8750.0	POINT Z(25.595406305028057 36.512191583896104 -13317.973762308884)	2.018187628997998	0.1402509950076385
2025-01-28 02:57:05.240841+00:00	36.512423	25.575487	16098.55	15802.22	12209.61	20187.5	0.7354618310928345	146.6923698584361	7	10	395.28470752104744	10000.0	POINT Z(25.575486990554023 36.51242340321101 -16098.553163823768)	2.263733089208591	0.0
2025-01-28 02:57:49.410841+00:00	36.512457	25.572769	15335.01	15559.29	12212.87	20187.5	0.5428699851036072	44.50263969448247	7	6	1185.8541225631423	14000.0	POINT Z(25.572768845268047 36.51245669080595 -15335.013899493044)	1.9852437362912354	0.14051019512540708
2025-01-28 02:58:08.400841+00:00	36.515139	25.589075	13612.32	17016.03	12513.85	20562.5	0.9905540943145752	142.84884450777227	7	13	257.6941016011038	1562.5	POINT Z(25.5890754747155 36.51513876710986 -13612.321511857468)	2.384027539933671	0.18657332383573122
2025-01-28 02:58:29.520841+00:00	36.51322	25.574825	15561.86	15742.87	12298.03	20312.5	1.145638346672058	147.0332027066724	7	14	773.0823048033113	2812.5	POINT Z(25.574824800652628 36.51321952497412 -15561.861763859682)	2.4160542647412893	0.1904303351986245
2025-01-28 02:59:28.970841+00:00	36.511898	25.576851	15366.26	15924.19	12151.39	20187.5	1.0466206073760986	146.16715232270124	7	14	698.7712429686843	2875.0	POINT Z(25.57685063973131 36.51189783067366 -15366.261390188301)	2.268617987886473	0.18497473315601531
2025-01-28 03:00:01.860841+00:00	36.515499	25.570222	16315.5	15331.07	12550.71	20562.5	0.6458772420883179	148.8833979278304	7	9	1425.2192813739225	10000.0	POINT Z(25.570221934199584 36.51549859863818 -16315.500829126124)	None	None
2025-01-28 03:00:27.850841+00:00	36.515914	25.588063	13563.19	16925.4	12599.91	20562.5	0.9398683309555054	143.28568363484337	7	12	690.3350635742038	2312.5	POINT Z(25.5880632885063 36.515914255077256 -13563.190459768723)	2.2906192741548135	0.16731455898220116
2025-01-28 03:00:55.300841+00:00	36.508995	25.569877	16138.1	15301.52	11827.46	19812.5	0.6447665095329285	147.98460247977366	7	10	3245.1887464367924	10000.0	POINT Z(25.569876877038336 36.508994787475395 -16138.099908064843)	None	None
2025-01-28 03:02:16.520841+00:00	36.507403	25.5699	15018.81	15303.86	11650.46	19687.5	1.2819325923919678	147.71762020412086	7	13	336.5728004459065	1250.0	POINT Z(25.56989962707563 36.5074029740676 -15018.807968192508)	2.27646550776169	0.19530482461520204
2025-01-28 03:03:28.960841+00:00	36.505825	25.570502	15042.1	15358.02	11475.06	19437.5	1.1334922313690186	147.25355623614632	7	13	176.7766952966369	1062.5	POINT Z(25.57050209431172 36.505824722187526 -15042.099763312965)	1.9060284873352038	0.029282796777106768
2025-01-28 03:03:56.620841+00:00	36.521382	25.597074	12471.49	17729.39	13209.56	21187.5	1.2488014698028564	141.4438700271803	7	14	336.5728004459065	1125.0	POINT Z(25.597073788493613 36.5213824083108 -12471.4899070748)	2.4271847817736614	0.12079415495113577
2025-01-28 03:05:03.230841+00:00	36.519307	25.588853	13018.03	16995.23	12977.26	21062.5	0.9776013493537903	40.87049426171234	7	9	870.5242673240075	3250.0	POINT Z(25.588853017848866 36.51930659564871 -13018.031695394571)	1.9322326428669672	0.0
2025-01-28 03:07:16.250841+00:00	36.522054	25.595489	12874.46	17587.64	13283.97	21312.5	0.8226190805435181	142.0173626897904	7	11	637.3774391990981	12750.0	POINT Z(25.595489317955114 36.5220542057496 -12874.45749602942)	2.325669189465712	0.3769994325033337
2025-01-28 03:08:20.640841+00:00	36.514013	25.562845	17624.45	14672.1	12384.33	20437.5	0.9275416135787964	151.11284348564908	7	13	4259.639802847184	12937.5	POINT Z(25.56284498814573 36.5140127094554 -17624.452460056844)	2.4271565883170876	0.20273794940059142
2025-01-28 03:09:06.840841+00:00	36.511662	25.595101	12039.48	17555.27	12128.38	20187.5	0.9396455883979797	140.4319657407472	7	11	2404.4230077089182	12000.0	POINT Z(25.595100613381813 36.511662382124015 -12039.475680791067)	2.2772458977291734	0.15830718323648185
2025-01-28 03:09:32.630841+00:00	36.518978	25.599158	12252.59	17916.18	12942.63	20937.5	1.0621634721755981	140.44677087008301	7	12	176.7766952966369	1625.0	POINT Z(25.59915796402932 36.51897838273517 -12252.589647851206)	2.294490940066145	0.032286108766759636
2025-01-28 03:12:50.620841+00:00	36.510638	25.580958	15288.49	16291.55	12012.03	19937.5	1.2206616401672363	144.64319438940743	7	14	615.5536126122565	2187.5	POINT Z(25.580958116863286 36.510638380829114 -15288.494275572872)	2.3767117068797203	0.14752736215029594
2025-01-28 03:13:46.370841+00:00	36.513155	25.618155	8402.81	19615.27	12298.77	20312.5	0.5652890801429749	134.04818277617775	7	9	5659.615711335885	12000.0	POINT Z(25.618154863518676 36.513154845081644 -8402.810996679445)	1.8628840702100906	0.14605756440649909
2025-01-28 03:15:09.490841+00:00	36.510662	25.571693	16291.57	15463.48	12013.12	20062.5	0.9252053499221802	147.65061203042993	7	12	437.5	2187.5	POINT Z(25.571692828553452 36.510661835017494 -16291.572600001145)	1.9805066914355212	0.2134778487073976
2025-01-28 03:15:58.950841+00:00	36.509898	25.596402	13685.58	17671.94	11932.41	19937.5	0.646513044834137	41.464402055614926	7	7	450.6939094329987	9250.0	POINT Z(25.596401598234866 36.509897858308776 -13685.58199594263)	1.6714866603474885	0.0
2025-01-28 03:17:08.460841+00:00	36.515122	25.573091	15050.47	15587.51	12509.31	20562.5	1.2033356428146362	147.89123000676258	7	14	450.6939094329987	875.0	POINT Z(25.573090629524415 36.515122146305366 -15050.472413609159)	2.081500922953592	0.12064326310095042
2025-01-28 03:20:02.310841+00:00	36.505138	25.612975	8154.79	19154.33	11406.32	19437.5	0.6710076928138733	134.02255247621417	7	10	187.5	1375.0	POINT Z(25.612974993200492 36.50513815779062 -8154.792124297941)	1.9278991589806438	0.0
2025-01-28 03:21:14.360841+00:00	36.512489	25.580947	14924.05	16290.18	12217.8	20187.5	1.2399890422821045	144.95200048795508	7	12	125.0	1625.0	POINT Z(25.58094714963908 36.51248889292293 -14924.054387921437)	2.0078116802511254	0.17386359086391268
2025-01-28 03:21:50.450841+00:00	36.532291	25.601758	10980.96	18145.43	14423.43	21562.5	0.44744572043418884	141.71692449194055	7	7	5235.097897842981	12000.0	POINT Z(25.601758226452514 36.53229117904712 -10980.961839468004)	1.9943210924012078	0.0
2025-01-28 03:22:29.080841+00:00	36.488579	25.548691	12598.94	13411.61	9554.15	17562.5	0.5506855845451355	55.369427423349805	7	7	7426.725388756474	12000.0	POINT Z(25.548691414377206 36.488578777002886 -12598.935417133802)	None	None
2025-01-28 03:24:11.060841+00:00	36.499968	25.565716	15837.45	14931.42	10823.07	18812.5	0.9769442677497864	147.8779364054326	7	12	2833.9460121886586	4500.0	POINT Z(25.565716475874414 36.49996798117125 -15837.44990563788)	1.9588147524527433	0.18004326996926845
2025-01-28 03:24:28.980841+00:00	36.504696	25.580032	15912.0	16210.0	11351.09	19312.5	1.1684845685958862	143.91882288703778	7	14	279.5084971874737	2625.0	POINT Z(25.580031763863232 36.50469575226039 -15911.996813159907)	2.4866821895386977	0.12816140499019757
2025-01-28 03:25:39.610841+00:00	36.508351	25.577111	15112.34	15948.2	11757.03	19812.5	0.7519209980964661	145.4979231825521	7	8	380.1726581436387	2250.0	POINT Z(25.577111072838633 36.50835088799048 -15112.33525715999)	1.9657359412191258	0.0
2025-01-28 03:26:58.940841+00:00	36.51508	25.588224	13571.4	16939.97	12507.16	20562.5	1.0155487060546875	143.1007131532153	7	11	475.98581911649427	2062.5	POINT Z(25.588224252935383 36.515079948287564 -13571.40111672412)	1.9192556440147461	0.3783868253116327
2025-01-28 03:28:48.970841+00:00	36.516195	25.613084	2605.25	19161.31	12635.82	20687.5	0.589434027671814	27.51127958411257	7	6	4138.236339311712	15750.0	POINT Z(25.613083612316444 36.516195113426704 -2605.249526461693)	0.9809583513936926	0.0
2025-01-28 03:29:12.300841+00:00	36.512513	25.624913	955.21	20219.37	12228.82	20187.5	0.6084399819374084	37.13991356145914	7	7	5050.525962709231	16875.0	POINT Z(25.624912589966108 36.5125132067098 -955.2050900489016)	None	None
2025-01-28 03:29:55.530841+00:00	36.503008	25.576339	15659.09	15880.25	11162.8	19187.5	1.0928326845169067	45.982471097965345	7	9	637.3774391990981	1812.5	POINT Z(25.576338588614384 36.50300793705637 -15659.08944365347)	2.0076085587977786	0.20870975975285666
2025-01-28 03:30:02.130841+00:00	36.516416	25.612019	3620.39	19066.15	12660.16	20687.5	0.7831757664680481	136.32204114613808	7	9	395.28470752104744	1812.5	POINT Z(25.612019435680523 36.516415935971025 -3620.3908202945977)	2.154643534145997	0.0
2025-01-28 03:30:33.360841+00:00	36.504167	25.576845	14910.27	15925.26	11291.73	19312.5	0.6502261757850647	144.86423471206137	7	7	187.5	1250.0	POINT Z(25.576844753837445 36.50416669627131 -14910.265700078906)	None	None
2025-01-28 03:31:26.220841+00:00	36.51141	25.588958	13638.35	17006.36	12099.24	20062.5	0.7838302254676819	142.26329394459208	7	8	279.5084971874737	3125.0	POINT Z(25.588958138112925 36.51141024403694 -13638.345401722865)	2.0001426791225034	0.0
2025-01-28 03:32:53.920841+00:00	36.514483	25.588236	14118.94	16941.17	12440.83	20437.5	0.6902132034301758	142.99939544069179	7	7	250.0	1625.0	POINT Z(25.588236196579935 36.51448332270159 -14118.936166660844)	None	None
2025-01-28 03:33:56.830841+00:00	36.469351	25.550565	737.83	13582.45	7416.39	15437.5	0.4498409628868103	60.156795845534646	7	7	279.5084971874737	1250.0	POINT Z(25.550564685444236 36.469351071481064 -737.8295387229582)	None	None
2025-01-28 03:35:43.330841+00:00	36.505364	25.570345	16363.32	15344.11	11423.77	19437.5	1.2671922445297241	147.22846569969806	7	13	279.5084971874737	875.0	POINT Z(25.57034537977491 36.50536364446179 -16363.32046541978)	2.2112525232259217	0.17756838170761657
2025-01-28 03:36:11.630841+00:00	36.511998	25.610456	12328.02	18927.51	12168.59	20187.5	0.6884894967079163	39.137732367902004	7	7	3502.2314315304748	6375.0	POINT Z(25.61045591849558 36.51199786841843 -12328.023166466168)	None	None
2025-01-28 03:38:28.320841+00:00	36.512255	25.615881	10929.47	19412.3	12198.28	20187.5	0.6520770788192749	27.846806968316628	7	6	6011.707328205524	8875.0	POINT Z(25.61588112615376 36.512255201684646 -10929.474120750992)	None	None
2025-01-28 03:40:22.610841+00:00	36.513518	25.577603	15006.74	15991.12	12331.7	20312.5	0.7606780529022217	146.18499049981017	7	11	400.19526483955303	1250.0	POINT Z(25.577603211196443 36.51351828413847 -15006.743638978674)	1.9926685067335668	0.16145533646676058
2025-01-28 03:40:49.840841+00:00	36.506117	25.599188	9810.38	17921.88	11512.54	19562.5	0.8805899024009705	138.21461783967035	7	11	3242.7804427682117	10250.0	POINT Z(25.599188442423294 36.50611725561589 -9810.382147632192)	1.9304573131266953	0.14448907700874214
2025-01-28 03:41:12.320841+00:00	36.528043	25.596781	12063.0	17701.73	13950.11	21937.5	1.336484432220459	142.54101346568808	7	14	176.7766952966369	1500.0	POINT Z(25.596781367056607 36.528042896710076 -12063.002784003329)	2.6497272677140673	0.10761834834625006
2025-01-28 03:42:04.990841+00:00	36.493473	25.562593	13169.23	14653.44	10100.35	18062.5	0.9102883338928223	147.79982511303785	7	9	3528.898553373276	7500.0	POINT Z(25.562592799539402 36.49347263200424 -13169.234918749698)	1.2558832125837691	0.0
2025-01-28 03:42:29.910841+00:00	36.525852	25.584298	14575.92	16586.75	13704.24	21687.5	0.6571150422096252	145.95445621213136	7	7	3557.5623676894265	10000.0	POINT Z(25.58429756988164 36.52585168088376 -14575.916417257085)	None	None
2025-01-28 03:42:45.410841+00:00	36.504947	25.587994	14231.21	16921.57	11380.36	19437.5	0.8008497357368469	141.42731939282348	7	9	2404.4230077089182	8000.0	POINT Z(25.587993638714675 36.50494669341593 -14231.207638518934)	1.8398285119628492	0.0
2025-01-28 03:44:21.200841+00:00	36.505028	25.567928	16344.06	15128.15	11386.03	19437.5	0.5513156652450562	147.98732253828675	7	7	1976.423537605237	10000.0	POINT Z(25.567928459898322 36.505027663075566 -16344.060015096558)	2.2358299998156035	0.0
2025-01-28 03:45:25.190841+00:00	36.505027	25.576117	17318.11	15860.07	11387.26	19437.5	1.1472290754318237	145.25376284217887	7	12	419.2627457812106	1500.0	POINT Z(25.576117342574737 36.50502688841866 -17318.110444984417)	2.2513357236294027	0.20751235906687582
2025-01-28 03:46:35.440841+00:00	36.495921	25.566262	14447.98	14981.01	10373.14	18312.5	1.124800443649292	146.95806163098018	7	13	2762.754513162543	3125.0	POINT Z(25.566262469983982 36.49592082509875 -14447.97600010623)	2.2763050141114176	0.16940641407094947
2025-01-28 03:47:22.670841+00:00	36.51067	25.586087	15300.78	16749.95	12016.38	20062.5	0.7943533062934875	143.02943378118601	7	9	3745.8310159429243	12000.0	POINT Z(25.586087276461104 36.510669557175895 -15300.780195018022)	2.0248178880335894	0.25080651900976636
2025-01-28 03:47:40.300841+00:00	36.510044	25.577254	15011.14	15960.63	11945.28	19937.5	0.9433385729789734	145.73383673247454	7	12	1667.7080080157916	8500.0	POINT Z(25.577254102762573 36.51004364403435 -15011.137994770279)	2.2364626562487615	0.2649596415388793
2025-01-28 03:48:47.840841+00:00	36.496479	25.559848	14886.52	14407.56	10434.23	18437.5	0.8022627830505371	149.3299441726081	7	8	1976.423537605237	12000.0	POINT Z(25.55984843050846 36.49647905177778 -14886.524623849487)	2.1790399414061055	0.0
2025-01-28 03:49:01.970841+00:00	36.510463	25.56979	16054.0	15293.5	11990.76	20062.5	0.9229695796966553	148.24842400465843	7	9	2942.150573984955	8500.0	POINT Z(25.569790438467987 36.51046349880376 -16053.998683647444)	1.7369836798387934	0.17729049704466182
2025-01-28 03:50:01.850841+00:00	36.505727	25.58603	15095.04	16745.91	11466.75	19437.5	1.229587197303772	142.18548835100935	7	14	176.7766952966369	812.5	POINT Z(25.586030116668365 36.50572670028379 -15095.037912784856)	2.471545769381022	0.1986090739235964
2025-01-28 03:50:43.930841+00:00	36.480485	25.461855	21742.5	5649.24	8645.61	15687.5	0.5901681184768677	190.1437543011125	7	8	11587.978684826789	12000.0	POINT Z(25.461855405976358 36.48048521585295 -21742.49636616083)	None	None
2025-01-28 03:53:04.530841+00:00	36.513639	25.586772	14393.72	16810.54	12346.69	20312.5	0.48815688490867615	143.31286977770995	7	8	11917.686436553027	12000.0	POINT Z(25.586772438704937 36.51363905845904 -14393.715209565666)	1.7830073962320625	0.0
2025-01-28 03:53:24.400841+00:00	36.516258	25.576331	14213.81	15876.84	12636.12	20562.5	0.5373945832252502	147.02107506205283	7	7	10357.6662429333	12000.0	POINT Z(25.57633076786046 36.516257895525065 -14213.805399672527)	None	None
2025-01-28 03:54:08.990841+00:00	36.513726	25.590685	13523.13	17160.17	12357.03	20437.5	1.3898311853408813	142.1227769717233	7	13	353.5533905932738	1375.0	POINT Z(25.59068486797936 36.513725839410775 -13523.130773572067)	2.1333421040790896	0.19832111790493434
2025-01-28 03:54:51.530841+00:00	36.510196	25.58465	14303.67	16621.57	11963.51	19937.5	1.1954236030578613	143.39989525664188	7	14	257.6941016011038	1812.5	POINT Z(25.58464970525783 36.510196325925804 -14303.672589841379)	2.5156216516498473	0.3073084827688639
2025-01-28 03:55:45.360841+00:00	36.518211	25.579329	14769.14	16144.41	12853.76	20812.5	0.7415549159049988	146.3668919619886	7	8	4978.0769379349695	14750.0	POINT Z(25.57932943761634 36.51821064289484 -14769.138832738303)	None	None
2025-01-28 03:56:05.940841+00:00	36.513828	25.627438	2597.12	20444.72	12375.55	20312.5	0.5024316310882568	36.668058377241096	7	7	11209.64986072268	20000.0	POINT Z(25.627437995557326 36.513827962059295 -2597.1206693954364)	None	None
2025-01-28 03:56:27.230841+00:00	36.50428	25.590194	16688.05	17118.39	11306.6	19312.5	1.1789042949676514	140.61834844900764	7	11	312.5	3125.0	POINT Z(25.59019407839432 36.50427989168007 -16688.04624040492)	2.063873464467403	0.24620764300373765
2025-01-28 03:57:19.020841+00:00	36.511991	25.576968	15899.7	15934.7	12161.73	20187.5	0.7263582944869995	146.14413959935027	7	11	3860.861302870125	14750.0	POINT Z(25.576968438249498 36.51199059659052 -15899.70476270648)	2.0170150714827138	0.17365401667161895
2025-01-28 03:59:37.900841+00:00	36.51527	25.607423	7394.59	18655.68	12531.86	20562.5	0.7032986283302307	137.43084779196786	7	8	9255.066180206384	18000.0	POINT Z(25.60742316984764 36.51527013853192 -7394.585063266877)	1.5592413755680736	0.0
2025-01-28 03:59:55.690841+00:00	36.511053	25.600481	12363.81	18036.25	12061.65	20062.5	0.9757570028305054	138.71944280790154	7	11	312.5	1437.5	POINT Z(25.600480886186446 36.511053358250905 -12363.806218528749)	2.3255658451834034	0.0
2025-01-28 04:00:42.220841+00:00	36.505014	25.59828	13836.55	17840.96	11389.74	19437.5	1.1787188053131104	138.28244120770592	7	12	279.5084971874737	2000.0	POINT Z(25.598280219112354 36.50501436970299 -13836.547832396047)	1.9672938389600787	0.27354608416580106
2025-01-28 04:00:50.560841+00:00	36.506532	25.549155	18602.8	13449.96	11550.54	19562.5	0.8570096492767334	154.7929673725011	7	9	1000.0	3625.0	POINT Z(25.54915521692362 36.50653216403148 -18602.800349855228)	2.418409425017593	0.0
2025-01-28 04:01:51.680841+00:00	36.511557	25.607924	13188.45	18701.3	12119.06	20062.5	1.0125839710235596	136.64072922661865	7	10	576.2215285808055	2750.0	POINT Z(25.607923631495474 36.51155691135627 -13188.45013060975)	1.910239319789452	0.3571637366468773
2025-01-28 04:02:13.430841+00:00	36.526306	25.598154	10727.44	17824.79	13757.2	21687.5	0.875099241733551	141.88236676535814	7	9	225.34695471649934	1312.5	POINT Z(25.59815409555991 36.52630572349873 -10727.439030428268)	1.5638517551874354	0.0
2025-01-28 04:02:36.910841+00:00	36.505439	25.594714	8366.75	17522.14	11436.32	19437.5	1.087620496749878	139.4401949899989	7	10	225.34695471649934	1250.0	POINT Z(25.59471424246644 36.50543917689861 -8366.745649876966)	1.550245314527966	0.28489871214762164
2025-01-28 04:02:57.530841+00:00	36.496205	25.428165	22312.43	2636.55	10392.08	12687.5	0.5909788012504578	165.84357148741026	7	7	17908.185977368004	15437.5	POINT Z(25.42816514962073 36.49620460491159 -22312.434994879408)	None	None
2025-01-28 04:03:40.720841+00:00	36.504517	25.593704	16657.47	17432.06	11333.58	19312.5	0.8344731330871582	139.57862438713983	7	8	364.4344934278313	2562.5	POINT Z(25.593704022741996 36.50451689282405 -16657.465107938788)	2.1879630060892135	0.34069746754751584
2025-01-28 04:04:21.030841+00:00	36.51449	25.59913	9230.87	17914.73	12443.52	20437.5	0.6473697423934937	139.71195797716658	7	7	2069.118169655856	10437.5	POINT Z(25.599130056671832 36.514489878676066 -9230.871833462215)	1.506794279209652	0.0
2025-01-28 04:05:04.200841+00:00	36.507698	25.587887	15971.52	16911.48	11686.22	19687.5	1.0006154775619507	141.95289201069062	7	9	894.8638164547721	3937.5	POINT Z(25.587887402387743 36.50769754613328 -15971.516686322731)	2.180631873243647	0.0
2025-01-28 04:05:30.410841+00:00	36.505188	25.604909	15191.67	18433.39	11410.33	19312.5	0.7639282941818237	136.35045901058388	7	9	800.3905296791061	4750.0	POINT Z(25.60490899919611 36.5051883923765 -15191.670576731776)	None	None
2025-01-28 04:06:02.710841+00:00	36.509095	25.590779	15249.65	17169.65	11842.1	19812.5	0.904420793056488	141.30203120560896	7	10	257.6941016011038	2812.5	POINT Z(25.590779485736064 36.50909479976388 -15249.654092605471)	1.8753887142786536	0.11103580123091306
2025-01-28 04:06:23.220841+00:00	36.527201	25.599706	12466.95	17963.25	13856.99	21812.5	0.7703609466552734	141.56478123122264	7	11	3633.610463437158	8000.0	POINT Z(25.599706040837308 36.52720055578763 -12466.951309384334)	1.8976062774418374	0.40654978185712465
2025-01-28 04:06:40.830841+00:00	36.513816	25.592617	13947.38	17332.83	12367.37	20312.5	1.2064837217330933	141.54944820603455	7	12	441.9417382415922	2562.5	POINT Z(25.592617063660796 36.513815697163096 -13947.381234107655)	2.0285568710904034	0.11516282089754648
2025-01-28 04:07:09.680841+00:00	36.515597	25.593639	13785.36	17423.74	12565.64	20562.5	0.5012551546096802	141.53675737980663	7	7	4914.900812834375	12000.0	POINT Z(25.59363883513527 36.51559717013056 -13785.355179200087)	None	None
2025-01-28 04:08:46.360841+00:00	36.489653	25.537746	15848.33	12432.96	9672.09	17687.5	0.4192411005496979	156.53936108145402	7	8	9729.144361145023	12000.0	POINT Z(25.537746175994126 36.48965258683366 -15848.32763774226)	2.1503712422821843	0.0
2025-01-28 04:09:47.880841+00:00	36.510055	25.600673	13869.42	18053.64	11950.72	19937.5	0.8759936690330505	138.48625149642567	7	11	576.2215285808055	2375.0	POINT Z(25.600672892192797 36.510055439708786 -13869.423196680415)	1.698617047073912	0.008285365295498393
2025-01-28 04:11:26.110841+00:00	36.511153	25.539055	18776.22	12546.52	12063.01	20062.5	0.8723416924476624	159.0797507180955	7	12	441.9417382415922	812.5	POINT Z(25.539055454025707 36.511153126410214 -18776.21752947755)	None	None
2025-01-28 04:12:00.430841+00:00	36.507651	25.583688	14188.29	16536.16	11680.28	19687.5	1.180580496788025	143.2661762188792	7	12	125.0	1875.0	POINT Z(25.583687981608122 36.50765062642121 -14188.293301501706)	1.9627937187837343	0.13410022537437782
2025-01-28 04:12:26.730841+00:00	36.502101	25.568846	9922.18	15210.74	11060.72	19062.5	0.7605175375938416	147.17600122293652	7	9	3817.1078711506175	6750.0	POINT Z(25.568846008445338 36.502100786293454 -9922.182574662169)	1.8723920646089776	0.2253450097429044
2025-01-28 04:12:53.690841+00:00	36.521052	25.616371	13200.48	19453.87	13176.54	21187.5	0.5403453707695007	37.14948255012604	7	9	7240.564981408564	10500.0	POINT Z(25.616371064909764 36.52105206434037 -13200.4808955823)	1.94256980717316	0.24107730322845333
2025-01-28 04:13:51.480841+00:00	36.501483	25.557233	16799.69	14172.85	10990.25	18937.5	0.7396343946456909	49.81700561082539	7	7	3132.491021535417	7625.0	POINT Z(25.557233025549206 36.501482987666435 -16799.685330924443)	None	None
2025-01-28 04:14:09.160841+00:00	36.505918	25.569865	16320.51	15301.04	11485.39	19437.5	1.0182267427444458	147.48306062775114	7	12	88.38834764831844	3562.5	POINT Z(25.569864755561248 36.505918463424884 -16320.514075119441)	2.002236947605143	0.11614744177476732
2025-01-28 04:14:49.610841+00:00	36.506498	25.57063	16148.16	15369.28	11549.91	19562.5	1.1885349750518799	147.32355039051933	7	13	441.9417382415922	1562.5	POINT Z(25.570629539176526 36.506497600778495 -16148.158143239609)	2.013322259409783	0.23759212007634822
2025-01-28 04:15:15.610841+00:00	36.524371	25.592372	12084.02	17308.57	13541.02	21562.5	0.8009077906608582	143.29831228221641	7	10	395.28470752104744	1062.5	POINT Z(25.592372098563462 36.52437102015023 -12084.024574667596)	1.779075343282426	0.0
2025-01-28 04:15:42.860841+00:00	36.504112	25.567581	14027.96	15097.28	11284.16	19312.5	0.49076047539711	147.95138505792175	7	5	4111.721050849632	12000.0	POINT Z(25.567581077041293 36.504112040037654 -14027.957476735326)	None	None
2025-01-28 04:16:25.520841+00:00	36.510237	25.577938	16202.97	16021.67	11966.86	19937.5	1.0670511722564697	145.54497850024592	7	11	197.64235376052372	2000.0	POINT Z(25.577937516780857 36.51023667944453 -16202.969997012218)	2.081967258150548	0.17877598970434683
2025-01-28 04:17:25.380841+00:00	36.515208	25.609161	12348.59	18810.98	12525.29	20562.5	0.9828892350196838	136.92416861902944	7	10	225.34695471649934	1062.5	POINT Z(25.609160744114632 36.515208038583914 -12348.592989543105)	1.9316142505155889	0.2732711788829937
2025-01-28 04:17:42.210841+00:00	36.510889	25.583266	15226.71	16497.77	12040.25	20062.5	0.7871201038360596	43.25605863168721	7	8	1380.6701271484076	8500.0	POINT Z(25.58326611879674 36.5108886357072 -15226.708634168383)	None	None
2025-01-28 04:18:13.520841+00:00	36.501526	25.572235	14135.09	15513.75	10997.4	19062.5	1.137083888053894	145.92810287010207	7	12	176.7766952966369	1500.0	POINT Z(25.572234826271014 36.501526454876974 -14135.090530503614)	1.993904159017243	0.2077491258203068
2025-01-28 04:18:47.350841+00:00	36.502557	25.577097	16361.09	15948.17	11112.82	19187.5	1.0988659858703613	144.4947950094463	7	12	176.7766952966369	1312.5	POINT Z(25.57709739226112 36.502557356642015 -16361.088524240153)	1.991269849384373	0.15944984663767636
2025-01-28 04:19:25.160841+00:00	36.508524	25.585933	15837.45	16736.63	11777.73	19812.5	0.9738957285881042	142.70926178233665	7	10	773.0823048033113	3125.0	POINT Z(25.585933065684255 36.50852354446879 -15837.448752467915)	2.2488399477857937	0.0
2025-01-28 04:19:55.370841+00:00	36.513691	25.601002	12392.43	18082.18	12355.04	20312.5	0.9341946840286255	139.02390555363462	7	10	1688.657010763287	4687.5	POINT Z(25.601001668650223 36.51369101877634 -12392.433456035878)	2.0949519747525924	0.2209602309226646
2025-01-28 04:21:13.850841+00:00	36.509984	25.608692	8535.6	18770.37	11944.26	19937.5	0.8640902638435364	39.663802087551915	7	8	318.6887195995491	1750.0	POINT Z(25.608692196893376 36.509983551845075 -8535.600339213825)	1.834705323561267	0.0
2025-01-28 04:22:14.940841+00:00	36.512575	25.590757	13105.42	17166.83	12229.11	20187.5	0.5833157300949097	141.90777416548235	7	8	2627.9745052035796	14500.0	POINT Z(25.590756518790588 36.51257535010125 -13105.415187339082)	None	None
2025-01-28 04:23:37.470841+00:00	36.511567	25.59445	13910.7	17497.1	12117.7	20062.5	0.7510226964950562	140.61216113412743	7	10	279.5084971874737	1875.0	POINT Z(25.59444959318898 36.51156743550254 -13910.701490559224)	1.831886006102566	0.05190157134061346
2025-01-28 04:26:09.530841+00:00	36.498313	25.562005	14363.98	14599.99	10638.5	18687.5	0.6361571550369263	148.8860989053684	7	7	3415.269023078563	10062.5	POINT Z(25.562005085206362 36.498313136248385 -14363.976021600793)	None	None
2025-01-28 04:26:50.440841+00:00	36.521383	25.58362	13881.6	16527.17	13207.28	21312.5	1.1539547443389893	145.50707560038174	7	13	364.4344934278313	1625.0	POINT Z(25.583620222302525 36.52138343399918 -13881.59682488678)	2.204423302137408	0.16605875377941093
2025-01-28 04:27:30.730841+00:00	36.557737	25.512933	6976.18	10205.77	17239.79	18812.5	0.46930167078971863	171.8583256340529	7	9	11581.909384898501	11375.0	POINT Z(25.51293300248012 36.55773673285011 -6976.17876687012)	1.7255082588212014	0.008356200041804374
2025-01-28 04:28:55.600841+00:00	36.502088	25.563727	14908.7	14753.16	11058.46	19062.5	1.162609577178955	148.9338898511934	7	12	176.7766952966369	1500.0	POINT Z(25.563726699344823 36.50208760833672 -14908.698420704928)	1.9781537455685623	0.1033304632670542
2025-01-28 04:29:46.720841+00:00	36.489627	25.545231	16404.09	13102.08	9670.22	17687.5	0.8631724119186401	153.57990063798664	7	10	1370.7320124663318	3375.0	POINT Z(25.545230951360853 36.48962687181842 -16404.0911896165)	1.7908012304654948	0.0
2025-01-28 04:30:21.420841+00:00	36.530575	25.597119	6489.31	17731.36	14231.75	21812.5	0.641087532043457	37.903183017497554	7	7	455.0068680800324	1750.0	POINT Z(25.597119452365746 36.530575110033936 -6489.308335722169)	None	None
2025-01-28 04:31:34.650841+00:00	36.507244	25.569085	16477.7	15231.12	11632.62	19687.5	1.1769858598709106	147.96429920046583	7	14	176.7766952966369	1000.0	POINT Z(25.56908531590949 36.50724365559263 -16477.701553448485)	2.5591914571070378	0.2746001761892831
2025-01-28 04:32:00.710841+00:00	36.501835	25.564342	17023.04	14808.25	11030.47	19062.5	1.2497705221176147	148.67735156994044	7	14	257.6941016011038	1562.5	POINT Z(25.564342445716708 36.50183507335525 -17023.041341904052)	2.6295077700616147	0.21767194049082628
2025-01-28 04:32:38.270841+00:00	36.526209	25.6178	6271.81	19580.28	13750.28	21687.5	0.6930962204933167	136.32021459581696	7	9	176.7766952966369	3625.0	POINT Z(25.617800285166332 36.526209238279534 -6271.8095222576085)	None	None
2025-01-28 04:33:15.770841+00:00	36.495008	25.466445	22637.54	6058.46	10260.74	16062.5	0.9488976001739502	187.64142313140846	7	10	336.5728004459065	437.5	POINT Z(25.466445183261584 36.49500789421562 -22637.541614345086)	2.0190288204875455	0.0
2025-01-28 04:34:06.520841+00:00	36.518922	25.625211	11527.39	20244.37	12941.46	20937.5	0.9769789576530457	133.13196463027722	7	11	187.5	1250.0	POINT Z(25.625210988605282 36.518921508728525 -11527.385656294804)	2.2265318358661013	0.16682492117774572
2025-01-28 04:35:27.250841+00:00	36.475937	25.4902	18797.31	8183.96	8141.87	16187.5	0.5490110516548157	79.4905806670937	7	6	637.3774391990981	1250.0	POINT Z(25.490200298429226 36.475936728446264 -18797.308868744545)	None	None
2025-01-28 04:36:47.880841+00:00	36.494972	25.553961	16037.25	13881.55	10265.75	18312.5	0.8189414739608765	151.20515366912664	7	8	812.5	1625.0	POINT Z(25.55396092762407 36.49497160449753 -16037.250072663966)	None	None
2025-01-28 04:38:11.330841+00:00	36.499881	25.575347	15548.93	15792.27	10814.94	18812.5	0.718515932559967	33.575063835788285	7	6	4411.012497148472	5000.0	POINT Z(25.57534712366656 36.49988104520576 -15548.932393062938)	2.253982936132056	0.0
2025-01-28 04:40:00.540841+00:00	36.493188	25.521758	19848.91	11003.15	10063.24	18062.5	0.7086703777313232	163.57329023491613	7	7	4155.192534648665	5250.0	POINT Z(25.521757780917724 36.49318777157702 -19848.905878871497)	None	None
2025-01-28 04:40:47.370841+00:00	36.508754	25.593319	13454.93	17396.73	11804.7	19812.5	0.568278968334198	140.46378045139542	7	6	1425.2192813739225	10500.0	POINT Z(25.593319461683382 36.50875437100582 -13454.930579889682)	None	None
2025-01-28 04:44:17.260841+00:00	36.500374	25.559343	17983.83	14361.64	10867.25	18937.5	0.9168086647987366	150.18332042433994	7	11	250.0	1500.0	POINT Z(25.559342779026238 36.5003740091818 -17983.832047646283)	2.184995585589089	0.08383068402338711
2025-01-28 04:45:51.230841+00:00	36.516064	25.596605	11971.59	17688.72	12618.08	20562.5	0.6349008679389954	140.72508355692594	7	8	3668.382647707297	8000.0	POINT Z(25.59660510026931 36.516063863512976 -11971.59038810997)	None	None
2025-01-28 04:46:29.370841+00:00	36.50667	25.593823	14062.88	17442.24	11572.99	19562.5	0.6342291235923767	139.93661198806473	7	8	2899.3533761858007	8000.0	POINT Z(25.593823334509555 36.506669690031615 -14062.875163115754)	2.1598073184777737	0.13717133863336084
2025-01-28 04:47:12.280841+00:00	36.509256	25.580145	16020.69	16219.2	11858.2	19937.5	1.1224993467330933	144.67118845286353	7	12	139.75424859373686	1062.5	POINT Z(25.580145402584062 36.50925614167037 -16020.685937059518)	2.1844818792860012	0.14167400501564953
2025-01-28 04:48:11.700841+00:00	36.521396	25.596446	12615.29	17673.31	13210.9	21187.5	0.6445988416671753	141.63129002097784	7	6	4163.175620845222	8000.0	POINT Z(25.59644627039348 36.52139552452287 -12615.285657872531)	1.8742434848645129	0.0
2025-01-28 04:50:05.230841+00:00	36.502466	25.58184	12980.81	16372.09	11103.47	19062.5	0.9330054521560669	142.93231444474077	7	9	318.6887195995491	1312.5	POINT Z(25.5818400328808 36.502466139999 -12980.813255227382)	2.0458979680266727	0.22759019651427215
2025-01-28 04:51:57.720841+00:00	36.508538	25.595048	12594.17	17551.23	11781.01	19812.5	0.6549496054649353	139.90012714542812	7	7	3779.0541144577437	8000.0	POINT Z(25.595047508772968 36.50853847364371 -12594.173103869467)	None	None
2025-01-28 04:53:36.650841+00:00	36.512087	25.587433	13105.31	16869.91	12174.17	20187.5	1.2448594570159912	142.84963927585986	7	14	336.5728004459065	2250.0	POINT Z(25.587433008837674 36.512086505732476 -13105.311590048812)	2.618521788656088	0.28587360621970115
2025-01-28 04:55:26.250841+00:00	36.497954	25.577414	15257.99	15977.39	10600.96	18562.5	0.8397457599639893	143.54027743911425	7	9	257.6941016011038	1375.0	POINT Z(25.577413732665427 36.49795362146465 -15257.991571014285)	2.0757060889406542	0.17808080492399447
2025-01-28 04:57:17.970841+00:00	36.512264	25.599119	11736.16	17914.22	12196.03	20187.5	0.6261425614356995	139.3341802915223	7	7	1912.1323175972943	14000.0	POINT Z(25.599118613946015 36.512264116403166 -11736.155850105411)	1.920978493836714	0.0
2025-01-28 04:59:13.540841+00:00	36.50377	25.5924	13585.23	17315.64	11250.3	19312.5	0.8618084788322449	139.84089314231034	7	9	2963.3173977824245	14000.0	POINT Z(25.592399600337743 36.503770003634585 -13585.225595645126)	2.0780321196603655	0.32367027498069345
2025-01-28 04:59:48.610841+00:00	36.500203	25.56658	15796.77	15008.55	10849.34	18812.5	0.4356279969215393	147.62064523396882	7	6	4544.9147406744605	14000.0	POINT Z(25.566579810194153 36.500202989993845 -15796.77416059138)	None	None
2025-01-28 05:00:11.000841+00:00	36.502382	25.571357	16709.83	15435.11	11092.34	19062.5	1.2848622798919678	146.37483662902056	7	14	395.28470752104744	1750.0	POINT Z(25.57135694462942 36.502381544156215 -16709.833598289308)	2.520936695635119	0.24029696488546692
2025-01-28 05:03:03.300841+00:00	36.510414	25.58511	15463.42	16662.7	11987.83	20062.5	1.0065879821777344	143.2921160639724	7	10	637.3774391990981	2125.0	POINT Z(25.585110416703674 36.51041429917651 -15463.424554392324)	2.1537435743780122	0.15863389720988463
2025-01-28 05:03:18.060841+00:00	36.499482	25.558193	15398.54	14259.04	10767.88	18812.5	0.7509694695472717	150.44222420274968	7	8	125.0	1125.0	POINT Z(25.55819315818333 36.49948180460993 -15398.54051702496)	None	None
2025-01-28 05:04:29.560841+00:00	36.491698	25.57772	13380.04	16006.04	9905.47	17937.5	0.5031023621559143	142.20703835414133	7	9	2846.324384183925	3687.5	POINT Z(25.577719803777217 36.49169847184685 -13380.041037273217)	1.8853580598867683	0.0
2025-01-28 05:05:43.100841+00:00	36.507906	25.588258	14017.22	16944.59	11709.49	19687.5	1.2002208232879639	141.8739988734703	7	14	88.38834764831844	1000.0	POINT Z(25.588258375934583 36.50790627091985 -14017.216796592933)	2.4813955063835076	0.18167793555456435
2025-01-28 05:06:07.650841+00:00	36.480412	25.502004	19398.14	9238.82	8640.59	16687.5	0.6892579793930054	72.28308526564399	7	7	7510.409442899901	7375.0	POINT Z(25.502003975564417 36.480412185736576 -19398.13975342296)	None	None
2025-01-28 05:07:03.620841+00:00	36.516408	25.602061	12040.77	18176.18	12657.41	20687.5	0.6299377679824829	139.17378240831175	7	8	10733.453836021283	8875.0	POINT Z(25.602060681762342 36.51640844604823 -12040.765874536615)	2.5323604466748133	0.0
2025-01-28 05:09:02.560841+00:00	36.504601	25.578727	15984.08	16093.37	11340.39	19312.5	0.7720935344696045	144.3258109531154	7	8	5929.2706128157115	7125.0	POINT Z(25.578726681164753 36.50460148415482 -15984.079661720023)	2.235749517464183	0.0
2025-01-28 05:10:02.240841+00:00	36.499766	25.558579	15596.33	14293.46	10799.52	18812.5	0.8792247772216797	150.35254690350382	7	9	698.7712429686843	1625.0	POINT Z(25.558578768042004 36.499765844028836 -15596.33205134892)	2.08358134553957	0.35682999933706094
2025-01-28 05:11:42.990841+00:00	36.499412	25.569692	17840.75	15286.89	10761.89	18812.5	0.5645749568939209	146.41092587471576	7	7	833.8540040078958	1312.5	POINT Z(25.56969209495194 36.4994121677383 -17840.748237674154)	2.064419450814826	0.0
2025-01-28 05:13:29.500841+00:00	36.504761	25.578226	14520.0	16048.61	11358.04	19312.5	1.0894699096679688	144.5169861731911	7	10	197.64235376052372	1312.5	POINT Z(25.57822618830776 36.504760951186206 -14519.995216868276)	2.3449744319821857	0.2072320492326014
2025-01-28 05:14:31.580841+00:00	36.553488	25.538608	13769.99	12499.67	16770.41	19312.5	0.4267085790634155	163.3291723967839	7	5	375.0	2500.0	POINT Z(25.538607757720786 36.55348832931682 -13769.990259930788)	1.9923550485171926	0.0
2025-01-28 05:15:44.900841+00:00	36.534771	25.588259	11109.59	16938.77	14696.73	21312.5	0.5708618760108948	145.9935879196212	7	6	2877.7161083053347	8000.0	POINT Z(25.588259001294748 36.53477118165266 -11109.590645962311)	None	None
2025-01-28 05:18:07.520841+00:00	36.511106	25.579509	15713.91	16161.92	12063.73	20187.5	1.1808010339736938	145.18354394034932	7	12	225.34695471649934	1062.5	POINT Z(25.579508797777972 36.51110552718837 -15713.913633257162)	2.1403284713576554	0.3290174657253555
2025-01-28 05:21:52.890841+00:00	36.503756	25.544144	17871.74	13002.51	11241.2	19187.5	0.4946497976779938	156.22445343092963	7	6	1425.2192813739225	6500.0	POINT Z(25.54414365584319 36.50375638302752 -17871.7363689087)	2.1820716840396748	0.0
2025-01-28 05:22:22.260841+00:00	36.505688	25.568601	14383.75	15188.12	11459.61	19437.5	0.9072000980377197	147.87020463875774	7	9	139.75424859373686	1375.0	POINT Z(25.56860084037541 36.50568842840233 -14383.746445692314)	2.233282625034989	0.11738621735921129
2025-01-28 05:26:39.810841+00:00	36.500003	25.589517	18036.44	17058.81	10830.94	18812.5	0.5096021890640259	140.02486870604974	7	6	8245.500667030474	4750.0	POINT Z(25.589516934501454 36.50000319196137 -18036.444418182316)	2.2902973551071035	0.0
2025-01-28 05:28:28.390841+00:00	36.497273	25.559646	18310.59	14389.32	10522.44	18562.5	0.9204685688018799	149.54235480242903	7	11	380.1726581436387	1312.5	POINT Z(25.559646019380118 36.497272635079966 -18310.585162634048)	2.678449685830124	0.0999341123939701
2025-01-28 05:29:42.230841+00:00	36.489733	25.542815	16112.04	12886.11	9681.69	17687.5	0.7311843633651733	56.448973111253906	7	7	2698.3791431153627	3250.0	POINT Z(25.54281527842332 36.489732958528926 -16112.039983580642)	2.2224830186499887	0.11608520098967556
2025-01-28 05:32:00.470841+00:00	36.501503	25.580536	12337.57	16255.75	10996.19	18937.5	0.6084687113761902	143.17800723993093	7	7	3410.690912410563	12187.5	POINT Z(25.580536096566114 36.5015033105129 -12337.567200139936)	2.1489467343112407	0.2616719661889737
2025-01-28 05:35:02.420841+00:00	36.506866	25.616767	568.57	19492.78	11599.23	19562.5	0.6239049434661865	133.28622108650785	7	9	250.0	1375.0	POINT Z(25.616766560979848 36.50686617589393 -568.5740020317085)	1.5549751658265922	0.22789807940103213
2025-01-28 05:36:58.430841+00:00	36.494013	25.542791	17611.28	12883.26	10157.56	18187.5	0.5632468461990356	155.25939529718246	10	11	6691.879407162087	8000.0	POINT Z(25.542791376621622 36.49401259470644 -17611.28326458995)	2.4893660775185555	0.07154174208317254
2025-01-28 05:39:06.310841+00:00	36.515239	25.584083	13194.54	16569.88	12524.13	20562.5	0.9805668592453003	144.40983045556382	10	16	318.6887195995491	1125.0	POINT Z(25.584083430871893 36.515238988284906 -13194.543438536502)	2.958231326259189	0.1874310191077717
2025-01-28 05:41:24.010841+00:00	36.491962	25.552178	13884.35	13722.72	9930.79	17937.5	0.6605192422866821	151.337780793867	10	12	676.040864149498	1250.0	POINT Z(25.552178180059943 36.49196151837271 -13884.349417949888)	2.3762395866735497	0.27159952783574903
2025-01-28 05:47:38.710841+00:00	36.496397	25.566827	14226.66	15031.37	10426.19	18437.5	0.7512020468711853	146.8491025436791	10	11	139.75424859373686	1250.0	POINT Z(25.566826902216754 36.496397175601466 -14226.658112030262)	2.4808618359588834	0.29527742172907834
2025-01-28 05:52:31.550841+00:00	36.507309	25.573329	15576.15	15610.42	11640.52	19687.5	0.6025317311286926	146.5618439079072	10	13	312.5	812.5	POINT Z(25.573329371482558 36.50730860435686 -15576.154233913729)	2.7441705334478628	0.4572188284618073
2025-01-28 05:58:15.300841+00:00	36.501043	25.563371	15663.48	14721.59	10942.28	18937.5	0.5033564567565918	148.87977983259637	10	8	752.5996611745185	1875.0	POINT Z(25.5633712476308 36.50104324697056 -15663.482342458448)	2.19624037702583	0.05809132996841626
2025-01-28 06:03:38.720841+00:00	36.50913	25.59761	14572.14	17780.11	11847.23	19812.5	0.4195890426635742	139.23335038681563	10	6	1265.5285457072866	2937.5	POINT Z(25.59760997371147 36.509129782741006 -14572.140162304284)	2.2695345572399543	0.0
2025-01-28 06:14:37.870841+00:00	36.481248	25.524373	16890.84	11238.65	8735.87	16687.5	0.4124549627304077	160.8018538777425	10	9	790.5694150420949	1625.0	POINT Z(25.52437289082956 36.48124772782836 -16890.843241528997)	None	None
2025-01-28 06:17:48.620841+00:00	36.505276	25.59071	14423.92	17164.28	11417.43	19437.5	0.6328407526016235	140.64071882746168	10	10	503.89110926865936	1687.5	POINT Z(25.590709961371825 36.50527572565187 -14423.923394604388)	2.2911734693294408	0.038090246070729084
2025-01-28 06:23:58.910841+00:00	36.492277	25.562898	16146.75	14680.98	9967.45	17937.5	0.6339929699897766	147.46491507439094	10	11	318.6887195995491	1562.5	POINT Z(25.562898358177236 36.492277022653056 -16146.747997980356)	2.445574092249495	0.1496218446820876
2025-01-28 06:24:31.690841+00:00	36.498284	25.563329	14985.28	14718.33	10635.49	18562.5	0.5945649147033691	148.4144137973796	10	10	197.64235376052372	1437.5	POINT Z(25.563328944176508 36.49828429720689 -14985.279872557501)	2.5181835201512253	0.07846728227924404
2025-01-28 06:26:49.810841+00:00	36.50746	25.575391	15222.63	15794.65	11657.69	19687.5	0.6071950197219849	45.194487691759264	10	7	877.2293029761374	1750.0	POINT Z(25.575391015433368 36.507460041230324 -15222.62664182581)	2.388434542492437	0.242706947910031
2025-01-28 06:27:41.170841+00:00	36.503813	25.569678	15409.56	15284.8	11251.25	19312.5	1.0409111976623535	147.18939517293157	10	15	125.0	1250.0	POINT Z(25.56967840731732 36.50381304503552 -15409.55728457886)	3.19784782594633	0.20676767735499624
2025-01-28 06:29:08.220841+00:00	36.498111	25.564817	15323.77	14851.34	10616.44	18562.5	0.5268877148628235	147.8620464297978	10	9	400.19526483955303	1312.5	POINT Z(25.564816563750995 36.498110952028945 -15323.77465265328)	2.065116827626688	0.29681222155488074
2025-01-28 06:34:05.370841+00:00	36.50775	25.574066	15381.4	15676.19	11689.67	19687.5	0.8901129961013794	146.39265991317365	10	13	176.7766952966369	1250.0	POINT Z(25.57406625618334 36.5077495471604 -15381.397775313724)	2.6601154292421	0.21902102083227426
2025-01-28 06:36:02.260841+00:00	36.497886	25.559964	16537.83	14417.65	10590.69	18562.5	0.5992392897605896	149.53590053408405	10	12	88.38834764831844	1062.5	POINT Z(25.55996427453548 36.49788598218045 -16537.825937977057)	2.740906488067744	0.1477336389750019
2025-01-28 06:40:09.410841+00:00	36.495065	25.552692	12828.1	13768.06	10275.97	18312.5	0.5430428981781006	151.69039223778057	10	9	687.5	2250.0	POINT Z(25.55269154156195 36.49506519789769 -12828.102242336323)	2.234792545547307	0.3960051744011559
2025-01-28 06:54:08.800841+00:00	36.498036	25.566711	14940.22	15020.69	10608.37	18562.5	0.6344372034072876	147.18868432084597	10	12	279.5084971874737	1125.0	POINT Z(25.566710935471125 36.498035722104 -14940.224975423605)	2.58009871435143	0.4825844895364204
2025-01-28 06:56:24.960841+00:00	36.509704	25.578067	14566.23	16033.32	11907.62	19937.5	0.4814930558204651	145.41490402732427	10	7	901.3878188659974	2875.0	POINT Z(25.57806662577389 36.50970374477808 -14566.232619265122)	2.170849488180603	0.3835644035069514
2025-01-28 07:18:06.480841+00:00	36.504359	25.593132	7707.87	17380.98	11315.87	19312.5	0.5416020750999451	139.72473277834004	10	9	441.9417382415922	1500.0	POINT Z(25.59313213953718 36.504358504005985 -7707.867249666619)	1.8643161663715064	0.05439479559570426
2025-01-28 07:27:41.820841+00:00	36.494388	25.563345	14397.06	14720.54	10202.2	18187.5	0.5239876508712769	147.70211664463454	10	11	225.34695471649934	812.5	POINT Z(25.56334537022941 36.49438761057004 -14397.062800413727)	1.6810539328292364	0.20186094264733112
2025-01-28 07:33:25.590841+00:00	36.48876	25.536016	17441.92	12278.45	9572.57	17562.5	0.43012383580207825	157.0914157906	10	7	870.5242673240075	1062.5	POINT Z(25.536016222618567 36.488759563240784 -17441.91645859277)	2.348229369809567	0.096172871574572
2025-01-28 07:35:56.820841+00:00	36.507241	25.599945	13151.68	17989.24	11637.6	19687.5	0.6280956268310547	138.19511770039026	10	10	400.19526483955303	875.0	POINT Z(25.599945001278225 36.50724066865846 -13151.677455658066)	2.3265071818246703	0.15004468882773514
2025-01-28 07:52:04.260841+00:00	36.504223	25.572308	15231.76	15519.79	11297.29	19312.5	0.4435548782348633	146.3764057356757	10	7	3052.278861768695	3125.0	POINT Z(25.57230841295567 36.50422337232065 -15231.75503745795)	None	None
2025-01-28 07:54:37.890841+00:00	36.492495	25.553979	13450.61	13883.64	9990.36	17937.5	0.48602715134620667	150.76073133392876	10	9	62.5	687.5	POINT Z(25.55397933436642 36.49249496705285 -13450.611617217548)	2.107748196695045	0.24884978084709064
2025-01-28 08:00:41.380841+00:00	36.492549	25.549312	17676.31	13466.42	9995.68	17937.5	0.4754679799079895	152.5213008270683	10	7	2657.536453183662	6625.0	POINT Z(25.54931219875788 36.49254872924588 -17676.307557065415)	None	None
2025-01-28 08:05:16.820841+00:00	36.511103	25.581815	14744.1	16368.03	12063.83	20062.5	0.5777596235275269	144.44803741190645	10	10	187.5	1250.0	POINT Z(25.581814959488227 36.51110287151767 -14744.100301708202)	2.126949542242753	0.34006867188612655
2025-01-28 08:08:46.870841+00:00	36.50669	25.583024	15470.14	16476.99	11573.34	19562.5	0.540625810623169	143.3095842646722	10	8	2627.9745052035796	6000.0	POINT Z(25.58302367461594 36.50668994122287 -15470.13644120179)	2.512289124067011	0.267027456627442
2025-01-28 08:09:49.780841+00:00	36.516828	25.586662	12452.87	16799.99	12701.24	20687.5	0.8538515567779541	143.86364832531245	10	14	176.7766952966369	1312.5	POINT Z(25.586662207665878 36.5168277632015 -12452.868402148184)	2.692618274408498	0.20663444369700645
2025-01-28 08:13:35.370841+00:00	36.507278	25.569444	15133.28	15263.13	11636.44	19687.5	0.8281428813934326	147.8496798811246	10	15	1286.9537676233751	6000.0	POINT Z(25.5694436291144 36.5072775198611 -15133.277296064645)	2.8079764687489046	0.3594529058492002
2025-01-28 08:14:03.700841+00:00	36.515549	25.586178	12574.21	16757.04	12558.95	20562.5	0.8310499787330627	41.934723147263014	10	11	1976.423537605237	6000.0	POINT Z(25.586178451797537 36.5155489142709 -12574.207256688098)	2.4260916004002757	0.41418842779406706
2025-01-28 08:14:14.080841+00:00	36.528233	25.616044	5909.67	19422.81	13974.98	21937.5	0.7437072992324829	137.11428501416611	10	13	5990.878483160879	12437.5	POINT Z(25.616043575202504 36.52823313766954 -5909.66875477967)	2.2106382820942416	0.26760150335697563
2025-01-28 08:14:44.460841+00:00	36.506682	25.561239	16075.16	14529.97	11568.93	19562.5	0.8880764842033386	150.54721923944382	10	15	1700.1838135919304	3875.0	POINT Z(25.561239278592392 36.5066818025863 -16075.15599087461)	3.287876024079469	0.19737058792671824
2025-01-28 08:16:06.820841+00:00	36.506038	25.568414	15917.72	15171.34	11498.5	19437.5	0.724643886089325	147.9915113527158	10	14	530.3300858899106	1687.5	POINT Z(25.568413847356783 36.506038447184196 -15917.718449140919)	2.502158073418693	0.2090749032338337
2025-01-28 08:17:41.270841+00:00	36.503115	25.582762	14055.94	16454.37	11175.8	19187.5	0.6627808213233948	142.75396589192954	10	13	1286.9537676233751	4750.0	POINT Z(25.582762028209775 36.503115156357964 -14055.940723142994)	2.279279714730086	0.3000038420812401
2025-01-28 08:18:48.780841+00:00	36.501944	25.574765	17102.1	15739.86	11044.25	19062.5	0.7223029732704163	145.1562715865256	10	12	534.0002340823457	1500.0	POINT Z(25.57476543368139 36.501944161113244 -17102.102654496142)	2.4816846356227877	0.34743454123821227
2025-01-28 08:20:36.450841+00:00	36.518607	25.593646	13561.67	17423.75	12900.27	20937.5	0.6079524159431458	142.02343364506126	10	11	503.89110926865936	1562.5	POINT Z(25.593646479031165 36.51860658569715 -13561.672852461574)	None	None
2025-01-28 08:21:56.100841+00:00	36.514346	25.583987	14258.98	16561.43	12424.87	20437.5	0.903337836265564	144.29615961448937	10	15	139.75424859373686	1750.0	POINT Z(25.583986755786437 36.51434646387159 -14258.978869459326)	2.7958407422507845	0.14767546230768325
2025-01-28 08:22:47.510841+00:00	36.509058	25.583621	14301.97	16529.88	11836.78	19812.5	0.724470317363739	143.53036951665203	10	13	187.5	2375.0	POINT Z(25.58362109580908 36.50905821364739 -14301.972653696926)	2.6720849019131743	0.10119810057083178
2025-01-28 08:23:15.060841+00:00	36.515688	25.590253	14509.49	17121.17	12575.16	20562.5	0.5291593074798584	142.57830655809215	10	9	2940.1583715847687	5250.0	POINT Z(25.590253301858628 36.515688182303265 -14509.48954259969)	None	None
2025-01-28 08:23:33.100841+00:00	36.513502	25.567221	17288.12	15063.27	12328.25	20312.5	0.5801057815551758	149.57268486740304	10	9	375.0	1500.0	POINT Z(25.567220931800257 36.51350223958445 -17288.12255231209)	2.810028257816014	0.22367579407306137
2025-01-28 08:29:14.450841+00:00	36.510482	25.578707	15543.83	16090.39	11994.28	20062.5	0.5354172587394714	145.33779013860163	10	9	652.5191568069093	1312.5	POINT Z(25.57870701423661 36.510482146908316 -15543.829609354494)	2.4719059603109512	0.23627127872039932
2025-01-28 08:36:15.690841+00:00	36.513576	25.590336	14313.13	17129.01	12340.35	20312.5	0.9432806968688965	142.2045926952585	10	15	318.6887195995491	1375.0	POINT Z(25.590335833172688 36.513576368641715 -14313.134531328318)	2.786053171052018	0.21170927625891034
2025-01-28 08:47:32.840841+00:00	36.519242	25.589715	13713.74	17072.29	12970.17	20937.5	0.4611281156539917	143.31079434630504	10	13	838.5254915624212	5375.0	POINT Z(25.589715196493692 36.519241511150156 -13713.744941789255)	2.9105337133838054	0.07178428803807324
2025-01-28 08:49:08.090841+00:00	36.513779	25.57512	15920.53	15769.12	12360.25	20437.5	0.49931636452674866	147.02573202173923	10	11	1751.1157157652374	4875.0	POINT Z(25.57511970560387 36.513778663381665 -15920.525124086133)	2.411874864332539	0.14690396144735196
2025-01-28 08:49:44.690841+00:00	36.519877	25.589414	12694.27	17045.22	13040.8	21062.5	0.4984133541584015	143.50171772211976	10	10	197.64235376052372	2625.0	POINT Z(25.58941384400258 36.51987715661442 -12694.271218330023)	2.568422078147284	0.22425032218629593
2025-01-28 09:17:27.800841+00:00	36.511401	25.586918	13861.17	16824.01	12097.84	20062.5	0.9170830845832825	142.894258883816	10	16	176.7766952966369	2250.0	POINT Z(25.586917733335056 36.51140089733894 -13861.167432693383)	2.49440865554235	0.18641633610653496
2025-01-28 09:21:15.260841+00:00	36.507515	25.587088	13958.96	16840.07	11665.77	19687.5	0.5093104839324951	43.306060359349885	10	9	929.1292967074066	3000.0	POINT Z(25.58708798177944 36.50751485650358 -13958.95903483823)	2.312690253176175	0.0
2025-01-28 09:22:03.750841+00:00	36.505409	25.58342	15205.49	16512.73	11431.03	19437.5	0.7609301209449768	142.95670401102785	10	12	257.6941016011038	1687.5	POINT Z(25.58342046211939 36.50540948159507 -15205.487415224445)	2.6409670789295374	0.10744361947936065
2025-01-28 09:22:30.310841+00:00	36.521223	25.59441	13980.53	17491.36	13191.37	21187.5	0.4794735610485077	142.20877769344347	10	10	1973.456675480868	3875.0	POINT Z(25.594409722242855 36.5212232113843 -13980.53331044947)	2.4849962962076453	0.0660023616710943
2025-01-28 09:23:24.860841+00:00	36.498049	25.576476	15176.48	15893.56	10611.43	18562.5	0.5354771614074707	143.87015587129312	10	12	225.34695471649934	812.5	POINT Z(25.576476095367696 36.49804914189357 -15176.483605268608)	2.8236478401487486	0.08746966780613086
2025-01-28 09:25:30.070841+00:00	36.519618	25.576979	15709.85	15934.1	13009.85	21062.5	0.5006729960441589	147.32186043361403	10	11	197.64235376052372	1312.5	POINT Z(25.576979263218337 36.5196179507153 -15709.847186736)	2.657600808247878	0.19300295777454823
2025-01-28 09:26:45.210841+00:00	36.438636	25.650018	31267.85	22484.43	4019.62	8687.5	0.4366348683834076	107.86193940439782	10	14	11348.182673891006	16562.5	POINT Z(25.650017667535018 36.43863606363229 -31267.850013840532)	None	None
2025-01-28 09:27:29.710841+00:00	36.503994	25.576256	16417.29	15872.7	11272.4	19312.5	0.7589027881622314	145.0271802207976	10	13	279.5084971874737	1250.0	POINT Z(25.57625630300949 36.50399375635503 -16417.285244484417)	2.9199306118298898	0.07341440701334845
2025-01-28 09:47:47.410841+00:00	36.507626	25.567899	16140.62	15124.98	11674.99	19687.5	0.7137289643287659	148.42573832523	10	12	353.5533905932738	1625.0	POINT Z(25.5678986108085 36.507626402904656 -16140.618534308884)	2.591467329922181	0.2301845753075651
2025-01-28 09:55:09.160841+00:00	36.430759	25.46333	6089.68	5784.76	3116.35	11062.5	0.7569416761398315	139.428431960262	10	8	676.040864149498	437.5	POINT Z(25.463329732801675 36.430758610200506 -6089.684512260346)	1.8217476640501375	0.16910831899998113
2025-01-28 10:05:56.570841+00:00	36.514282	25.582708	15243.12	16447.2	12417.5	20437.5	0.6235161423683167	144.6866610091634	10	13	88.38834764831844	1625.0	POINT Z(25.58270834031442 36.51428211994638 -15243.121359221786)	2.6751459320621778	0.1299182517852029
2025-01-28 10:14:26.560841+00:00	36.514066	25.601241	12311.96	18103.5	12396.74	20437.5	0.8600031733512878	139.0176270772539	10	14	488.1406047441659	1312.5	POINT Z(25.601241266974434 36.51406563931057 -12311.963377807419)	2.595418792873801	0.46163843844086117
2025-01-28 10:41:08.770841+00:00	36.514333	25.575277	14246.12	15783.04	12421.93	20437.5	0.5011336803436279	147.0617881678859	10	8	450.6939094329987	1187.5	POINT Z(25.575276794961923 36.5143331335048 -14246.115328377471)	2.8252148068954064	0.0
2025-01-28 10:46:31.930841+00:00	36.493471	25.550622	15879.59	13583.34	10098.39	18062.5	0.9671382904052734	152.18710736852307	10	15	139.75424859373686	937.5	POINT Z(25.55062191764761 36.493470807401735 -15879.5872816591)	3.2543276606037903	0.15564070602926572
2025-01-28 10:50:02.240841+00:00	36.495832	25.583221	18658.56	16496.93	10365.99	18437.5	0.5886310935020447	141.221256986173	10	10	336.5728004459065	1750.0	POINT Z(25.58322084154952 36.49583167807352 -18658.563259719245)	2.189572174875118	0.23615511414887802
2025-01-28 11:25:09.430841+00:00	36.512458	25.600496	13944.51	18037.29	12217.83	20187.5	0.438251256942749	138.96017698965855	10	8	88.38834764831844	1312.5	POINT Z(25.600496229959916 36.51245791691268 -13944.512166495033)	None	None
2025-01-28 11:37:24.070841+00:00	36.524234	25.587136	12611.89	16840.68	13524.85	21562.5	0.6195718050003052	144.85444677531885	10	12	125.0	812.5	POINT Z(25.587135504044305 36.52423392353616 -12611.885520734679)	2.6269194627568284	0.23634315369329228
2025-01-28 11:51:47.110841+00:00	36.399414	25.446645	3414.62	4293.84	-369.93	7562.5	0.4704916179180145	171.47409675515118	10	6	833.8540040078958	437.5	POINT Z(25.44664541631476 36.399413531439585 -3414.6172785887743)	0.9820226062504708	0.06767676809711254
2025-01-28 12:25:34.730841+00:00	36.503618	25.554294	17761.48	13909.77	11227.19	19312.5	0.43557342886924744	152.50896630465692	10	9	450.6939094329987	1875.0	POINT Z(25.554294011196134 36.50361766489233 -17761.481609728286)	2.4509576579792327	0.188691385244522
2025-01-28 12:28:04.920841+00:00	36.46623	25.534608	20871.95	12156.05	7067.23	15062.5	0.47224777936935425	153.41023355665885	10	7	6366.415789123422	7125.0	POINT Z(25.534607631268845 36.466230113494795 -20871.94607697709)	2.4846568006589984	0.0
2025-01-28 12:30:08.610841+00:00	36.50401	25.593544	14536.08	17417.88	11277.22	19312.5	0.5394042730331421	139.53353804466974	10	11	62.5	1062.5	POINT Z(25.593544117068873 36.504010219818845 -14536.081647064095)	3.492271808995268	0.0
2025-01-28 12:33:31.660841+00:00	36.506363	25.584953	15271.78	16649.53	11537.28	19562.5	1.019612431526184	142.63904813899887	10	16	139.75424859373686	1250.0	POINT Z(25.584953287328883 36.50636265475265 -15271.78140346612)	2.915364455678158	0.11582747306472019
2025-01-28 12:49:43.460841+00:00	36.507296	25.574951	15732.82	15755.4	11639.35	19687.5	1.0086551904678345	146.02546751498033	10	15	176.7766952966369	1375.0	POINT Z(25.574951468566663 36.507295738845926 -15732.822502517503)	2.652252036006355	0.08442445569845258
2025-01-28 12:56:07.210841+00:00	36.507098	25.575888	15450.72	15839.16	11617.54	19562.5	0.6482875347137451	145.68495318879553	10	12	312.5	1437.5	POINT Z(25.57588815947947 36.507098159956755 -15450.717551601707)	2.389535812398313	0.20152163390243905
2025-01-28 13:03:26.710841+00:00	36.504314	25.567673	15238.62	15105.42	11306.68	19312.5	0.4284150004386902	147.9543997151643	10	7	559.0169943749474	2687.5	POINT Z(25.567672581740656 36.504314396757195 -15238.623414073405)	2.764456036051092	0.0
2025-01-28 13:11:42.520841+00:00	36.508234	25.552939	17857.07	13787.88	11740.31	19687.5	0.46100887656211853	153.68812679805137	10	9	380.1726581436387	937.5	POINT Z(25.552939423605167 36.50823395645306 -17857.06935409258)	None	None
2025-01-28 13:43:48.890841+00:00	36.498468	25.621114	13404.0	19883.47	10666.33	18687.5	0.5461594462394714	130.4459771382728	10	10	1232.6926827072512	3000.0	POINT Z(25.62111371034227 36.498468465058934 -13403.99783776875)	2.0294405149709904	0.0
2025-01-28 13:57:05.790841+00:00	36.500389	25.566867	16283.48	15034.15	10870.04	18937.5	0.6997700929641724	147.5544099337722	10	11	615.5536126122565	1500.0	POINT Z(25.566866626343586 36.50038879514811 -16283.48493328233)	2.4864964297897707	0.0675565401961471
2025-01-28 14:00:28.810841+00:00	36.506526	25.569493	16024.21	15267.72	11552.83	19562.5	0.7444934844970703	147.70888772341507	10	13	225.34695471649934	1062.5	POINT Z(25.56949332706774 36.50652554816661 -16024.208833528031)	2.2880808787496205	0.39458461056017535
2025-01-28 14:02:34.710841+00:00	36.50867	25.580355	12737.96	16238.05	11793.08	19812.5	0.4610118865966797	144.5048001241779	10	8	2250.8678881711385	3812.5	POINT Z(25.58035491369189 36.50867020344669 -12737.958273836006)	1.8495580333696862	0.0
2025-01-28 14:20:54.880841+00:00	36.508134	25.574421	15785.31	15707.83	11732.47	19812.5	0.6447108387947083	146.34018814884035	10	9	312.5	1250.0	POINT Z(25.574421088895416 36.508133915596694 -15785.312010620353)	2.3359217753932624	0.28336449297585764
2025-01-28 14:36:18.180841+00:00	36.49219	25.552688	15447.06	13768.27	9956.23	17937.5	0.5326356291770935	151.18750939217463	10	8	515.3882032022076	2625.0	POINT Z(25.552688119922667 36.492189670740174 -15447.05828531865)	None	None
2025-01-28 14:39:42.340841+00:00	36.506972	25.573723	14827.44	15645.66	11603.15	19562.5	0.4897330701351166	45.57366554516335	10	7	1625.0	3125.0	POINT Z(25.57372294851809 36.50697194209823 -14827.442576565147)	None	None
2025-01-28 14:40:44.550841+00:00	36.509413	25.599047	12531.29	17908.47	11878.93	19937.5	0.4350845515727997	138.85440670265518	10	6	883.8834764831844	5250.0	POINT Z(25.599046945575974 36.5094125410428 -12531.292822074005)	1.8671782400209829	0.0
2025-01-28 14:48:10.160841+00:00	36.513147	25.576783	14619.75	15917.89	12290.31	20312.5	0.6758330464363098	146.38938488390315	10	10	400.19526483955303	812.5	POINT Z(25.576783004557264 36.51314726389194 -14619.75376530681)	2.3268688208897053	0.22518108834009776
2025-01-28 14:50:35.280841+00:00	36.488845	25.509	20144.69	9863.22	9578.97	17562.5	0.4044731855392456	168.52827485333114	10	7	2472.5050556065603	1687.5	POINT Z(25.508999703805245 36.48884502952319 -20144.690911161)	None	None
2025-01-28 15:06:22.530841+00:00	36.519863	25.564588	17383.31	14826.76	13035.12	21062.5	0.4523792862892151	151.36379814506532	10	8	450.6939094329987	7000.0	POINT Z(25.564588125522988 36.519862987465416 -17383.3086338864)	None	None
2025-01-28 15:07:23.500841+00:00	36.526277	25.576205	11721.16	15863.54	13750.16	21812.5	0.4453903138637543	148.51775624968155	10	8	625.0	1875.0	POINT Z(25.576204913945553 36.52627689294599 -11721.15948313172)	None	None
2025-01-28 15:18:21.770841+00:00	36.50282	25.577819	15326.61	16012.58	11142.2	19062.5	0.9714391231536865	144.30516490354523	10	18	176.7766952966369	812.5	POINT Z(25.57781857496106 36.50282049620163 -15326.61129912506)	2.728802821470227	0.24836129592378153
2025-01-28 15:21:45.390841+00:00	36.501402	25.553849	17001.33	13870.35	10980.8	18937.5	0.6860615611076355	152.31887376046208	10	10	1286.9537676233751	2750.0	POINT Z(25.553848548882943 36.50140234725278 -17001.334376097562)	2.1638629334096944	0.24759078372258037
2025-01-28 15:22:18.310841+00:00	36.503035	25.599451	14374.35	17946.05	11169.84	19187.5	0.4734492599964142	137.55829218740348	10	9	4638.493828819868	6000.0	POINT Z(25.599450903670366 36.503034825141924 -14374.352225836394)	2.0798976643613667	0.0
2025-01-28 15:24:12.950841+00:00	36.506234	25.574694	15587.9	15732.62	11521.28	19562.5	0.5748052000999451	145.93000116577582	10	9	515.3882032022076	1062.5	POINT Z(25.57469423231922 36.50623425379843 -15587.902329527637)	2.437532704497155	0.29857399698511244
2025-01-28 15:38:22.210841+00:00	36.498862	25.568457	16793.49	15176.56	10700.54	18687.5	0.42643797397613525	146.73506276617584	10	7	625.0	3500.0	POINT Z(25.568456535602298 36.49886213327454 -16793.492767914453)	None	None
2025-01-28 15:46:22.110841+00:00	36.509378	25.572825	15287.13	15564.95	11870.54	19812.5	0.6969576478004456	147.07015184598615	10	12	400.19526483955303	1250.0	POINT Z(25.572825221456647 36.50937795307827 -15287.134637829478)	2.0831048916232073	0.3349637878202051
2025-01-28 16:02:08.560841+00:00	36.504146	25.57731	14966.92	15966.89	11289.49	19312.5	0.4774085283279419	32.4540480299014	10	6	257.6941016011038	1375.0	POINT Z(25.57731045591357 36.504145880446366 -14966.916689381342)	1.8272582177044114	0.0
2025-01-28 16:06:23.170841+00:00	36.510309	25.580081	14693.58	16213.2	11975.32	19937.5	0.5971171855926514	144.86856280883063	10	10	822.0591523728691	1312.5	POINT Z(25.580080671627485 36.510309491577324 -14693.579706472481)	2.13452314662242	0.23699774167676058
2025-01-28 16:19:25.530841+00:00	36.491884	25.567874	17707.25	15125.89	9924.55	17937.5	0.4753332734107971	36.283054063735335	10	6	1349.1895715576813	1312.5	POINT Z(25.56787446180177 36.49188430867015 -17707.247699538068)	None	None
2025-01-28 16:24:31.500841+00:00	36.492755	25.519296	18201.85	10783.13	10014.82	18062.5	0.4572385251522064	60.84262451387531	10	7	6234.042127704945	4750.0	POINT Z(25.519295824330836 36.49275484924089 -18201.853148158825)	None	None
2025-01-28 16:25:18.490841+00:00	36.503961	25.577097	14765.82	15947.82	11268.91	19312.5	0.6686295866966248	144.74526544832148	10	10	139.75424859373686	1500.0	POINT Z(25.57709669185553 36.50396112091225 -14765.820488792699)	2.1603485511436995	0.0
2025-01-28 16:25:49.660841+00:00	36.5014	25.594629	14366.73	17515.42	10987.17	18937.5	0.510209858417511	138.7073962556904	10	9	2201.739369226067	2625.0	POINT Z(25.594628843461056 36.50139998442121 -14366.73300348883)	1.87804416014259	0.19964546345612566
2025-01-28 16:28:51.370841+00:00	36.495767	25.555121	14590.14	13985.07	10354.32	18312.5	0.7119168043136597	150.91728493293823	10	12	380.1726581436387	1000.0	POINT Z(25.555120537212094 36.49576662697821 -14590.137546544578)	1.9281176762083017	0.04756274811523198
2025-01-28 16:29:28.950841+00:00	36.500103	25.540338	17761.26	12662.98	10834.5	18812.5	0.4864729940891266	157.1265997508546	10	7	4990.616194419283	7000.0	POINT Z(25.540338271125172 36.50010334189246 -17761.257908150063)	None	None
2025-01-28 16:30:26.770841+00:00	36.517841	25.610935	12434.37	18968.87	12818.36	20812.5	0.5098744630813599	136.86821529454858	10	7	176.7766952966369	750.0	POINT Z(25.610934776053288 36.51784057983715 -12434.36835950248)	None	None
2025-01-28 16:30:54.450841+00:00	36.515565	25.637894	4800.46	21378.73	12570.96	20437.5	0.5573120713233948	129.24341851387746	10	9	62.5	1812.5	POINT Z(25.637894469335016 36.515564908343016 -4800.458898650987)	None	None
2025-01-28 16:32:13.540841+00:00	36.501104	25.568047	14269.97	15139.51	10949.79	18937.5	0.4794796407222748	147.2746655446516	10	8	1131.9231422671771	2750.0	POINT Z(25.56804693390031 36.50110432460947 -14269.971414141277)	None	None
2025-01-28 16:37:34.960841+00:00	36.500671	25.572662	16256.49	15552.14	10902.32	18937.5	0.5271037220954895	145.63095335200762	10	7	883.8834764831844	4000.0	POINT Z(25.57266235218311 36.50067076449974 -16256.489054540936)	None	None
2025-01-28 16:41:37.230841+00:00	36.509095	25.595464	13919.17	17588.3	11842.91	19812.5	0.455180287361145	139.8730423366935	10	7	5129.9518759926	5500.0	POINT Z(25.595463725240975 36.50909452440318 -13919.165221319023)	2.002802157745566	0.0
2025-01-28 16:44:50.600841+00:00	36.499432	25.556368	14951.14	14095.87	10762.11	18687.5	0.5832749605178833	50.54638801532076	10	8	625.0	2125.0	POINT Z(25.556367539433598 36.49943237576558 -14951.14331262476)	None	None
2025-01-28 16:49:06.460841+00:00	36.5053	25.577301	17065.63	15965.82	11417.86	19437.5	0.6150509715080261	144.91343761661412	10	9	380.1726581436387	1562.5	POINT Z(25.577301196057782 36.505300331022404 -17065.631601399065)	None	None
2025-01-28 16:50:06.100841+00:00	36.508357	25.574423	16595.65	15707.92	11757.23	19812.5	0.5096237659454346	45.15615058837511	10	8	197.64235376052372	1250.0	POINT Z(25.574422672107218 36.50835660000024 -16595.645763544086)	2.1388807867418356	0.0
2025-01-28 16:52:37.080841+00:00	36.500128	25.560422	16160.51	14458.19	10840.09	18812.5	0.7441237568855286	49.57542210796453	10	10	62.5	1187.5	POINT Z(25.560422432284785 36.50012830412005 -16160.508316337526)	2.2257874678572884	0.0
2025-01-28 16:59:16.820841+00:00	36.517789	25.619133	6433.77	19701.5	12814.26	20812.5	0.41200581192970276	26.861513428501212	10	6	225.34695471649934	2687.5	POINT Z(25.619132924438905 36.51778891297739 -6433.767829777118)	None	None
2025-01-28 17:05:00.020841+00:00	36.515724	25.606863	12124.23	18605.53	12582.22	20562.5	0.48680853843688965	28.029654714041044	10	6	250.0	2750.0	POINT Z(25.606863194989643 36.515724035555046 -12124.225489057051)	None	None
2025-01-28 17:06:08.900841+00:00	36.499655	25.585898	14782.95	16735.39	10791.63	18812.5	0.6825780272483826	141.10363196592087	10	10	1956.559480312316	3000.0	POINT Z(25.585897821492882 36.49965545513608 -14782.950275237063)	1.9626821291175485	0.26940498692086234
2025-01-28 17:07:15.770841+00:00	36.44498	25.52875	1393.95	11635.42	4703.65	12687.5	0.4969935715198517	75.78754867667573	10	6	9452.388917622888	16875.0	POINT Z(25.528749922251592 36.444980455063046 -1393.9473642148444)	1.1601641875878803	0.0
2025-01-28 17:08:04.550841+00:00	36.507333	25.574588	15543.14	15722.88	11643.46	19687.5	0.7731409072875977	146.15130179108908	10	12	475.98581911649427	1812.5	POINT Z(25.574587689286282 36.50733321356225 -15543.139006749376)	2.182933579091951	0.34997767494114873
2025-01-28 17:10:11.480841+00:00	36.506512	25.577174	14512.44	15954.24	11552.54	19562.5	0.7049704790115356	145.1645148496092	10	11	176.7766952966369	2375.0	POINT Z(25.577174419419475 36.50651174961615 -14512.437128988855)	2.3618644075370443	0.0
2025-01-28 17:15:42.890841+00:00	36.506947	25.57463	15624.05	15726.74	11600.5	19687.5	1.0658550262451172	146.07216538255705	10	15	265.1650429449553	1250.0	POINT Z(25.57463002567201 36.50694677610104 -15624.046209761487)	3.341714168457353	0.05114320487759638
2025-01-28 17:23:34.770841+00:00	36.502819	25.565445	16345.77	14906.58	11140.02	19187.5	0.524933397769928	148.46380068536337	10	9	1256.2344526401114	2500.0	POINT Z(25.56544465263136 36.50281876106837 -16345.767546339426)	2.0710997079574014	0.11459943570988063
2025-01-28 17:25:46.470841+00:00	36.510432	25.578292	12801.08	16053.29	11988.65	19937.5	0.7113881707191467	145.4631183707287	10	13	500.0	2875.0	POINT Z(25.578291754660235 36.510432094519516 -12801.076086968285)	2.039531023405349	0.11160619546361183
2025-01-28 17:31:40.880841+00:00	36.512431	25.575985	14414.04	15846.69	12210.59	20187.5	0.6273757815361023	146.53265540546474	10	10	576.2215285808055	1500.0	POINT Z(25.575984596051704 36.512431496939264 -14414.037505746554)	1.945167352829341	0.1500127545351747
2025-01-28 17:36:52.520841+00:00	36.511064	25.600917	11438.9	18075.25	12062.94	20062.5	0.5144211649894714	138.5924659625714	10	7	3702.3008049049713	8000.0	POINT Z(25.600917286440694 36.51106420262454 -11438.895987743006)	None	None
2025-01-28 17:38:04.650841+00:00	36.512662	25.577633	13060.65	15993.92	12236.51	20187.5	0.8114054799079895	146.03858728330277	10	11	488.1406047441659	1750.0	POINT Z(25.577632604913113 36.51266213067608 -13060.649999911811)	1.9290267901841616	0.16701789868993488
2025-01-28 17:39:00.100841+00:00	36.509947	25.567951	13943.6	15129.23	11933.02	19937.5	0.7448717951774597	148.77970782161367	10	11	139.75424859373686	1937.5	POINT Z(25.567951283528846 36.50994686520484 -13943.596623235324)	2.1355902600468646	0.0
2025-01-28 17:42:27.900841+00:00	36.507441	25.573913	13898.63	15662.53	11655.37	19687.5	0.8426976799964905	146.3916136834354	10	15	257.6941016011038	1062.5	POINT Z(25.573912749347574 36.50744134308386 -13898.626811754015)	2.8375000865430255	0.18556793377993186
2025-01-28 17:43:50.830841+00:00	36.513722	25.581032	13943.06	16297.5	12354.92	20312.5	0.4867374002933502	145.12517116701684	10	7	2766.992952647332	10000.0	POINT Z(25.581031935339485 36.51372187825394 -13943.060818310943)	None	None
2025-01-28 17:44:41.850841+00:00	36.51256	25.567779	13725.42	15113.34	12223.51	20187.5	0.6564737558364868	149.24367708941588	10	14	176.7766952966369	1062.5	POINT Z(25.567779133033138 36.512559559061714 -13725.41509135553)	2.648836523374414	0.24243454578246038
2025-01-28 17:47:10.330841+00:00	36.505394	25.564495	13300.79	14821.17	11426.25	19437.5	0.5098609924316406	149.2190321223504	10	10	225.34695471649934	875.0	POINT Z(25.56449464036665 36.50539415317887 -13300.788565352841)	2.2846657056455193	0.027950863917843183
2025-01-28 17:52:51.080841+00:00	36.511207	25.583336	9967.4	16503.97	12075.66	20062.5	0.42877423763275146	43.183184830575215	10	8	257.6941016011038	1312.5	POINT Z(25.583336334894497 36.5112069701572 -9967.404810849275)	2.0857497808391225	0.0
2025-01-28 17:57:51.850841+00:00	36.514116	25.560953	15425.36	14502.98	12395.54	20437.5	0.5341466665267944	151.76701815360562	10	11	3087.2722588071174	10000.0	POINT Z(25.5609528451788 36.514116078554366 -15425.357311954436)	2.1140158355377556	0.0
2025-01-28 17:58:50.240841+00:00	36.509768	25.573389	12703.22	15615.24	11914.0	19937.5	0.5771275758743286	146.94840470284268	10	10	637.3774391990981	5500.0	POINT Z(25.573388802653973 36.50976798913656 -12703.218218904747)	2.020885458412274	0.1692185682681534
2025-01-28 17:59:18.120841+00:00	36.519088	25.577614	13173.66	15990.94	12951.02	20937.5	0.6643519997596741	147.04166006803186	10	11	1681.7030058842138	3250.0	POINT Z(25.57761411116611 36.51908790641051 -13173.663452473209)	2.4548600180333136	0.31845223960241964
2025-01-28 18:00:27.300841+00:00	36.511568	25.586593	12854.74	16794.98	12116.42	20062.5	0.7246512770652771	143.02353544869638	10	13	279.5084971874737	1250.0	POINT Z(25.586593310470157 36.51156848599696 -12854.738441103495)	2.0932634993502157	0.18063795121996273
2025-01-28 18:00:41.600841+00:00	36.518069	25.584459	13823.32	16602.85	12838.9	20812.5	0.7103126049041748	144.7405932241009	10	11	1846.6608378367696	2250.0	POINT Z(25.58445911919908 36.5180692157555 -13823.31887297822)	2.355071451946748	0.06602794065085416
2025-01-28 18:02:52.950841+00:00	36.510618	25.59385	13087.51	17443.7	12012.02	20062.5	0.6368086338043213	140.62946851348318	10	10	1185.8541225631423	6500.0	POINT Z(25.593849691907675 36.510617987761734 -13087.513060371533)	2.0416300671921723	0.0
2025-01-28 18:03:45.140841+00:00	36.503352	25.587471	14387.24	16875.18	11202.92	19187.5	0.7326787710189819	141.2995983914929	10	11	762.9097259833565	2375.0	POINT Z(25.587470639081825 36.503351785616665 -14387.236552891305)	None	None
2025-01-28 18:10:53.630841+00:00	36.50069	25.557773	15421.24	14221.24	10902.14	18937.5	0.5388790369033813	150.79465896961878	10	9	868.2777493406128	3125.0	POINT Z(25.557772731643126 36.50068986891842 -15421.240889952369)	None	None
2025-01-28 18:11:24.810841+00:00	36.511095	25.571596	13481.36	15454.71	12061.21	20062.5	0.6142165660858154	147.7516376809884	10	9	197.64235376052372	1625.0	POINT Z(25.571595601466516 36.5110945195661 -13481.363917530856)	1.6226610331852065	0.0
2025-01-28 18:13:01.200841+00:00	36.528511	25.581805	9127.27	16363.47	13999.48	21937.5	0.41686373949050903	147.09128005746757	10	8	698.7712429686843	1875.0	POINT Z(25.581805080019905 36.52851064244093 -9127.272196815247)	None	None
2025-01-28 18:21:53.900841+00:00	36.53487	25.598592	10219.47	17861.91	14709.6	21312.5	0.5329087376594543	142.98703288352624	10	10	2744.312300012519	6500.0	POINT Z(25.598591619615764 36.534870164062696 -10219.473642622495)	None	None
2025-01-28 18:24:12.140841+00:00	36.515174	25.564417	14786.14	14812.35	12513.69	20437.5	0.9992368817329407	150.7550989905667	10	19	139.75424859373686	1625.0	POINT Z(25.564416875567886 36.51517383689886 -14786.1392151745)	2.5739704082780035	0.26983538399528006
2025-01-28 18:27:34.200841+00:00	36.5039	25.56497	16834.15	14863.95	11260.13	19312.5	0.4767991900444031	148.80887884835528	10	7	1075.2906583803283	4375.0	POINT Z(25.56497002381265 36.50389952045136 -16834.154969178482)	None	None
2025-01-28 18:28:52.010841+00:00	36.513529	25.570062	15095.83	15317.19	12331.68	20312.5	0.4868815243244171	148.6368768348813	10	8	534.0002340823457	3375.0	POINT Z(25.57006222943702 36.513529074304564 -15095.832423463353)	None	None
2025-01-28 18:33:33.110841+00:00	36.513176	25.583351	13500.88	16504.83	12294.65	20312.5	0.6956426501274109	144.30515626055842	10	12	336.5728004459065	1750.0	POINT Z(25.583350612912028 36.51317636755957 -13500.87929636165)	1.9701730289080095	0.0
2025-01-28 18:35:55.710841+00:00	36.525784	25.614734	1506.25	19306.4	13702.41	21687.5	0.43511995673179626	137.09533818953878	10	9	4765.189529284224	13250.0	POINT Z(25.614733987580735 36.525784259603874 -1506.2541288044235)	None	None
2025-01-28 18:40:12.590841+00:00	36.514907	25.571708	12742.66	15463.96	12485.11	20562.5	0.7062814831733704	148.30830045928408	10	13	187.5	2125.0	POINT Z(25.571707630189177 36.51490658569308 -12742.658462072302)	1.641085899778185	0.0
2025-01-28 18:46:01.110841+00:00	36.505359	25.571738	13337.89	15468.57	11423.51	19437.5	1.0482648611068726	146.761548531233	10	19	257.6941016011038	812.5	POINT Z(25.571737913204974 36.505359343220846 -13337.889196517277)	2.4809241134685758	0.22154983083384394
2025-01-28 18:49:01.460841+00:00	36.498711	25.561249	15380.92	14532.29	10682.65	18687.5	0.6739925146102905	149.22325276520675	10	12	395.28470752104744	1062.5	POINT Z(25.561248553094455 36.49871127612607 -15380.915010539531)	1.8993599132729508	0.19496856549917196
2025-01-28 18:52:22.310841+00:00	36.508058	25.568996	13788.64	15223.01	11723.19	19687.5	0.7410005927085876	148.12711437660693	10	11	380.1726581436387	1187.5	POINT Z(25.568996420719852 36.50805832113233 -13788.635310963788)	None	None
2025-01-28 18:53:25.400841+00:00	36.519257	25.600537	8656.0	18039.32	12973.86	20937.5	0.6160043478012085	140.08774073131843	10	11	419.2627457812106	1625.0	POINT Z(25.60053658911978 36.5192570098465 -8655.995999041581)	None	None
2025-01-28 18:57:59.210841+00:00	36.509128	25.548041	17027.14	13349.91	11839.07	19812.5	0.4281524121761322	155.56087974893688	10	8	1778.7811838447133	2437.5	POINT Z(25.548040867933263 36.509128363912424 -17027.139814198097)	1.8971986377264298	0.0
2025-01-28 18:58:24.070841+00:00	36.509318	25.551231	16853.29	13635.02	11860.61	19937.5	0.5319821238517761	154.4495917613713	10	10	1091.5155747858114	1562.5	POINT Z(25.55123132270002 36.509318047570055 -16853.293191624307)	2.0684618710610687	0.0006437513967922914
2025-01-28 19:00:17.750841+00:00	36.505577	25.54374	18045.95	12966.11	11443.54	19437.5	0.4200482666492462	51.00183432516951	10	7	956.0661587986472	2062.5	POINT Z(25.543739887110885 36.50557652588989 -18045.947546938147)	None	None
2025-01-28 19:02:20.270841+00:00	36.500326	25.52987	17651.28	11727.24	10857.92	18812.5	0.5465829968452454	161.19878469553012	10	10	257.6941016011038	1125.0	POINT Z(25.529869966655667 36.50032590307405 -17651.276279784197)	2.077958164057777	0.0
2025-01-28 19:04:27.700841+00:00	36.513494	25.59364	9250.44	17424.29	12331.82	20312.5	0.4503488838672638	141.18568233107703	10	10	139.75424859373686	1062.5	POINT Z(25.593639706207554 36.5134943805328 -9250.440608983745)	None	None
2025-01-28 19:06:58.810841+00:00	36.516099	25.572399	14479.44	15525.5	12617.82	20562.5	0.6273699998855591	148.26417570293503	10	10	4475.628447492039	5875.0	POINT Z(25.572398937399733 36.51609902359366 -14479.443225730478)	1.847147329150362	0.1298690956645443
2025-01-28 19:07:36.660841+00:00	36.508128	25.562048	16724.38	14601.98	11729.82	19687.5	0.6430561542510986	150.4953085116204	10	10	2069.118169655856	5750.0	POINT Z(25.56204800778374 36.50812760659656 -16724.37696141545)	None	None
2025-01-28 19:09:21.620841+00:00	36.512071	25.571689	15140.87	15462.84	12169.77	20187.5	0.8427793383598328	147.87538109039357	10	12	364.4344934278313	1625.0	POINT Z(25.571688772760186 36.51207067887521 -15140.866032225287)	2.0516447066753067	0.16285016869208602
2025-01-28 19:11:56.880841+00:00	36.520947	25.611509	10868.7	19019.47	13163.85	21187.5	0.4061778485774994	26.948292756052865	10	5	3801.7265814363873	6000.0	POINT Z(25.61150948335629 36.520946603144786 -10868.697864040061)	None	None
2025-01-28 19:15:28.480841+00:00	36.512389	25.578435	11900.35	16065.68	12206.23	20187.5	0.6786513924598694	145.73706007359792	10	13	400.19526483955303	1687.5	POINT Z(25.57843492597965 36.51238862820415 -11900.3537764909)	2.0490521729748137	0.1165533532080314
2025-01-28 19:18:33.030841+00:00	36.513585	25.596381	10363.52	17669.26	12342.37	20312.5	0.41894128918647766	140.3763593189252	10	8	1944.5436482630057	6000.0	POINT Z(25.596381012059368 36.51358473261083 -10363.515671104291)	None	None
2025-01-28 19:19:41.020841+00:00	36.524692	25.591221	11682.76	17205.67	13576.51	21562.5	0.7747887372970581	143.69033261029026	10	14	125.0	1500.0	POINT Z(25.591221277614657 36.52469200495941 -11682.755987473036)	2.1478118812425846	0.18020992119658663
2025-01-28 19:24:31.750841+00:00	36.503924	25.568976	13850.78	15221.99	11263.47	19312.5	0.5939517021179199	147.44597785204695	10	10	652.5191568069093	1375.0	POINT Z(25.56897589242597 36.503923999972486 -13850.783725234229)	1.870430840716559	0.014201095641878991
2025-01-28 19:30:46.250841+00:00	36.506567	25.586938	15809.42	16826.86	11560.35	19562.5	0.5556817054748535	142.0498288379159	10	9	4978.0769379349695	14000.0	POINT Z(25.586937930302938 36.50656709772737 -15809.424771787002)	None	None
2025-01-28 19:33:55.180841+00:00	36.540784	25.605472	7990.88	18475.2	15368.49	20562.5	0.9291521310806274	141.83662398952342	10	17	336.5728004459065	1875.0	POINT Z(25.605471770028856 36.54078399260983 -7990.8784120214095)	2.1949357363353528	0.12457492264639569
2025-01-28 19:42:52.420841+00:00	36.415038	25.355592	6399.53	-3854.72	1367.23	6187.5	0.7473710179328918	244.91060964337348	10	9	125.0	312.5	POINT Z(25.355592241242324 36.415038061808616 -6399.533198650936)	1.5435753660558258	0.2481339437165353
2025-01-28 19:46:38.000841+00:00	36.54213	25.599026	8829.47	17899.08	15516.92	20437.5	0.8751435279846191	143.8290810890134	10	16	176.7766952966369	1062.5	POINT Z(25.59902647883992 36.54212976437909 -8829.472794697847)	2.0361143795717838	0.1268689552971698
2025-01-28 19:47:11.500841+00:00	36.507913	25.564602	16688.49	14830.33	11706.35	19687.5	0.8737130165100098	149.5880047916613	10	12	62.5	1312.5	POINT Z(25.564602477864717 36.507913071070156 -16688.490882010843)	2.1672661614924724	0.09106700798748557
2025-01-28 19:49:52.130841+00:00	36.510898	25.568623	16215.27	15189.07	12038.88	20062.5	0.5882154107093811	148.70524684981152	10	8	752.5996611745185	1312.5	POINT Z(25.568622861805302 36.51089790392512 -16215.271525743041)	None	None
2025-01-28 19:54:31.620841+00:00	36.514383	25.572733	16172.22	15555.7	12427.07	20437.5	0.6502512097358704	147.8939482146128	10	10	125.0	1250.0	POINT Z(25.572733013212545 36.51438307850271 -16172.222884082614)	2.3243174575122465	0.13512187265050635
2025-01-28 19:56:31.190841+00:00	36.504452	25.56346	14387.67	14728.91	11321.29	19312.5	0.8274736404418945	149.42047088442143	10	14	336.5728004459065	1250.0	POINT Z(25.563460423813154 36.50445163764239 -14387.670754388748)	2.274455297617937	0.18416150292482536
2025-01-28 19:57:36.140841+00:00	36.504855	25.573825	15870.26	15655.24	11367.77	19312.5	0.4231669008731842	145.980564033455	10	6	2325.1344047172843	10500.0	POINT Z(25.57382528171557 36.50485502057087 -15870.261484505943)	None	None
2025-01-28 19:58:18.170841+00:00	36.483883	25.530246	17068.48	11763.33	9029.59	17062.5	0.5048295855522156	61.90931887478541	10	6	8928.973205245942	10000.0	POINT Z(25.530245865920044 36.48388294808727 -17068.476894832063)	None	None
2025-01-28 19:59:18.600841+00:00	36.529698	25.594061	10840.6	17458.26	14133.65	21812.5	0.7335028648376465	143.57873879684237	10	12	312.5	1125.0	POINT Z(25.5940606919901 36.529697894380256 -10840.602529098933)	None	None
2025-01-28 20:06:55.970841+00:00	36.501803	25.517229	19433.79	10597.1	11020.75	19062.5	0.5347151756286621	166.3901475539525	10	9	883.8834764831844	1250.0	POINT Z(25.517228707353958 36.501803437041495 -19433.78905683427)	2.238492497435889	0.0
2025-01-28 20:08:46.910841+00:00	36.503161	25.595479	6705.8	17590.98	11183.1	19187.5	0.459968239068985	138.78269589685257	10	8	139.75424859373686	1187.5	POINT Z(25.59547868276548 36.50316069440148 -6705.795962336517)	1.6555056473817165	0.0
2025-01-28 20:11:10.640841+00:00	36.501436	25.589038	8502.68	17015.69	10990.21	18937.5	0.49888142943382263	140.44872066613672	10	10	88.38834764831844	1562.5	POINT Z(25.589038063506 36.501436319747384 -8502.682236941226)	1.9672746923153546	0.2564152021380205
2025-01-28 20:11:50.720841+00:00	36.502906	25.558302	15162.02	14268.17	11148.62	19187.5	0.6351191401481628	150.97009219922805	10	12	197.64235376052372	1687.5	POINT Z(25.558302374692992 36.50290582712223 -15162.018886508362)	2.150105960242339	0.11839893562248793
2025-01-28 20:13:01.390841+00:00	36.508166	25.56537	12740.73	14898.86	11734.64	19687.5	0.563086748123169	149.36739949538867	10	10	530.3300858899106	1812.5	POINT Z(25.565369831287484 36.5081663901146 -12740.726048842978)	1.9691475663777684	0.086952173418682
2025-01-28 20:14:41.260841+00:00	36.50511	25.563996	13965.74	14776.61	11394.62	19437.5	0.6903561949729919	149.34407661192154	10	15	945.7966219013473	1312.5	POINT Z(25.563995515850966 36.50511038865577 -13965.744386097376)	2.186205926685144	0.16041309179956675
2025-01-28 20:15:31.310841+00:00	36.53166	25.634764	7204.39	21094.6	14360.01	21687.5	0.42009538412094116	33.84254894126269	10	8	441.9417382415922	2375.0	POINT Z(25.634764183346277 36.53166044817634 -7204.386895805859)	None	None
2025-01-28 20:16:56.570841+00:00	36.504774	25.579478	12228.36	16160.49	11359.69	19312.5	0.7311093211174011	144.1121435177856	10	12	88.38834764831844	1250.0	POINT Z(25.579478011212032 36.50477394501325 -12228.361324979736)	2.138332613759064	0.2928786252772575
2025-01-28 20:18:57.990841+00:00	36.520476	25.587003	12318.58	16829.65	13106.92	21062.5	0.6013121008872986	144.32927335381018	10	10	225.34695471649934	1062.5	POINT Z(25.587002927769554 36.520475647243124 -12318.582003994603)	2.743785590969395	0.0
2025-01-28 20:20:18.600841+00:00	36.503668	25.549594	17467.76	13489.66	11232.17	19187.5	0.43869373202323914	154.21210670750324	10	10	2961.3394351205334	6187.5	POINT Z(25.54959387650786 36.503668466926456 -17467.76370389055)	1.8323641521103207	0.0
2025-01-28 20:23:02.750841+00:00	36.502191	25.561125	15425.13	14520.64	11069.55	19062.5	0.4761606752872467	149.8588009729753	10	8	1064.3366478704002	1812.5	POINT Z(25.561125491002212 36.502190931979044 -15425.129314319684)	None	None
2025-01-28 20:23:45.640841+00:00	36.504197	25.565911	13668.7	14947.99	11293.38	19312.5	0.4321202337741852	47.54356328455401	10	7	1185.8541225631423	4437.5	POINT Z(25.56591096770738 36.504197235398934 -13668.702914586365)	None	None
2025-01-28 20:25:00.980841+00:00	36.513543	25.569166	14952.28	15237.05	12333.11	20312.5	0.4486493766307831	148.93466405066056	10	8	225.34695471649934	2125.0	POINT Z(25.569165538953552 36.51354319854515 -14952.281407569175)	None	None
2025-01-28 20:25:46.110841+00:00	36.491409	25.543701	16813.46	12964.96	9868.13	17812.5	0.526080310344696	154.4798304054187	10	8	910.0137361600648	1625.0	POINT Z(25.54370053813315 36.491408624271145 -16813.46442106952)	None	None
2025-01-28 20:38:54.430841+00:00	36.503754	25.577361	13066.87	15971.44	11245.88	19187.5	0.455318808555603	32.534831542652796	10	6	4142.010381445223	5375.0	POINT Z(25.577360520648117 36.50375356948625 -13066.866667964672)	1.8039872240374655	0.0
2025-01-28 20:40:29.630841+00:00	36.497653	25.52758	17748.63	11522.92	10560.38	18562.5	0.4760573208332062	161.7650243877048	10	8	3881.043674065006	4625.0	POINT Z(25.527579729272475 36.497652583233496 -17748.630511054896)	1.6673007675704574	0.0
2025-01-28 20:44:09.520841+00:00	36.511059	25.580888	15212.74	16285.22	12058.82	20062.5	0.6100033521652222	144.73540187798218	10	10	4569.34418160856	2937.5	POINT Z(25.5808883496656 36.511059263694285 -15212.737858313822)	1.951339258995536	0.0
2025-01-28 20:45:10.540841+00:00	36.495919	25.547232	14938.82	13279.87	10370.19	18312.5	0.7452667951583862	153.87389087813884	10	14	139.75424859373686	1250.0	POINT Z(25.547231841380793 36.49591942437565 -14938.82049677428)	2.338246931882075	0.12707608520101
2025-01-28 20:52:41.260841+00:00	36.502404	25.576139	13236.46	15862.55	11095.63	19062.5	0.5642662644386292	46.14451562101226	10	8	5126.524163602469	10500.0	POINT Z(25.576139105358777 36.50240421891546 -13236.463300693325)	None	None
2025-01-28 20:53:03.070841+00:00	36.509029	25.562653	16086.88	14655.85	11830.13	19812.5	0.673699676990509	150.42820929432054	10	10	353.5533905932738	1625.0	POINT Z(25.56265261959589 36.50902893220403 -16086.877461586315)	2.1140482706667054	0.0
2025-01-28 20:55:41.110841+00:00	36.50057	25.606318	5716.25	18560.41	10897.04	18937.5	0.49551987648010254	30.38333747743002	10	6	176.7766952966369	2250.0	POINT Z(25.606317725623473 36.5005698240942 -5716.245851305087)	None	None
2025-01-28 20:56:48.400841+00:00	36.492884	25.534076	19773.73	12104.35	10030.96	18062.5	0.45741695165634155	57.406315885656795	10	8	0.0	1375.0	POINT Z(25.534076010063345 36.49288419138469 -19773.73239018499)	2.0641569540603593	0.0
2025-01-28 21:01:25.430841+00:00	36.514368	25.593037	14225.06	17370.27	12428.91	20437.5	0.6979100108146667	141.51452692770764	10	12	257.6941016011038	2125.0	POINT Z(25.593037383516524 36.51436848816839 -14225.057651503957)	1.856040790365908	0.024881223047237278
2025-01-28 21:03:08.570841+00:00	36.523976	25.588215	11879.37	16937.16	13496.39	21562.5	0.7895628213882446	144.48906606681405	10	14	562.5	1312.5	POINT Z(25.58821460096598 36.52397629581514 -11879.37253414567)	1.8794165310663193	0.10327707611589254
2025-01-28 21:03:49.830841+00:00	36.514648	25.579173	13458.06	16131.17	12457.56	20437.5	0.7420416474342346	145.86302141911509	10	11	395.28470752104744	2250.0	POINT Z(25.5791729476163 36.51464776073173 -13458.057615712209)	None	None
2025-01-28 21:04:42.570841+00:00	36.50784	25.576924	13623.27	15931.56	11700.16	19687.5	0.4755230247974396	145.4726265573564	10	9	673.145600891813	2375.0	POINT Z(25.576923664310545 36.507839719472386 -13623.273120082811)	None	None
2025-01-28 21:07:59.540841+00:00	36.521674	25.602757	12768.34	18237.15	13243.07	21187.5	0.5834859013557434	139.83002264700042	10	10	712.6096406869613	2625.0	POINT Z(25.602756794458607 36.52167427655496 -12768.341895446083)	1.8433584373366014	0.0
2025-01-28 21:09:01.570841+00:00	36.510313	25.58536	12928.83	16685.01	11976.66	20062.5	0.5232115387916565	143.196723211677	10	8	225.34695471649934	1250.0	POINT Z(25.585359859274472 36.51031349421222 -12928.827331669838)	1.6768383922076258	0.0
2025-01-28 21:10:38.150841+00:00	36.504844	25.554162	17949.63	13897.76	11363.54	19312.5	0.5842453837394714	152.74606404218216	10	9	336.5728004459065	1250.0	POINT Z(25.554162034584365 36.504844080767135 -17949.63161651724)	None	None
2025-01-28 21:14:19.360841+00:00	36.502067	25.609316	1481.42	18828.03	11064.12	19062.5	0.4652425944805145	29.866287170858698	10	6	5225.014952131716	14437.5	POINT Z(25.60931589866114 36.502067163747576 -1481.4219688782334)	None	None
2025-01-28 21:14:51.770841+00:00	36.505253	25.569566	13876.57	15274.48	11411.33	19437.5	0.48206189274787903	46.65953615087983	10	8	877.2293029761374	3500.0	POINT Z(25.56956608076821 36.50525288885605 -13876.569567799595)	None	None
2025-01-28 21:16:26.190841+00:00	36.51454	25.571108	13702.08	15410.42	12444.3	20437.5	0.7276763319969177	148.44846654179435	10	13	176.7766952966369	812.5	POINT Z(25.57110772090195 36.51454037522351 -13702.07784596829)	2.0242213169773753	0.007749535573437161
2025-01-28 21:21:24.040841+00:00	36.4818	25.525418	17932.5	11332.04	8797.42	16812.5	0.4397728145122528	160.43133991298257	10	8	868.2777493406128	1000.0	POINT Z(25.525418360640995 36.48180020001124 -17932.497952088495)	None	None
2025-01-28 21:26:34.450841+00:00	36.507786	25.568377	16332.78	15167.72	11692.83	19687.5	0.7192932963371277	148.2906623437422	10	10	752.5996611745185	3875.0	POINT Z(25.56837723499731 36.5077861267291 -16332.77788732286)	2.226977361841911	0.14878261318616182
2025-01-28 21:28:56.650841+00:00	36.51413	25.576372	13944.9	15880.94	12399.49	20437.5	0.4244050979614258	146.6771985817518	10	7	2784.583676243183	9125.0	POINT Z(25.57637172895793 36.514129739436314 -13944.901700305028)	None	None
2025-01-28 21:30:17.520841+00:00	36.522904	25.617881	6565.37	19588.31	13382.78	21312.5	0.4181789755821228	26.270370572684612	10	6	4456.824121501767	10312.5	POINT Z(25.61788071066805 36.52290406719322 -6565.37410738265)	None	None
2025-01-28 21:32:08.570841+00:00	36.497171	25.561617	13767.01	14565.52	10511.42	18562.5	0.6390929818153381	50.10332428506615	10	8	1581.1388300841897	3875.0	POINT Z(25.561616981804743 36.49717082096835 -13767.01473169569)	None	None
2025-01-28 21:35:53.260841+00:00	36.513956	25.57737	11650.4	15970.19	12380.32	20437.5	0.6052939295768738	146.32919619798705	10	11	353.5533905932738	2125.0	POINT Z(25.57737009155389 36.51395585778367 -11650.402557656995)	1.6883058870594778	0.0
2025-01-28 21:36:20.690841+00:00	36.511356	25.585332	13910.67	16682.31	12092.58	20062.5	0.5732370615005493	143.3816580520132	10	9	515.3882032022076	2625.0	POINT Z(25.585332075466418 36.51135601089938 -13910.674501551322)	None	None
2025-01-28 21:37:04.430841+00:00	36.513172	25.588894	11560.67	17000.27	12295.12	20312.5	0.6429926156997681	142.5796760347438	10	9	257.6941016011038	1062.5	POINT Z(25.588894293896608 36.513171877728325 -11560.670424637805)	None	None
2025-01-28 21:38:55.450841+00:00	36.51601	25.590784	14980.06	17168.51	12610.99	20562.5	0.5933050513267517	142.46903224446095	10	11	176.7766952966369	1500.0	POINT Z(25.59078388942128 36.516009578856014 -14980.059728239024)	None	None
2025-01-28 21:40:14.700841+00:00	36.516389	25.566432	15157.51	14992.19	12649.07	20687.5	0.5300214290618896	150.26221963860596	10	9	450.6939094329987	2500.0	POINT Z(25.566431848372194 36.51638856469778 -15157.507030539922)	None	None
2025-01-28 21:42:00.650841+00:00	36.545081	25.593996	4157.15	17449.02	15844.13	20187.5	0.4207872450351715	35.719636021457234	10	5	1976.423537605237	8437.5	POINT Z(25.593996052240946 36.54508072284786 -4157.14875668024)	None	None
2025-01-28 21:43:03.150841+00:00	36.511635	25.589512	13382.09	17055.78	12124.29	20187.5	0.6004188060760498	142.13069906422498	10	9	318.6887195995491	1250.0	POINT Z(25.589511689111546 36.51163463979073 -13382.088477659783)	1.6030771493822478	0.256540870705274
2025-01-28 21:45:05.890841+00:00	36.546269	25.598567	8232.98	17857.03	15977.04	20062.5	0.473807156085968	23.909289745902356	10	6	850.0919067959652	5875.0	POINT Z(25.59856650192691 36.54626855745423 -8232.980556879518)	None	None
2025-01-28 21:45:56.340841+00:00	36.519137	25.588965	12286.37	17005.25	12958.41	20937.5	0.7947273850440979	143.5227193616061	10	12	176.7766952966369	1312.5	POINT Z(25.58896466148138 36.51913690946735 -12286.365034985885)	1.882013565949567	0.03073789369986546
2025-01-28 21:47:52.170841+00:00	36.513392	25.578231	13904.0	16047.24	12317.73	20312.5	1.0767589807510376	145.96373576077485	10	19	728.8689868556626	2250.0	POINT Z(25.57823086049506 36.51339165015203 -13904.000867818144)	2.357650625832448	0.21926677908509862
2025-01-28 21:49:27.110841+00:00	36.52512	25.60471	4569.31	18410.89	13626.62	21562.5	0.4269270896911621	37.941578502054426	10	7	257.6941016011038	3000.0	POINT Z(25.604710200970725 36.525120305970816 -4569.30952235201)	None	None
2025-01-28 21:50:51.660841+00:00	36.509433	25.576258	14507.01	15871.72	11877.24	19937.5	0.8404499292373657	145.95597685857652	10	13	197.64235376052372	1250.0	POINT Z(25.576257778677896 36.50943318084078 -14507.005600354612)	2.1434021261617375	0.18403666402584706
2025-01-28 21:51:44.230841+00:00	36.516477	25.616339	5454.46	19452.12	12667.76	20562.5	0.4277600944042206	27.236776217861745	10	6	4941.058844013092	11500.0	POINT Z(25.616338587847245 36.51647654756514 -5454.463450226143)	None	None
2025-01-28 21:52:53.450841+00:00	36.512064	25.576377	14501.91	15881.81	12169.76	20187.5	0.6605803966522217	146.34691415217432	10	10	812.5	2125.0	POINT Z(25.576376726581568 36.51206371278991 -14501.907902223897)	1.8221401289130512	0.060404208514958535
2025-01-28 21:54:11.080841+00:00	36.52401	25.621499	6985.16	19911.35	13506.49	21437.5	0.4475531578063965	134.96730218000417	10	8	4142.010381445223	10750.0	POINT Z(25.621499019099417 36.524009919138386 -6985.158787194364)	None	None
2025-01-28 21:55:10.000841+00:00	36.528116	25.598722	10699.79	17875.11	13958.55	21937.5	0.4944598078727722	141.9861422937026	10	8	125.0	1250.0	POINT Z(25.598721941270757 36.52811555749959 -10699.7857635442)	2.4966255652480855	0.0
2025-01-28 21:55:39.500841+00:00	36.516524	25.580538	12987.01	16252.79	12666.44	20687.5	0.47962620854377747	145.72556656967387	10	8	883.8834764831844	6500.0	POINT Z(25.580538307386178 36.516524276345564 -12987.012740940929)	None	None
2025-01-28 21:57:21.520841+00:00	36.516367	25.569332	13841.62	15251.39	12647.18	20562.5	0.5866281390190125	149.30429899985396	10	12	1845.602882529175	6750.0	POINT Z(25.569332269407216 36.51636745530635 -13841.622805863019)	1.8744102837428753	0.0
2025-01-28 21:58:41.250841+00:00	36.515705	25.580602	13515.03	16258.61	12575.32	20562.5	1.109055995941162	145.57715477376462	10	18	441.9417382415922	1687.5	POINT Z(25.580601502788696 36.515704636397416 -13515.031051043035)	2.4481435639359157	0.1057014039630193
2025-01-28 22:00:43.440841+00:00	36.504764	25.562703	14995.45	14661.15	11355.89	19312.5	0.9042524695396423	149.73335354467244	10	15	336.5728004459065	1062.5	POINT Z(25.562702952094135 36.5047639091994 -14995.451594272241)	2.273771196232984	0.38009334759026103
2025-01-28 22:02:50.640841+00:00	36.513627	25.566817	12504.32	15027.15	12342.02	20312.5	0.4895639717578888	45.10553698711976	10	8	250.0	2875.0	POINT Z(25.566817068649154 36.5136266881328 -12504.31589476526)	None	None
2025-01-28 22:06:50.700841+00:00	36.513341	25.568102	15024.25	15142.06	12310.47	20312.5	0.7031524777412415	149.25567912225964	10	12	712.6096406869613	2187.5	POINT Z(25.56810227021497 36.51334115102851 -15024.245621156913)	2.2507670883137	0.3146771140261262
2025-01-28 22:07:39.900841+00:00	36.507194	25.585564	13789.64	16703.95	11629.81	19687.5	0.6448297500610352	142.59287215957045	10	10	139.75424859373686	1375.0	POINT Z(25.58556422329135 36.50719391081619 -13789.635264059985)	1.9231407358757386	0.0
2025-01-28 22:12:21.640841+00:00	36.515605	25.580133	13449.86	16216.78	12564.18	20562.5	0.8916386961936951	145.70953890483102	10	15	576.2215285808055	2437.5	POINT Z(25.580133125091322 36.51560516821683 -13449.858334083052)	2.0830658142882017	0.13290573795877414
2025-01-28 22:12:51.860841+00:00	36.51122	25.57585	14839.08	15834.87	12075.88	20062.5	0.7178882956504822	146.38132856639012	10	10	698.7712429686843	3000.0	POINT Z(25.57584962471713 36.51122025949967 -14839.078642168453)	2.070282256458481	0.20719250215342644
2025-01-28 22:13:21.660841+00:00	36.490279	25.525658	18597.35	11352.21	9740.3	17687.5	0.44540461897850037	60.4639934579551	10	6	6033.759193073585	10000.0	POINT Z(25.52565780665988 36.49027939140934 -18597.346609456417)	None	None
2025-01-28 22:14:23.390841+00:00	36.514904	25.55993	15479.82	14411.4	12483.05	20437.5	0.6628418564796448	152.22657533748452	10	11	576.2215285808055	1250.0	POINT Z(25.559929793025223 36.51490447150696 -15479.821876713258)	None	None
2025-01-28 22:16:02.820841+00:00	36.4925	25.551108	14370.83	13626.99	9990.46	17937.5	0.6160793900489807	151.83493157894733	10	10	15435.349040433131	7875.0	POINT Z(25.551108337247403 36.49249954306448 -14370.82866695477)	None	None
2025-01-28 22:17:01.060841+00:00	36.482305	25.524931	16981.8	11288.43	8853.54	16812.5	0.8307557106018066	160.72126737038852	10	11	16398.36119860762	8750.0	POINT Z(25.52493143275087 36.48230538021433 -16981.803618118513)	1.7779935887745006	0.021590951515015444
2025-01-28 22:19:05.340841+00:00	36.515381	25.56934	15019.19	15252.32	12537.51	20562.5	0.586200475692749	149.15483728421282	10	10	13829.881597468577	7250.0	POINT Z(25.569340497177613 36.51538116841711 -15019.190688118759)	None	None
2025-01-28 22:19:58.790841+00:00	36.600308	25.620237	12304.23	19779.08	21990.19	13937.5	1.0496585369110107	144.086207151404	10	19	712.6096406869613	2000.0	POINT Z(25.620237204899496 36.600308072607675 -12304.230094287786)	2.7188037500843363	0.07227595845841561
2025-01-28 22:22:13.370841+00:00	36.513946	25.581535	15055.57	16342.45	12379.93	20312.5	0.6323662400245667	145.00207824161504	10	10	2215.005643333669	4500.0	POINT Z(25.581535455150533 36.51394612004494 -15055.569786344558)	None	None
2025-01-28 22:24:57.370841+00:00	36.509494	25.568843	15847.0	15209.02	11882.83	19812.5	0.6997383236885071	45.785807429392094	10	9	139.75424859373686	1750.0	POINT Z(25.568843055233714 36.50949418596263 -15847.003158584701)	2.1602165184743605	0.0
2025-01-28 22:25:36.040841+00:00	36.516192	25.580012	13432.37	16205.86	12629.43	20562.5	0.732210099697113	145.83977402616887	10	12	336.5728004459065	1312.5	POINT Z(25.580012345756884 36.516192239624665 -13432.367405925146)	1.7430139120021488	0.0
2025-01-28 22:27:55.710841+00:00	36.492619	25.601512	10.53	18132.71	10012.08	18062.5	0.46082112193107605	43.212412265861474	10	8	6336.895927818288	18937.5	POINT Z(25.601511927185513 36.492619365853244 -10.526904926152021)	None	None
2025-01-28 22:29:36.350841+00:00	36.501264	25.573947	15171.26	15666.8	10968.47	18937.5	0.6309874653816223	145.30713101140122	10	10	637.3774391990981	2250.0	POINT Z(25.573946510770885 36.501263830986034 -15171.264607275927)	None	None
2025-01-28 22:32:47.070841+00:00	36.501397	25.564465	16145.46	14819.32	10981.78	18937.5	0.7610377669334412	148.55982756492563	10	12	336.5728004459065	1250.0	POINT Z(25.564465356972686 36.50139700589886 -16145.462770153144)	1.9865923441176336	0.12368648928284665
2025-01-28 22:35:30.170841+00:00	36.517489	25.585413	12667.7	16688.23	12774.55	20812.5	0.6323990821838379	144.35418790838196	10	9	139.75424859373686	1062.5	POINT Z(25.585413185961237 36.51748901132841 -12667.69607299612)	None	None
2025-01-28 22:37:58.820841+00:00	36.509623	25.592905	16565.08	17359.53	11901.22	19937.5	0.6789687871932983	140.74310822562288	10	12	318.6887195995491	1250.0	POINT Z(25.59290539188441 36.50962307948281 -16565.081970707444)	None	None
2025-01-28 22:39:16.910841+00:00	36.488778	25.529523	18890.62	11697.95	9573.8	17562.5	0.6560719013214111	159.75235790691207	10	10	2304.886114323222	2875.0	POINT Z(25.529522791510537 36.48877793732864 -18890.620952596957)	None	None
2025-01-28 22:40:06.130841+00:00	36.513549	25.575166	14462.6	15773.31	12334.7	20312.5	0.6816312074661255	146.97461397963718	10	11	139.75424859373686	1312.5	POINT Z(25.575166092241567 36.51354885811808 -14462.602612800634)	1.9825251004575664	0.0
2025-01-28 22:40:30.760841+00:00	36.496023	25.524065	19223.45	11208.96	10378.73	18437.5	0.4381379187107086	58.319928958199114	10	8	3877.0156048177055	5625.0	POINT Z(25.524064757263762 36.496022640293226 -19223.448567318857)	None	None
2025-01-28 22:44:47.820841+00:00	36.503008	25.57517	14203.27	15775.81	11162.6	19187.5	0.6074534058570862	145.21161348461982	10	9	515.3882032022076	2125.0	POINT Z(25.575170033879782 36.50300788264714 -14203.274283172503)	None	None
2025-01-28 22:50:47.190841+00:00	36.511083	25.57885	13700.92	16103.07	12061.15	20062.5	0.8420848846435547	145.39094658752248	10	15	576.2215285808055	2562.5	POINT Z(25.578850219753388 36.511083253715675 -13700.91829495623)	2.1677439487921006	0.11977041805493083
2025-01-28 22:51:28.610841+00:00	36.490356	25.566113	14312.16	14968.74	9754.37	17812.5	0.9687999486923218	145.94524701387522	10	16	455.0068680800324	1562.5	POINT Z(25.566113222462413 36.49035633840499 -14312.16205420559)	2.396222313502407	0.181730751262001
2025-01-28 22:52:59.540841+00:00	36.501551	25.570038	13550.85	15317.37	10999.81	19062.5	0.6320791244506836	146.67471201003394	10	10	336.5728004459065	1250.0	POINT Z(25.57003781558493 36.50155129533459 -13550.847474273438)	1.9764933306615156	0.0024908326425684413
2025-01-28 22:53:36.540841+00:00	36.516439	25.585293	12990.62	16677.73	12657.74	20687.5	0.5243135690689087	144.22514316940777	10	8	250.0	2250.0	POINT Z(25.58529308869852 36.51643871007642 -12990.615011224341)	None	None
2025-01-28 22:59:38.410841+00:00	36.503519	25.58136	15360.89	16328.99	11220.42	19312.5	0.7975738644599915	143.2786039457968	10	11	187.5	1625.0	POINT Z(25.58136023007412 36.50351860764932 -15360.893380872541)	2.012603754135198	0.016368032854608416
2025-01-28 23:01:07.590841+00:00	36.480364	25.496743	22896.46	8768.5	8634.71	16562.5	0.422783225774765	73.99453698110051	10	8	12708.879769672856	18500.0	POINT Z(25.496743484200916 36.48036377275584 -22896.455876929787)	2.153098415191601	0.0
2025-01-28 23:04:56.420841+00:00	36.537266	25.600269	9921.18	18011.2	14976.37	21062.5	0.6382375955581665	142.83386969935574	10	10	279.5084971874737	1562.5	POINT Z(25.600268869957006 36.5372664089811 -9921.183427364935)	None	None
2025-01-28 23:06:14.450841+00:00	36.516339	25.586764	14553.26	16809.2	12646.88	20687.5	0.5711862444877625	143.75413611092105	10	9	3917.608486053705	4875.0	POINT Z(25.586763999904367 36.51633871408293 -14553.255977252727)	None	None
2025-01-28 23:06:55.520841+00:00	36.509292	25.584749	12547.59	16630.67	11863.01	19812.5	0.5335671305656433	43.338192418922176	10	7	5548.085255293036	6875.0	POINT Z(25.584749401646352 36.50929232631031 -12547.592435719353)	None	None
2025-01-28 23:08:02.400841+00:00	36.501531	25.555255	17436.68	13996.0	10995.27	18937.5	0.526265561580658	151.833371599326	10	8	530.3300858899106	7500.0	POINT Z(25.555254517257655 36.50153069916083 -17436.6839131325)	None	None
2025-01-28 23:08:57.030841+00:00	36.508155	25.591801	15052.74	17261.17	11737.75	19687.5	0.6439535021781921	140.82211469494013	10	10	139.75424859373686	2250.0	POINT Z(25.591801201280706 36.5081547102382 -15052.743919162172)	1.816032219530056	0.0
2025-01-28 23:09:48.390841+00:00	36.502303	25.56483	15545.92	14851.71	11082.6	19062.5	0.5829736590385437	148.58839156310384	10	9	62.5	5375.0	POINT Z(25.564829718036457 36.50230323031094 -15545.917139644473)	None	None
2025-01-28 23:12:12.650841+00:00	36.504424	25.580222	16189.11	16227.08	11320.91	19312.5	0.7076321840286255	143.8088851734759	10	11	336.5728004459065	2250.0	POINT Z(25.580222194722452 36.504424070931016 -16189.10563100389)	None	None
2025-01-28 23:13:25.770841+00:00	36.513716	25.580256	14642.05	16228.17	12354.11	20312.5	0.6021636128425598	145.37014773694554	10	9	760.3453162872775	3125.0	POINT Z(25.580256138787924 36.513715791452654 -14642.047685037405)	None	None
2025-01-28 23:15:02.140841+00:00	36.50764	25.567652	14959.08	15102.97	11676.5	19687.5	0.4097384810447693	148.5109550607059	10	8	2942.150573984955	4750.0	POINT Z(25.567652359190255 36.50764028595285 -14959.075749980255)	None	None
2025-01-28 23:17:03.390841+00:00	36.517238	25.606272	7882.64	18552.34	12750.4	20812.5	0.5822299718856812	138.09359798946795	10	11	441.9417382415922	1875.0	POINT Z(25.606272092573775 36.51723756892703 -7882.641102642575)	None	None
2025-01-28 23:19:56.920841+00:00	36.511705	25.572181	14851.27	15506.86	12129.22	20187.5	0.8757504224777222	147.65622420947784	10	16	380.1726581436387	875.0	POINT Z(25.5721805010082 36.51170523991892 -14851.271608163495)	2.411348078826924	0.25238762104691603
2025-01-28 23:20:24.170841+00:00	36.496518	25.581689	11983.59	16359.83	10442.06	18437.5	0.5178597569465637	46.296665711978164	10	8	62.5	1062.5	POINT Z(25.581688786058923 36.49651818370499 -11983.58670079872)	2.021284899455226	0.0
2025-01-28 23:21:21.000841+00:00	36.491255	25.561478	14273.43	14554.21	9853.59	17937.5	0.742789089679718	51.624305492485746	10	9	353.5533905932738	1375.0	POINT Z(25.561478118888175 36.49125505189009 -14273.42692086663)	1.7335712626609183	0.0
2025-01-28 23:22:17.230841+00:00	36.508002	25.577923	15127.91	16020.82	11718.38	19687.5	1.1347954273223877	145.17557430761372	10	16	197.64235376052372	1750.0	POINT Z(25.577922815205962 36.508002087704995 -15127.90939034354)	3.432203759619415	0.20739552731625022
2025-01-28 23:24:44.850841+00:00	36.506	25.575677	15025.97	15820.47	11495.44	19562.5	0.5597801208496094	145.56688228131807	10	9	2850.438562747845	4375.0	POINT Z(25.57567652321992 36.50600048756083 -15025.969814005934)	None	None
2025-01-28 23:27:25.900841+00:00	36.5305	25.591904	10386.39	17265.42	14222.41	21812.5	0.877509355545044	144.32860784710587	10	16	125.0	1312.5	POINT Z(25.591904399717613 36.5304996220446 -10386.393967881306)	2.2511066586935353	0.19009490417163266
2025-01-28 23:30:23.180841+00:00	36.530677	25.620559	3701.99	19825.6	14247.62	21812.5	0.4267512261867523	35.41056466931161	10	7	1040.2073110683273	7500.0	POINT Z(25.62055852991489 36.53067685094887 -3701.986764652469)	None	None
2025-01-28 23:30:47.860841+00:00	36.506294	25.569755	13698.07	15291.14	11527.18	19562.5	0.6152040362358093	147.58273569147653	10	10	1075.2906583803283	4000.0	POINT Z(25.569754772227377 36.50629448344914 -13698.072397978438)	1.8236004469365994	0.10887823727253498
2025-01-28 23:33:12.140841+00:00	36.511178	25.572779	15117.09	15560.42	12070.71	20062.5	0.7178525328636169	147.37615192694946	10	10	2055.860525424816	3125.0	POINT Z(25.5727785785659 36.51117820430505 -15117.085565995429)	1.9235750828984999	0.0849581612252186
2025-01-28 23:34:33.420841+00:00	36.508368	25.579517	15934.28	16163.25	11759.37	19812.5	0.411410391330719	31.378889173708103	10	6	2404.4230077089182	6250.0	POINT Z(25.579517295746538 36.50836832259558 -15934.277324835322)	None	None
2025-01-28 23:37:00.280841+00:00	36.533248	25.597853	9367.55	17796.29	14529.04	21437.5	0.694665253162384	142.9748291099148	10	10	637.3774391990981	2500.0	POINT Z(25.5978529620324 36.53324754999017 -9367.546011453962)	1.9068287304738225	0.13546452955809163
2025-01-28 23:38:17.330841+00:00	36.506144	25.570528	16534.83	15360.25	11510.61	19562.5	0.5636782646179199	147.29856475604046	10	10	5229.498661439737	10875.0	POINT Z(25.570527772543972 36.506144358263974 -16534.829351827837)	2.0200992660877075	0.0
2025-01-28 23:39:41.840841+00:00	36.527068	25.601011	11373.49	18079.85	13842.5	21812.5	0.4480659067630768	141.16746918683398	10	8	3522.2507009013425	14000.0	POINT Z(25.601010635636328 36.52706801574638 -11373.49268424207)	None	None
2025-01-28 23:40:11.250841+00:00	36.522991	25.629331	8426.53	20611.5	13394.87	21437.5	0.5825159549713135	132.71667113836543	10	9	312.5	812.5	POINT Z(25.629331472144006 36.52299132247845 -8426.525914597236)	None	None
2025-01-28 23:40:41.930841+00:00	36.508473	25.584452	11291.73	16604.23	11771.85	19812.5	0.46842867136001587	143.1670988627923	10	8	1185.8541225631423	5250.0	POINT Z(25.584451522520524 36.50847302320128 -11291.732776109087)	None	None
2025-01-28 23:41:54.670841+00:00	36.496479	25.604551	1095.14	18403.51	10441.77	18437.5	0.4847301244735718	134.74429912961855	10	9	4221.41119769207	14937.5	POINT Z(25.604551478675138 36.496478535382536 -1095.1448487428265)	1.2308458276422665	0.0
2025-01-28 23:43:09.890841+00:00	36.510594	25.568214	15992.59	15152.57	12005.01	20062.5	0.49070900678634644	148.79389950491117	10	7	883.8834764831844	7000.0	POINT Z(25.56821383925801 36.51059389348289 -15992.588197132609)	None	None
2025-01-28 23:43:45.450841+00:00	36.522534	25.587377	12266.78	16862.63	13335.85	21312.5	0.7637330293655396	144.5277470392795	10	14	139.75424859373686	1250.0	POINT Z(25.58737700016806 36.52253384544779 -12266.782148611435)	1.9356722274043245	0.05098194587064764
2025-01-28 23:44:53.190841+00:00	36.491763	25.553184	14864.79	13812.69	9908.87	17937.5	0.4444526433944702	53.370726805558206	10	5	4645.646483537033	16500.0	POINT Z(25.55318420536696 36.49176311390038 -14864.789445514523)	None	None
2025-01-28 23:45:32.440841+00:00	36.508906	25.587619	11959.4	16887.2	11820.53	19812.5	0.5165046453475952	42.96718073606132	10	8	125.0	2625.0	POINT Z(25.58761869453324 36.508905874271655 -11959.402488893735)	None	None
2025-01-28 23:47:19.560841+00:00	36.509879	25.57473	15048.44	15735.04	11926.59	19937.5	0.6617493033409119	146.52748524248662	10	9	2024.266842587706	3437.5	POINT Z(25.574729527844017 36.50987922275565 -15048.437178309323)	2.0281086428714064	0.0
2025-01-28 23:48:10.700841+00:00	36.515696	25.572817	14476.81	15562.93	12573.12	20562.5	0.5681728720664978	148.0676252638483	10	10	225.34695471649934	2250.0	POINT Z(25.572816878006964 36.515696442536814 -14476.81269317309)	None	None
2025-01-28 23:49:26.690841+00:00	36.513089	25.569871	14554.77	15300.2	12282.72	20312.5	0.502778947353363	44.78663981805221	10	8	176.7766952966369	1750.0	POINT Z(25.569871165865816 36.513089047292034 -14554.765661635496)	None	None
2025-01-28 23:51:42.620841+00:00	36.533065	25.603615	6022.9	18311.18	14509.77	21562.5	0.48677152395248413	141.29798281044995	10	10	2379.9290955824713	3000.0	POINT Z(25.603615365872063 36.53306453619835 -6022.896161427132)	1.7313761378580874	0.0
2025-01-28 23:53:13.090841+00:00	36.514951	25.614829	6292.77	19317.6	12497.78	20437.5	0.5515061616897583	38.15280475362442	10	8	336.5728004459065	2250.0	POINT Z(25.614829003404832 36.51495057382692 -6292.769752188454)	None	None
2025-01-28 23:57:36.250841+00:00	36.507887	25.531546	18607.73	11875.89	11698.89	19687.5	0.5504335761070251	161.4764084716708	10	9	3432.3825544364954	6750.0	POINT Z(25.53154603489649 36.50788711748506 -18607.733174159264)	None	None
2025-01-28 23:58:45.820841+00:00	36.502716	25.558563	15178.93	14291.53	11127.54	19187.5	0.5022244453430176	150.84701552613708	10	8	1976.423537605237	6500.0	POINT Z(25.55856331671834 36.50271584848163 -15178.933814801774)	1.8523137577695115	0.0
2025-01-28 23:59:31.590841+00:00	36.514513	25.556834	15430.79	14134.84	12439.05	20437.5	0.6732087731361389	153.2269746131209	10	13	589.6238207535378	1625.0	POINT Z(25.556834323320523 36.51451286815654 -15430.791644953862)	1.8756233127065087	0.0
2025-01-29 00:00:42.770841+00:00	36.495223	25.55308	17155.0	13802.76	10293.57	18312.5	0.5165984630584717	52.40482569202334	10	8	1245.3036778232047	1687.5	POINT Z(25.55307998438857 36.49522295363048 -17154.99967056827)	1.9606467196813986	0.0
2025-01-29 00:01:27.890841+00:00	36.498552	25.562594	15610.59	14652.6	10665.13	18687.5	0.9484162330627441	148.7202047251833	10	12	380.1726581436387	1062.5	POINT Z(25.562594090233773 36.49855188377169 -15610.592439730975)	2.299821172231934	0.12209443648371043
2025-01-29 00:05:23.080841+00:00	36.510132	25.575213	15724.39	15778.17	11954.77	19937.5	0.5044029355049133	146.41120932868972	10	9	312.5	1187.5	POINT Z(25.575212657920186 36.51013194637707 -15724.385241979886)	None	None
2025-01-29 00:06:09.410841+00:00	36.511056	25.576666	14403.23	15907.87	12057.76	20062.5	0.8876796960830688	146.09019127859023	10	13	265.1650429449553	2437.5	POINT Z(25.576666076384647 36.51105604318207 -14403.226109201467)	2.037728975431003	0.09089121222960017
2025-01-29 00:06:25.630841+00:00	36.513487	25.581284	13338.83	16320.05	12328.8	20312.5	0.8707606792449951	145.0074997693629	10	14	187.5	1062.5	POINT Z(25.58128369122478 36.51348664890611 -13338.826951252033)	2.461217144391229	0.11444223069491777
2025-01-29 00:07:14.370841+00:00	36.51334	25.554061	16523.01	13887.16	12308.2	20312.5	0.5952069759368896	154.02079111573894	10	11	1237.4368670764582	4500.0	POINT Z(25.55406053051281 36.51333971667726 -16523.009562029758)	None	None
2025-01-29 00:09:22.290841+00:00	36.540001	25.598252	9704.49	17830.37	15280.06	20687.5	0.728619396686554	143.7737313056161	10	12	225.34695471649934	1187.5	POINT Z(25.59825185257384 36.54000099750293 -9704.489665326066)	1.9268816708904521	0.126847494784063
2025-01-29 00:10:28.470841+00:00	36.506921	25.570877	16956.87	15391.35	11596.99	19562.5	0.6059494018554688	147.31120305644214	10	9	901.3878188659974	3375.0	POINT Z(25.570877396961396 36.50692064662277 -16956.872918847926)	None	None
2025-01-29 00:11:07.370841+00:00	36.516515	25.572275	14366.22	15514.34	12664.1	20687.5	0.673021674156189	148.36705657798433	10	11	187.5	2125.0	POINT Z(25.57227496631801 36.51651540391566 -14366.218413742788)	2.0555135232901818	0.0
2025-01-29 00:11:53.390841+00:00	36.515457	25.610715	13698.26	18949.81	12553.28	20562.5	0.45580655336380005	136.52597379197192	10	7	8241.70984990372	8000.0	POINT Z(25.610714995436627 36.51545704710368 -13698.255078630098)	None	None
2025-01-29 00:13:06.330841+00:00	36.507574	25.583607	15530.0	16528.91	11671.77	19687.5	0.48229822516441345	143.278680306066	10	8	2651.650429449553	6000.0	POINT Z(25.583606718993806 36.50757428990216 -15529.998275016751)	None	None
2025-01-29 00:14:58.530841+00:00	36.51311	25.583444	14714.51	16513.22	12287.24	20312.5	0.8281420469284058	144.26477082043047	10	13	455.0068680800324	2312.5	POINT Z(25.58344434395721 36.513109606529426 -14714.5095073504)	2.294290466634422	0.3017496798337409
2025-01-29 00:15:26.340841+00:00	36.508469	25.565102	16502.74	14874.82	11768.3	19812.5	0.5487185120582581	149.50652112030065	10	10	395.28470752104744	2125.0	POINT Z(25.56510154177509 36.50846946488444 -16502.743990591574)	1.9701539571203748	0.0
2025-01-29 00:16:33.970841+00:00	36.510013	25.583137	14232.79	16486.39	11942.92	19937.5	0.7963979244232178	143.84632407865922	10	11	88.38834764831844	1687.5	POINT Z(25.583136690698073 36.510013496317235 -14232.786640287799)	2.5302371328198996	0.2749646205757006
2025-01-29 00:16:58.870841+00:00	36.507788	25.580502	14402.62	16251.42	11695.04	19687.5	0.7810608148574829	144.3068017054102	10	14	197.64235376052372	1562.5	POINT Z(25.580502447985157 36.50778825825087 -14402.623370379786)	2.7660703691076813	0.34101687548661985
2025-01-29 00:17:40.050841+00:00	36.486772	25.549307	13046.78	13466.92	9353.39	17312.5	0.44341546297073364	55.754452295643546	10	8	10333.879353853517	8250.0	POINT Z(25.549306527463482 36.48677248037257 -13046.784595832578)	1.9003922922695087	0.0
2025-01-29 00:19:03.000841+00:00	36.514976	25.594365	13261.68	17488.76	12496.68	20562.5	0.9136462211608887	141.21516643664904	10	15	503.89110926865936	1500.0	POINT Z(25.594364829470774 36.5149758224686 -13261.678177691243)	2.7055354879574813	0.2838766637093255
2025-01-29 00:19:47.300841+00:00	36.514674	25.586627	14661.54	16797.34	12461.77	20437.5	0.7191497683525085	143.52750725120043	10	14	318.6887195995491	2000.0	POINT Z(25.58662726997184 36.51467421343711 -14661.537208050106)	2.7441203612126497	0.04582511349075835
2025-01-29 00:20:20.600841+00:00	36.557942	25.593471	7555.37	17399.18	17274.15	18687.5	0.5708444118499756	147.26547306879095	10	12	197.64235376052372	1750.0	POINT Z(25.593470591597214 36.557942076708414 -7555.3694523213835)	2.3251971663486324	0.05366832898126317
2025-01-29 00:20:56.180841+00:00	36.524679	25.596934	11926.35	17716.15	13576.07	21562.5	0.7345089912414551	141.9940769460285	10	14	2128.6732957408003	8500.0	POINT Z(25.596934129682143 36.52467880372872 -11926.34501664229)	2.411468582495139	0.3301778331381695
2025-01-29 00:23:24.710841+00:00	36.503582	25.589906	11890.58	17092.8	11228.96	19187.5	0.5462438464164734	140.57912580026428	10	11	4017.5396699970493	8500.0	POINT Z(25.589906024597603 36.50358211584414 -11890.58394759446)	2.0279454408196163	0.0
2025-01-29 00:23:51.470841+00:00	36.51276	25.591784	14862.33	17258.64	12249.84	20312.5	0.8032839894294739	141.6250255920096	10	12	1075.2906583803283	5250.0	POINT Z(25.591784282616864 36.512760121635154 -14862.329622952404)	2.4026682716160064	0.20796961455579166
2025-01-29 00:24:57.810841+00:00	36.514976	25.604689	11488.17	18411.41	12498.57	20437.5	0.6865507960319519	138.16780885175356	10	9	2942.150573984955	8500.0	POINT Z(25.60468908663397 36.51497554198877 -11488.166245905633)	None	None
2025-01-29 00:25:13.180841+00:00	36.514846	25.592296	13704.72	17303.86	12481.87	20437.5	0.892953634262085	141.81863943638325	10	14	225.34695471649934	2687.5	POINT Z(25.59229556297156 36.514845967338545 -13704.719812163756)	2.2627560969448117	0.21239245836124976
2025-01-29 00:26:09.000841+00:00	36.510677	25.58778	14702.79	16901.27	12017.47	20062.5	0.5220738053321838	142.5030721645062	10	11	3988.2640333859545	4500.0	POINT Z(25.587780410255093 36.51067670582171 -14702.793395598454)	2.2126093692307247	0.24698624040784578
2025-01-29 00:26:33.940841+00:00	36.50949	25.580575	15823.52	16257.58	11884.23	19937.5	1.0492676496505737	144.57285083864593	10	17	125.0	1625.0	POINT Z(25.580575377029888 36.50948956164679 -15823.523903350791)	2.592342610636903	0.13658268744865154
2025-01-29 00:27:06.920841+00:00	36.507753	25.585189	15061.85	16670.26	11691.93	19687.5	0.8771296143531799	142.8093428721425	10	11	475.98581911649427	2312.5	POINT Z(25.585188642111902 36.50775312823228 -15061.851538941606)	2.4052749815256185	0.11919338018871972
2025-01-29 00:27:34.000841+00:00	36.511046	25.588687	14999.82	16982.19	12058.67	20062.5	0.9574785828590393	142.28508620559134	10	14	455.0068680800324	2187.5	POINT Z(25.588686843687753 36.511045788932094 -14999.818271047032)	2.561355063414863	0.2236976782659028
2025-01-29 00:28:06.510841+00:00	36.507574	25.576014	15933.48	15850.3	11670.44	19687.5	0.7565392851829529	145.72439359921438	10	12	375.0	1875.0	POINT Z(25.576013870161518 36.50757374005237 -15933.479969149805)	1.8838057455533197	0.09627968619106564
2025-01-29 00:28:46.320841+00:00	36.507797	25.577834	16316.2	16012.88	11695.51	19687.5	0.8520594835281372	145.1696414853601	10	12	728.8689868556626	2750.0	POINT Z(25.577833532659188 36.50779651699528 -16316.202618585548)	2.653228964229995	0.33471006950587867
2025-01-29 00:29:41.770841+00:00	36.500688	25.572154	14905.29	15506.67	10904.14	18937.5	0.7067967057228088	47.234879458749845	10	10	375.0	1312.5	POINT Z(25.57215372493702 36.50068791862363 -14905.289555584523)	1.9062118537258994	0.10056731838739297
2025-01-29 00:30:38.190841+00:00	36.513032	25.59271	14084.97	17341.29	12280.21	20312.5	0.7701911926269531	141.3893490409525	10	12	1700.1838135919304	3875.0	POINT Z(25.592709765184264 36.51303168445314 -14084.966163316027)	2.1843499543427	0.20201631822615662
2025-01-29 00:31:17.780841+00:00	36.515856	25.588849	14381.43	16995.6	12593.51	20562.5	0.5812745094299316	143.03509519621042	10	10	3186.8871959954904	7000.0	POINT Z(25.58884864993899 36.51585552548411 -14381.426988478626)	2.1822359632821735	0.0
2025-01-29 00:31:53.750841+00:00	36.500836	25.570234	18227.07	15335.02	10920.33	18937.5	0.4935634434223175	146.48162113855568	10	8	2404.4230077089182	10000.0	POINT Z(25.570233677046076 36.50083629580559 -18227.067057938188)	None	None
2025-01-29 00:33:39.230841+00:00	36.503108	25.576468	17437.06	15891.83	11173.96	19187.5	0.6133905053138733	144.80047426753697	10	12	1976.423537605237	6500.0	POINT Z(25.576468319413557 36.503108103522464 -17437.056396414126)	2.6819520775399495	0.053069972439617974
2025-01-29 00:34:20.410841+00:00	36.506349	25.573216	16544.23	15600.46	11533.84	19562.5	0.5069552659988403	146.43795297414147	10	12	1845.602882529175	10000.0	POINT Z(25.573215810219057 36.50634938708646 -16544.22749774451)	2.766725475572115	0.22026345361330169
2025-01-29 00:34:49.570841+00:00	36.514647	25.586381	14190.58	16775.36	12458.74	20437.5	0.7688589096069336	143.59934160903916	10	11	1510.3807466993214	3875.0	POINT Z(25.586381289080663 36.51464733974564 -14190.577433825629)	2.346802511959359	0.027158840468660017
2025-01-29 00:35:03.600841+00:00	36.511205	25.582209	14791.45	16403.22	12075.2	20062.5	0.807522714138031	144.3400049504872	10	11	755.1903733496607	2500.0	POINT Z(25.582208994293815 36.51120456256868 -14791.446072212642)	2.321582811510403	0.03708353056388325
2025-01-29 00:35:43.560841+00:00	36.512631	25.589353	14680.03	17041.4	12235.05	20187.5	0.7725873589515686	142.34783610845963	10	13	1060.6601717798212	2687.5	POINT Z(25.589353249113717 36.51263100980008 -14680.027917999256)	2.4860137557238926	0.09324334012335145
2025-01-29 00:36:24.860841+00:00	36.520193	25.577774	14097.48	16004.97	13073.91	21062.5	0.6938212513923645	147.15577827103036	10	11	395.28470752104744	1750.0	POINT Z(25.577773597424322 36.52019282849895 -14097.478568176355)	2.1877069307625625	0.12707499702758485
2025-01-29 00:37:52.990841+00:00	36.506229	25.57795	16418.45	16023.64	11521.21	19562.5	0.45844995975494385	144.86300591344724	10	9	1425.2192813739225	12000.0	POINT Z(25.5779502559328 36.50622883900339 -16418.44750598897)	None	None
2025-01-29 00:39:50.710841+00:00	36.529133	25.605039	11080.85	18439.31	14072.91	21937.5	0.611932098865509	140.32190112646884	10	13	3712.3106012293747	8500.0	POINT Z(25.605038944383082 36.52913330513859 -11080.848106637675)	2.2558841323280476	0.06016988637750975
2025-01-29 00:40:19.480841+00:00	36.513063	25.583944	15501.17	16557.85	12282.15	20312.5	0.6806864142417908	144.10039950808354	10	14	488.1406047441659	2500.0	POINT Z(25.58394355429583 36.5130630053968 -15501.168882382724)	2.4233868157488327	0.24557545613047016
2025-01-29 00:41:22.230841+00:00	36.522015	25.574981	15735.77	15755.08	13276.09	21312.5	0.5097829103469849	148.30517866919658	10	11	883.8834764831844	10000.0	POINT Z(25.574981406523566 36.52201529260454 -15735.773435432595)	2.2370468715662506	0.004077846867944768
2025-01-29 00:42:08.620841+00:00	36.510585	25.590002	13991.96	17099.84	12007.71	20062.5	0.7513551115989685	141.8002438135549	10	11	1776.583800443987	3000.0	POINT Z(25.590002075949517 36.51058542362437 -13991.959755449934)	2.194302835692004	0.2579009981047904
2025-01-29 00:43:02.950841+00:00	36.515739	25.575595	14956.58	15811.18	12578.25	20562.5	0.7891992926597595	147.1772149895563	10	13	176.7766952966369	1500.0	POINT Z(25.575594900527122 36.515738537869574 -14956.581958088014)	2.1792833687052804	0.1419404817815888
2025-01-29 00:45:39.170841+00:00	36.514598	25.606551	11363.72	18577.91	12456.92	20437.5	0.703264594078064	137.5658944421051	10	13	419.2627457812106	875.0	POINT Z(25.606551143049693 36.51459775773003 -11363.722268293075)	2.3589847510848054	0.1716265588404413
2025-01-29 00:47:20.120841+00:00	36.511918	25.574692	15550.88	15731.28	12153.28	20187.5	0.6070486903190613	146.8695662667966	10	10	88.38834764831844	812.5	POINT Z(25.574692069505847 36.51191797676949 -15550.880341184871)	2.7167734647479262	0.1315539364205267
2025-01-29 00:47:53.030841+00:00	36.520026	25.616246	4665.21	19442.98	13062.38	21062.5	0.5304623246192932	37.301145117732574	10	8	4562.928062110995	11125.0	POINT Z(25.616246337471058 36.52002555391854 -4665.210670637579)	1.93896012972008	0.0
2025-01-29 00:49:09.670841+00:00	36.513401	25.591962	13338.24	17274.42	12321.09	20312.5	0.6746077537536621	141.67870115129895	10	11	1349.1895715576813	3250.0	POINT Z(25.591962447966676 36.51340060570826 -13338.235955652237)	2.299875768662984	0.14525754176176542
2025-01-29 00:49:38.070841+00:00	36.510437	25.569214	15078.15	15242.0	11987.68	20062.5	0.5445065498352051	148.4357406494379	10	11	88.38834764831844	1437.5	POINT Z(25.569214100308773 36.51043661425846 -15078.146946884448)	2.5880304518317594	0.2457437851106734
2025-01-29 00:52:20.230841+00:00	36.503516	25.563069	16767.36	14694.08	11217.2	19187.5	0.43177396059036255	149.40157869379874	10	9	3779.0541144577437	6500.0	POINT Z(25.563068677717357 36.503516120371344 -16767.359122713642)	2.1708973632391517	0.19834774708323177
2025-01-29 00:54:03.400841+00:00	36.512544	25.568409	14291.32	15169.64	12221.91	20312.5	0.6335437297821045	149.03200339117274	10	10	2236.06797749979	1500.0	POINT Z(25.568409161605874 36.512544237945036 -14291.319126168279)	2.1293687830294252	0.0
2025-01-29 00:54:30.200841+00:00	36.521909	25.588015	14543.55	16919.82	13266.44	21312.5	0.6404730081558228	144.2390384579083	10	12	731.5437444199765	1750.0	POINT Z(25.58801547455057 36.521908604627534 -14543.553542068348)	2.207740329798601	0.0
2025-01-29 00:56:46.790841+00:00	36.527662	25.590963	13914.77	17181.89	13906.76	21937.5	0.7488892674446106	144.20360381787506	10	13	883.8834764831844	3000.0	POINT Z(25.590962515987385 36.52766244709615 -13914.772142099984)	2.676577811842402	0.12546572177635174
2025-01-29 00:58:41.790841+00:00	36.525605	25.603313	13122.88	18285.95	13680.3	21687.5	0.6925544142723083	140.28285096046253	10	12	1425.2192813739225	4500.0	POINT Z(25.603313280366645 36.52560540749946 -13122.875376597285)	2.119757033730421	0.19007180868174078
2025-01-29 00:59:47.770841+00:00	36.522127	25.596494	14018.32	17677.41	13292.25	21312.5	0.8485395312309265	141.7314305812548	10	14	503.89110926865936	1625.0	POINT Z(25.596494021615314 36.522127025930054 -14018.315002055557)	2.850038333594083	0.10657114108864096
2025-01-29 01:01:07.550841+00:00	36.518225	25.595292	12870.82	17570.91	12858.19	20937.5	0.7780711054801941	141.46984200549886	10	14	312.5	2125.0	POINT Z(25.595292310984103 36.518225442725985 -12870.823197237556)	2.792785901164722	0.162238444755765
2025-01-29 01:03:14.360841+00:00	36.505378	25.583994	15217.25	16563.98	11427.62	19437.5	0.7119574546813965	142.76840632389627	10	13	1274.7548783981963	4875.0	POINT Z(25.583993770346854 36.50537794525562 -15217.253021847499)	2.9443089635227535	0.10813921105025237
2025-01-29 01:03:36.030841+00:00	36.518522	25.593791	14805.79	17436.67	12890.95	20812.5	0.5378130078315735	141.96664322481126	10	11	2342.708101748914	5500.0	POINT Z(25.593790944918627 36.51852245233378 -14805.787624103616)	2.7264935362889995	0.025729653287180465
2025-01-29 01:04:16.540841+00:00	36.515796	25.590526	15463.32	17145.48	12587.18	20562.5	0.9741753935813904	142.5128507734924	10	15	125.0	1375.0	POINT Z(25.5905255909455 36.51579585271935 -15463.324592014276)	2.938762365516068	0.10279622138451106
2025-01-29 01:05:26.610841+00:00	36.513748	25.580848	13129.87	16281.09	12357.8	20312.5	0.7403822541236877	145.1875315963634	10	11	225.34695471649934	1125.0	POINT Z(25.580848362854102 36.51374810340032 -13129.865528548358)	1.6657374284435411	0.0
2025-01-29 01:06:01.210841+00:00	36.54314	25.621018	9812.53	19863.48	15633.59	20437.5	0.5505819916725159	137.91238922620158	10	10	4877.002793724851	8500.0	POINT Z(25.621018276038736 36.543140333777224 -9812.530888898973)	2.0722132520126753	0.048259234790468675
2025-01-29 01:07:11.640841+00:00	36.508872	25.600127	13959.5	18005.08	11819.03	19812.5	0.5428467988967896	138.43666026214797	10	10	3245.1887464367924	8500.0	POINT Z(25.60012650919221 36.50887200516443 -13959.50310587732)	2.263824392425875	0.0407398635730476
2025-01-29 01:10:02.230841+00:00	36.523493	25.607175	13481.39	18631.52	13446.16	21437.5	0.7692735195159912	138.85181343092157	10	13	400.19526483955303	1250.0	POINT Z(25.607175026786198 36.52349312502747 -13481.391487978206)	2.422843374773835	0.20913824821372717
2025-01-29 01:10:55.350841+00:00	36.515896	25.603476	13188.1	18302.78	12600.67	20562.5	0.6577363610267639	138.67565408221705	10	12	225.34695471649934	1875.0	POINT Z(25.603475924550107 36.515895827580984 -13188.098136659277)	2.675024447562303	0.24133212702468532
2025-01-29 01:13:48.160841+00:00	36.517639	25.595074	15906.74	17551.56	12792.97	20812.5	0.627691924571991	141.4400809778437	10	11	312.5	2375.0	POINT Z(25.595074317792356 36.51763922767403 -15906.73979616432)	2.0681471924469674	0.055466891054383405
2025-01-29 01:14:47.160841+00:00	36.510613	25.59311	17841.16	17377.57	12011.35	19937.5	0.42342960834503174	140.85351663423268	10	7	1879.1620472966135	3750.0	POINT Z(25.593109725844947 36.510613152929714 -17841.162149074677)	None	None
2025-01-29 01:15:53.710841+00:00	36.50605	25.575658	16086.23	15818.79	11500.99	19562.5	0.7564796209335327	145.58156546122743	10	12	312.5	2125.0	POINT Z(25.57565790909699 36.506050400106105 -16086.232814961151)	2.6505994167734324	0.18741926715667034
2025-01-29 01:19:27.470841+00:00	36.511974	25.559397	19505.79	14364.29	12157.13	20187.5	0.4789683520793915	151.98605244067983	10	11	2404.4230077089182	12500.0	POINT Z(25.559396535223733 36.511974031528695 -19505.79453590982)	None	None
2025-01-29 01:20:00.150841+00:00	36.515423	25.606359	13086.07	18560.56	12548.66	20562.5	0.7228834629058838	137.76225795621883	10	12	176.7766952966369	1750.0	POINT Z(25.606359259631468 36.51542313283134 -13086.074292572386)	2.411609861160146	0.1858776461730658
2025-01-29 01:20:21.440841+00:00	36.535735	25.617818	11071.64	19579.46	14809.5	21187.5	0.6478197574615479	137.7426732852388	10	13	265.1650429449553	812.5	POINT Z(25.617817993226755 36.53573494388803 -11071.64317605958)	2.35975759199283	0.014813215218500986
2025-01-29 01:21:14.410841+00:00	36.511643	25.588805	15192.72	16992.65	12125.13	20062.5	0.6556974649429321	142.3500717381883	10	12	441.9417382415922	1625.0	POINT Z(25.58880525829732 36.51164328284442 -15192.722877156495)	2.251361777889639	0.0
2025-01-29 01:22:43.650841+00:00	36.513791	25.585163	15357.81	16666.64	12363.28	20312.5	0.4909527599811554	143.8383998241656	10	8	4233.884888609987	12500.0	POINT Z(25.585162623228488 36.51379071638229 -15357.813994469263)	2.0781755929586945	0.0
2025-01-29 01:25:34.270841+00:00	36.522178	25.629991	6851.95	20670.62	13304.6	21312.5	0.5425092577934265	132.41039204470584	10	9	139.75424859373686	2000.0	POINT Z(25.6299906223004 36.52217822813828 -6851.9485739476295)	None	None
2025-01-29 01:26:35.180841+00:00	36.504607	25.591956	14218.03	17275.83	11343.27	19312.5	0.8070347309112549	140.13267486342022	8	11	187.5	2000.0	POINT Z(25.59195629619617 36.50460683048617 -14218.031610629438)	2.4075712670523055	0.1730297641037728
2025-01-29 01:27:45.780841+00:00	36.512624	25.591538	16289.71	17236.62	12234.71	20187.5	0.5055968165397644	141.67730547876567	8	7	2298.0970388562796	4500.0	POINT Z(25.59153763546147 36.51262439173793 -16289.707296472168)	None	None
2025-01-29 01:30:10.420841+00:00	36.512802	25.588886	15451.98	16999.58	12254.0	20187.5	0.6373966336250305	142.52051041346886	8	8	176.7766952966369	2500.0	POINT Z(25.588885724962687 36.512802138176546 -15451.977817369127)	2.1808115703211888	0.0
2025-01-29 01:33:16.400841+00:00	36.505496	25.635463	13216.11	21164.17	11450.85	19437.5	0.5689176321029663	128.02551500027474	8	7	783.1227553838543	3750.0	POINT Z(25.635462801241047 36.50549639468336 -13216.10510759545)	1.8245472481097509	0.0
2025-01-29 01:34:15.190841+00:00	36.500373	25.650892	11674.49	22544.68	10884.7	18812.5	0.5038616061210632	34.86942074600432	8	6	1240.5895775799504	4375.0	POINT Z(25.650891901182668 36.50037343022952 -11674.490228623277)	None	None
2025-01-29 01:35:07.980841+00:00	36.433242	25.519997	22309.47	10854.13	3397.43	11437.5	0.45520877838134766	151.6787196030828	8	6	951.9716382329885	2000.0	POINT Z(25.51999702828364 36.43324244983944 -22309.472120170813)	1.9856712221873951	0.12994606397172392
2025-01-29 01:40:07.820841+00:00	36.520884	25.596639	15559.95	17690.68	13154.03	21187.5	0.5333294868469238	141.49374310094615	10	9	139.75424859373686	2500.0	POINT Z(25.596639351167532 36.520883797491855 -15559.946585710604)	None	None
2025-01-29 01:43:33.980841+00:00	36.520463	25.573542	16822.25	15626.81	13103.29	21062.5	0.611613392829895	148.54036616183296	10	11	625.0	1312.5	POINT Z(25.573542463356127 36.52046333532042 -16822.252829702295)	2.158559425916793	0.0
2025-01-29 01:49:17.300841+00:00	36.521153	25.597785	14788.22	17792.95	13184.23	21187.5	0.7659019231796265	141.19835390026972	10	12	225.34695471649934	1250.0	POINT Z(25.597784501968164 36.52115349152754 -14788.2204524413)	None	None
2025-01-29 01:52:58.850841+00:00	36.5125	25.571046	16629.84	15405.27	12217.35	20187.5	0.5702832341194153	44.74926775136856	10	8	1629.8006013006623	4750.0	POINT Z(25.571045512027375 36.51249950014233 -16629.83845419415)	None	None
2025-01-29 01:54:33.730841+00:00	36.501205	25.590748	12326.94	17168.62	10964.81	18937.5	0.4784047603607178	139.86976734431573	10	9	475.98581911649427	1437.5	POINT Z(25.59074843774687 36.50120517048488 -12326.943984488922)	None	None
2025-01-29 01:56:14.810841+00:00	36.513824	25.554394	18746.97	13916.92	12362.11	20312.5	0.5924687385559082	153.97198049576122	10	11	2503.123049312598	6375.0	POINT Z(25.55439445571615 36.513824106268025 -18746.9654032878)	None	None
2025-01-29 01:58:35.570841+00:00	36.503466	25.549214	19011.21	13455.73	11209.63	19187.5	0.581648588180542	154.32004133319367	10	10	450.6939094329987	3500.0	POINT Z(25.54921381061603 36.50346624436287 -19011.20704347899)	None	None
2025-01-29 02:01:53.160841+00:00	36.486686	25.530214	16177.08	11760.01	9341.28	17312.5	0.6741315126419067	159.14795688446793	10	11	139.75424859373686	1250.0	POINT Z(25.53021350079143 36.48668606862884 -16177.0811559052)	None	None
2025-01-29 02:02:28.060841+00:00	36.502693	25.585739	15314.83	16720.55	11129.35	19187.5	0.5580213069915771	141.7254910435282	10	10	375.0	2000.0	POINT Z(25.58573911171763 36.502692851621184 -15314.830018795315)	1.845366881328073	0.2354561764275518
2025-01-29 02:06:30.720841+00:00	36.53461	25.61514	12220.1	19340.47	14683.84	21312.5	0.43316274881362915	138.30918031421356	10	7	4881.806146294627	3500.0	POINT Z(25.615139932011264 36.53460972083474 -12220.098413852429)	None	None
2025-01-29 02:07:51.370841+00:00	36.536925	25.644252	1975.26	21940.78	14947.52	21062.5	0.5409786105155945	131.06115467420844	10	9	400.19526483955303	1062.5	POINT Z(25.644251535165562 36.536925080949864 -1975.2552443240343)	1.468467223281342	0.0
2025-01-29 02:10:28.780841+00:00	36.495618	25.604535	13727.46	18402.23	10346.11	18312.5	0.49872949719429016	134.5719437124015	10	9	500.0	2125.0	POINT Z(25.604534904192143 36.49561823357452 -13727.460563749253)	None	None
2025-01-29 02:10:46.250841+00:00	36.52065	25.594958	13145.23	17540.49	13127.76	21062.5	0.6697372198104858	141.95574706166934	10	12	125.0	1187.5	POINT Z(25.59495807265932 36.52065029179647 -13145.228306032915)	1.852565576990695	0.0
2025-01-29 02:15:01.470841+00:00	36.520826	25.593323	15978.61	17394.33	13147.04	21187.5	0.4551682770252228	142.4712819344694	10	7	450.6939094329987	2250.0	POINT Z(25.59332283686168 36.52082628377387 -15978.606374889629)	None	None
2025-01-29 02:16:04.820841+00:00	36.507592	25.574705	14103.04	15733.32	11672.27	19687.5	0.5666208267211914	146.1562667941612	10	10	353.5533905932738	2625.0	POINT Z(25.574705084156122 36.50759212353421 -14103.0386357429)	1.8562112150790484	0.0
2025-01-29 02:16:39.180841+00:00	36.520324	25.611167	14179.73	18989.04	13094.55	21062.5	0.4320620894432068	37.88093954192402	10	8	3972.562145517676	16000.0	POINT Z(25.611167263454504 36.520324033769306 -14179.727640746343)	None	None
2025-01-29 02:17:15.180841+00:00	36.532504	25.660301	6266.51	23376.03	14459.65	20687.5	0.5658220648765564	126.52000241899003	10	9	125.0	812.5	POINT Z(25.660301244527265 36.53250360694228 -6266.511015786254)	None	None
2025-01-29 02:20:13.540841+00:00	36.519187	25.61571	12418.17	19395.3	12969.06	20937.5	0.5272767543792725	135.75971202924865	10	8	395.28470752104744	2750.0	POINT Z(25.615710407570887 36.519187362051305 -12418.168764823366)	None	None
2025-01-29 02:20:49.140841+00:00	36.48552	25.522749	17024.31	11092.82	9210.73	17187.5	0.4765629172325134	63.3315430556155	10	7	8415.480526981213	10000.0	POINT Z(25.52274862079436 36.485519949920224 -17024.311065889084)	None	None
2025-01-29 02:21:23.290841+00:00	36.511476	25.573528	14885.48	15627.35	12103.96	20062.5	0.6470285058021545	147.17833527791433	10	10	500.0	8875.0	POINT Z(25.573528220102126 36.51147614573121 -14885.477265027139)	None	None
2025-01-29 02:22:25.820841+00:00	36.48518	25.517223	17566.48	10598.87	9172.27	17062.5	0.5701410174369812	65.03814017369888	10	8	9419.477825230017	10000.0	POINT Z(25.517223062812153 36.485179625064006 -17566.47557791742)	None	None
2025-01-29 02:22:50.950841+00:00	36.503105	25.531743	19371.41	11894.21	11167.12	19187.5	0.4354463517665863	53.942779232787416	10	7	7435.1361789815255	12000.0	POINT Z(25.531742777611633 36.503104586142165 -19371.407195924658)	None	None
2025-01-29 02:23:27.690841+00:00	36.514328	25.601632	13469.63	18138.38	12426.03	20437.5	0.7721077799797058	138.94780132550548	10	10	139.75424859373686	1062.5	POINT Z(25.601632185924924 36.51432832080539 -13469.63477617783)	2.103974844716169	0.0
2025-01-29 02:28:08.360841+00:00	36.522399	25.612621	9526.24	19118.44	13325.55	21312.5	0.5340062379837036	26.672611212787558	10	6	455.0068680800324	2187.5	POINT Z(25.612621105233533 36.52239885443155 -9526.242035306936)	None	None
2025-01-29 02:29:52.370841+00:00	36.539287	25.651084	1002.05	22550.54	15211.72	20812.5	0.49092915654182434	31.526329162640593	10	8	139.75424859373686	1312.5	POINT Z(25.65108419770467 36.5392869239554 -1002.0532980985843)	None	None
2025-01-29 02:30:55.750841+00:00	36.512894	25.608219	11837.4	18727.39	12267.75	20312.5	0.6281952857971191	136.79167191860017	10	11	5562.5	8500.0	POINT Z(25.608219192333205 36.512893609691794 -11837.403022933107)	2.142217045294098	0.4446480793149914
2025-01-29 02:32:53.100841+00:00	36.505837	25.596821	10513.12	17710.34	11480.93	19437.5	0.7863532900810242	138.874305732643	10	12	576.2215285808055	1750.0	POINT Z(25.596820895392707 36.50583686017696 -10513.1198939555)	1.8794152214508237	0.22519420299579718
2025-01-29 02:33:23.140841+00:00	36.557314	25.630338	6306.31	20692.3	17211.61	18812.5	0.6871291399002075	137.28444355335503	10	10	0.0	1875.0	POINT Z(25.630338402858992 36.55731416593578 -6306.308877828632)	1.799484791194728	0.0
2025-01-29 02:35:55.410841+00:00	36.522165	25.593151	13794.9	17378.67	13295.9	21312.5	0.42737913131713867	27.886873828672492	10	6	2651.650429449553	4500.0	POINT Z(25.593151010216115 36.52216536107721 -13794.898555330627)	None	None
2025-01-29 02:37:02.520841+00:00	36.512418	25.59946	14231.27	17944.72	12213.15	20187.5	0.895341157913208	139.25946079149682	10	15	279.5084971874737	1750.0	POINT Z(25.59946024537509 36.51241753523989 -14231.265610756687)	2.058631221392069	0.007039703137281528
2025-01-29 02:37:49.560841+00:00	36.514245	25.599217	13279.16	17922.52	12416.34	20437.5	0.4070245325565338	40.35465839817391	10	8	1629.8006013006623	4750.0	POINT Z(25.599216612027917 36.51424525488736 -13279.155851995996)	None	None
2025-01-29 02:42:26.500841+00:00	36.498219	25.570066	12528.42	15320.59	10629.23	18687.5	0.42802274227142334	34.475421353505794	10	6	4667.038675648618	8000.0	POINT Z(25.570066460097223 36.49821857314694 -12528.416001327112)	None	None
2025-01-29 02:43:16.770841+00:00	36.517665	25.595326	15621.33	17574.02	12795.92	20812.5	0.6928156614303589	141.36922602833337	10	10	279.5084971874737	875.0	POINT Z(25.595325726496675 36.517665394060366 -15621.325964387708)	None	None
2025-01-29 02:44:44.180841+00:00	36.510082	25.566341	13341.91	14985.26	11947.78	19937.5	0.645541787147522	149.3413807781065	10	10	1047.690913390013	2437.5	POINT Z(25.566340672502708 36.510081819697234 -13341.912347477513)	None	None
2025-01-29 02:48:35.890841+00:00	36.513775	25.579245	11730.46	16137.76	12360.57	20312.5	0.46173179149627686	43.268879242627804	10	7	312.5	875.0	POINT Z(25.57924461540028 36.513775465765974 -11730.464214592328)	None	None
2025-01-29 02:52:44.790841+00:00	36.493268	25.544623	15260.33	13047.11	10074.96	18062.5	0.4415501356124878	54.862778958459046	10	7	6467.466660138265	5750.0	POINT Z(25.54462297268663 36.493267526164786 -15260.330130831257)	None	None
2025-01-29 02:54:58.500841+00:00	36.526075	25.612254	13562.3	19084.75	13734.23	21812.5	0.6034986972808838	137.82788776918864	10	11	475.98581911649427	1625.0	POINT Z(25.612254234621645 36.52607482753442 -13562.304232301847)	1.8953213722406697	0.024436538318675538
2025-01-29 02:58:59.910841+00:00	36.483318	25.52713	16701.88	11484.82	8966.43	16937.5	0.49276140332221985	159.92892670608677	10	9	1705.9180079945227	1375.0	POINT Z(25.52712969889484 36.48331829336149 -16701.879049620435)	None	None
2025-01-29 02:59:23.210841+00:00	36.482834	25.512588	17227.34	10184.76	8910.91	16937.5	0.4992329776287079	67.58884628519309	10	7	353.5533905932738	1125.0	POINT Z(25.512587637396994 36.48283369112799 -17227.33728489619)	None	None
2025-01-29 03:01:00.420841+00:00	36.516974	25.584001	14342.47	16562.14	12717.01	20687.5	0.5138564705848694	144.71127525886362	10	9	225.34695471649934	1687.5	POINT Z(25.5840010064722 36.51697375462533 -14342.465306742519)	None	None
2025-01-29 03:05:29.500841+00:00	36.517557	25.599474	15623.8	17944.76	12784.68	20812.5	0.47977468371391296	140.12214002296508	10	11	2157.8345627040085	9000.0	POINT Z(25.599474028698456 36.51755742945752 -15623.802040473583)	1.681441434670698	0.0
2025-01-29 03:06:33.320841+00:00	36.470236	25.36782	23367.9	-2758.57	7504.51	7187.5	0.4225294291973114	30.274121764552433	10	6	24349.345473749392	20937.5	POINT Z(25.367820146725247 36.47023567127956 -23367.90224697325)	None	None
2025-01-29 03:09:41.930841+00:00	36.536268	25.63387	3444.07	21013.41	14872.16	21062.5	0.6215726137161255	133.58724991745564	10	9	139.75424859373686	937.5	POINT Z(25.633869556455906 36.53626814197294 -3444.067259906421)	None	None
2025-01-29 03:11:42.950841+00:00	36.517931	25.602578	9583.55	18222.07	12826.84	20812.5	0.678729236125946	139.27591028561778	10	11	364.4344934278313	2125.0	POINT Z(25.602578169429062 36.51793133035119 -9583.54566718158)	None	None
2025-01-29 03:12:41.520841+00:00	36.504618	25.561801	16540.83	14580.6	11339.5	19312.5	0.7022467255592346	150.02202152503745	10	10	628.1172263200557	1250.0	POINT Z(25.561801390928125 36.504617711448965 -16540.826159700515)	None	None
2025-01-29 03:13:00.920841+00:00	36.538359	25.600624	8308.13	18042.66	15097.92	20937.5	0.5431920886039734	142.8799034342891	10	10	187.5	1875.0	POINT Z(25.600623839557105 36.53835892172517 -8308.131389188844)	2.198919668409424	0.13758118930118424
2025-01-29 03:19:16.470841+00:00	36.539176	25.603471	6232.36	18296.82	15189.3	20812.5	0.6641415953636169	142.18348624921583	10	10	176.7766952966369	2000.0	POINT Z(25.603470813290553 36.539175984745285 -6232.359361315226)	None	None
2025-01-29 03:26:01.830841+00:00	36.5198	25.598057	13482.37	17817.63	13033.76	21062.5	0.5469738245010376	140.9029314552412	10	9	1625.0	6437.5	POINT Z(25.598057261509144 36.519799803426 -13482.372018536043)	None	None
2025-01-29 03:27:05.030841+00:00	36.520273	25.613656	12173.57	19211.49	13089.35	21062.5	0.6781586408615112	136.50967010710298	10	15	176.7766952966369	1250.0	POINT Z(25.613656479153665 36.52027284635257 -12173.566583608123)	2.1565046828063763	0.18257969196563817
2025-01-29 03:28:26.570841+00:00	36.508199	25.578272	12970.09	16052.01	11740.37	19687.5	0.8289206624031067	145.0958304536098	10	12	380.1726581436387	1250.0	POINT Z(25.578272254014674 36.50819933594992 -12970.093542060158)	2.0924991420841934	0.09217297532412871
2025-01-29 03:29:14.730841+00:00	36.506434	25.602037	8785.42	18176.4	11548.26	19562.5	0.569572389125824	137.4265825964751	10	9	1346.291201783626	4750.0	POINT Z(25.602036938844034 36.50643371084237 -8785.416345267671)	None	None
2025-01-29 03:31:24.540841+00:00	36.514092	25.598407	13857.25	17850.16	12399.17	20437.5	0.9079873561859131	139.85889851969114	10	14	279.5084971874737	1375.0	POINT Z(25.598406568500142 36.51409225392339 -13857.254036849685)	2.1590824735715834	0.011711602912309438
2025-01-29 03:33:56.480841+00:00	36.500921	25.606551	2600.94	18581.22	10936.19	18937.5	0.5173400044441223	135.05038213798073	10	9	318.6887195995491	1062.5	POINT Z(25.60655148092003 36.50092145732953 -2600.9387615203)	1.3274140085806205	0.17095874925838328
2025-01-29 03:37:45.450841+00:00	36.513228	25.601326	10153.57	18111.29	12303.59	20312.5	0.6022223830223083	138.8488816495634	10	9	312.5	1625.0	POINT Z(25.601326236432353 36.513227773816986 -10153.567944129047)	None	None
2025-01-29 03:38:24.670841+00:00	36.506916	25.540631	17360.43	12688.06	11592.04	19562.5	0.4502875506877899	157.95870002918443	10	9	250.0	1625.0	POINT Z(25.540631432288187 36.50691578320884 -17360.42632716027)	None	None
2025-01-29 03:40:26.740841+00:00	36.536108	25.611685	11761.3	19031.45	14849.79	21187.5	0.4196694791316986	139.47118331607984	10	7	618.7184335382291	1437.5	POINT Z(25.61168524990082 36.5361083524775 -11761.30311568394)	None	None
2025-01-29 03:44:55.730841+00:00	36.522246	25.629876	7268.92	20660.39	13312.15	21312.5	0.5826005339622498	132.45155058976198	10	9	62.5	1625.0	POINT Z(25.629876362438953 36.52224631735518 -7268.918757204522)	1.824234941181698	0.2014419516522854
2025-01-29 03:47:00.640841+00:00	36.519944	25.568856	13441.35	15208.16	13044.82	21062.5	0.42386293411254883	149.97768502229295	10	8	6559.820881700963	8500.0	POINT Z(25.568856340568228 36.51994419589254 -13441.349455957203)	None	None
2025-01-29 03:49:39.480841+00:00	36.501968	25.539465	17867.0	12584.63	11041.77	19062.5	0.5569014549255371	157.72229287909207	10	10	2437.5	4187.5	POINT Z(25.539465136829804 36.50196846235601 -17867.002193689048)	None	None
2025-01-29 03:51:00.460841+00:00	36.517924	25.593972	10805.65	17453.01	12824.48	20812.5	0.4293782711029053	141.8161567495874	10	8	2531.0570914145733	10937.5	POINT Z(25.593972240060708 36.51792438088647 -10805.651901654364)	1.7377205634556012	0.0
2025-01-29 03:51:43.220841+00:00	36.519084	25.619044	12854.64	19693.23	12958.3	20937.5	0.6217312812805176	134.8258216912177	10	10	576.2215285808055	812.5	POINT Z(25.619044004526934 36.51908443594692 -12854.638777440694)	None	None
2025-01-29 03:52:48.980841+00:00	36.51749	25.600115	14855.19	18002.09	12777.34	20812.5	0.4818427860736847	28.22636996409176	10	6	1167.5963557668379	3750.0	POINT Z(25.600115459669553 36.51749032051756 -14855.189193668226)	None	None
2025-01-29 03:55:03.550841+00:00	36.499248	25.608838	1736.95	18786.0	10750.6	18687.5	0.4520530700683594	30.32966336768561	10	6	139.75424859373686	2500.0	POINT Z(25.60883801539725 36.49924842941128 -1736.9471030183206)	None	None
2025-01-29 03:56:11.040841+00:00	36.505875	25.560434	16985.44	14458.16	11479.09	19437.5	0.592738926410675	150.69874189573216	10	9	139.75424859373686	1500.0	POINT Z(25.560434186286592 36.505874902338235 -16985.43731155946)	2.1856320541092877	0.0
2025-01-29 03:59:52.130841+00:00	36.52064	25.628685	1421.12	20554.35	13133.27	21187.5	0.42387500405311584	35.74587036712535	10	8	225.34695471649934	1437.5	POINT Z(25.628684920919557 36.52063990821155 -1421.1228358611868)	None	None
2025-01-29 04:01:28.970841+00:00	36.484918	25.528343	17164.32	11593.03	9144.48	17062.5	0.6460918188095093	62.02797165201349	10	8	1803.8587112077264	2187.5	POINT Z(25.52834275082254 36.48491819955459 -17164.32238311347)	None	None
2025-01-29 04:02:33.580841+00:00	36.507412	25.535881	20695.0	12263.42	11646.59	19312.5	0.4123242497444153	34.019613910650776	10	6	3377.314021526574	6000.0	POINT Z(25.535881172195744 36.50741185202141 -20695.00268423233)	None	None
2025-01-29 04:04:32.610841+00:00	36.501608	25.554807	19092.62	13956.02	11003.8	19062.5	0.5885666608810425	152.0064599062582	10	9	1256.2344526401114	2625.0	POINT Z(25.55480737029823 36.50160802314782 -19092.6249368644)	None	None
2025-01-29 04:06:17.230841+00:00	36.525584	25.624829	8384.6	20208.5	13682.26	21687.5	0.707728385925293	134.32577973347898	10	11	197.64235376052372	2000.0	POINT Z(25.624829061102293 36.52558447637028 -8384.60116190056)	None	None
2025-01-29 04:09:55.410841+00:00	36.519304	25.628617	2729.6	20548.65	12984.71	20937.5	0.6111447811126709	132.29242540066474	10	9	139.75424859373686	1687.5	POINT Z(25.62861711509821 36.5193040246031 -2729.601815588733)	None	None
2025-01-29 04:10:23.770841+00:00	36.477661	25.485548	20310.55	7767.82	8333.27	16312.5	0.5560160875320435	79.74005967608718	10	8	312.5	625.0	POINT Z(25.48554811930512 36.47766142318309 -20310.5528626279)	None	None
2025-01-29 04:11:59.440841+00:00	36.511556	25.599282	14320.74	17928.96	12117.27	20062.5	0.857013463973999	139.1626054273038	10	12	225.34695471649934	1250.0	POINT Z(25.599281682220656 36.51155554240334 -14320.743828135335)	2.2421282025132587	0.020311031540820146
2025-01-29 04:14:43.950841+00:00	36.505488	25.582	11177.53	16385.75	11439.46	19437.5	0.8102167844772339	143.42492007827934	10	11	618.7184335382291	1687.5	POINT Z(25.58199999568429 36.505487526131354 -11177.531675157426)	1.937569262302524	0.15110479886989348
2025-01-29 04:15:51.080841+00:00	36.520216	25.588443	16691.97	16958.37	13078.35	21062.5	0.6053051352500916	143.8497837992772	10	11	3557.5623676894265	8750.0	POINT Z(25.58844271430486 36.52021642174462 -16691.96602407916)	2.053065775232148	0.0
2025-01-29 04:16:13.480841+00:00	36.509676	25.596741	14504.64	17702.28	11907.75	19812.5	0.6248769164085388	139.59115355850156	10	12	1562.5	3750.0	POINT Z(25.596740541005303 36.50967550702507 -14504.644132085186)	2.02422628681082	0.02784014187125694
2025-01-29 04:18:06.400841+00:00	36.508621	25.565014	13598.68	14867.0	11785.16	19812.5	0.5045048594474792	46.60714166718361	10	8	5762.215285808054	10000.0	POINT Z(25.565014292935274 36.50862124063274 -13598.682664330076)	None	None
2025-01-29 04:19:13.160841+00:00	36.514731	25.603319	13620.16	18289.03	12471.14	20437.5	0.653143048286438	138.523826474437	10	12	312.5	3625.0	POINT Z(25.603319065917404 36.5147312217785 -13620.155406699172)	2.1735181751018793	0.22817781934703685
2025-01-29 04:22:38.490841+00:00	36.504803	25.575631	17541.09	15816.66	11362.33	19312.5	0.49054333567619324	145.3747875107959	10	9	534.0002340823457	1625.0	POINT Z(25.57563121897058 36.5048034636035 -17541.09235183254)	None	None
2025-01-29 04:28:14.600841+00:00	36.512779	25.602533	11097.86	18219.21	12253.94	20312.5	0.46642839908599854	28.806000948422138	10	6	773.0823048033113	4375.0	POINT Z(25.602532659302412 36.512779170637074 -11097.85533173915)	None	None
2025-01-29 04:30:56.410841+00:00	36.509356	25.578589	14980.65	16080.07	11868.99	19812.5	0.5361346006393433	145.18830027712252	10	10	503.89110926865936	1250.0	POINT Z(25.57858885906855 36.50935550309965 -14980.649892168844)	1.9779087992990367	0.013101278651508563
2025-01-29 04:37:48.400841+00:00	36.515614	25.61509	11273.21	19340.79	12571.61	20562.5	0.4923996031284332	38.03110576913292	10	7	250.0	2625.0	POINT Z(25.615090421497484 36.51561412122477 -11273.212440578356)	None	None
2025-01-29 04:45:35.770841+00:00	36.456065	25.457706	20608.08	5279.94	5930.01	13937.5	0.5001289248466492	193.84815373460623	10	9	1986.281072758838	312.5	POINT Z(25.457706232369347 36.456065321776066 -20608.07794902677)	1.9772482493330639	0.0
2025-01-29 04:50:23.940841+00:00	36.487162	25.548288	14584.27	13375.83	9396.52	17437.5	0.48624375462532043	55.897160348437865	10	6	380.1726581436387	1250.0	POINT Z(25.548288474662456 36.48716165706202 -14584.270747879395)	None	None
2025-01-29 04:55:27.560841+00:00	36.499126	25.580316	14065.73	16236.58	10731.82	18687.5	0.4759082496166229	142.80608654238023	10	9	336.5728004459065	1875.0	POINT Z(25.580316047375053 36.49912607880075 -14065.725026279688)	None	None
2025-01-29 04:56:50.600841+00:00	36.51482	25.605007	12616.47	18439.85	12481.31	20437.5	0.5647215843200684	138.04926747003165	10	11	3751.0415220309146	7375.0	POINT Z(25.605006888991813 36.51481979473823 -12616.472880812515)	None	None
2025-01-29 04:59:47.440841+00:00	36.508615	25.567903	18757.3	15125.2	11784.92	19812.5	0.5657998323440552	148.58372376365105	10	9	125.0	1375.0	POINT Z(25.567903254590433 36.508615022802005 -18757.303878364663)	2.4316012420099575	0.21270838076549392
2025-01-29 05:01:47.240841+00:00	36.522341	25.593303	7675.86	17392.2	13315.46	21312.5	0.4315185248851776	142.71202554434373	10	8	265.1650429449553	1875.0	POINT Z(25.593302847839503 36.52234100627173 -7675.858092850957)	None	None
2025-01-29 05:30:38.410841+00:00	36.507145	25.588683	12222.63	16982.7	11624.86	19562.5	0.4614095985889435	141.60697814718432	10	7	6116.384246431874	5500.0	POINT Z(25.588682888472153 36.50714450081165 -12222.632925478416)	None	None
2025-01-29 05:35:18.760841+00:00	36.493806	25.576917	12622.52	15933.82	10139.67	18187.5	0.5338857173919678	142.9010365667244	10	8	2850.438562747845	4125.0	POINT Z(25.576916684497476 36.49380584829842 -12622.524743763253)	1.8483616149547633	0.17859902251003568
2025-01-29 05:35:45.260841+00:00	36.507872	25.57978	13587.2	16186.84	11704.26	19687.5	0.9197788238525391	144.5534691314186	10	14	312.5	625.0	POINT Z(25.579780066632527 36.507872243043835 -13587.19922998738)	2.833624057148294	0.31376925797046207
2025-01-29 05:52:41.660841+00:00	36.489829	25.547969	15450.44	13346.78	9693.08	17687.5	0.7034448385238647	152.556508458409	10	9	176.7766952966369	2000.0	POINT Z(25.54796860050071 36.48982907405072 -15450.436491602692)	2.242066433925057	0.1748347738710292
2025-01-29 06:07:35.340841+00:00	36.514661	25.586916	15580.5	16823.17	12460.3	20437.5	0.7307896614074707	143.43583979584275	10	11	257.6941016011038	1625.0	POINT Z(25.586916223807805 36.51466054115169 -15580.501456869139)	2.6097880457496063	0.11884484080548008
2025-01-29 06:15:03.720841+00:00	36.5116	25.586063	16192.87	16747.55	12119.85	20187.5	0.8438788652420044	143.1943109252689	10	14	419.2627457812106	1125.0	POINT Z(25.586062666887813 36.51160013088208 -16192.871100231467)	2.5515457982205847	0.24023087740147453
2025-01-29 06:22:08.800841+00:00	36.502314	25.581701	16696.83	16359.73	11086.53	19062.5	0.565329372882843	142.94925100284033	10	11	88.38834764831844	1250.0	POINT Z(25.58170131462572 36.5023140051433 -16696.83034496431)	2.5563791997832865	0.2647939887647923
2025-01-29 06:23:42.550841+00:00	36.521494	25.591094	14368.26	17194.99	13220.87	21187.5	0.5375474691390991	143.24398537116994	10	8	1007.7822185373187	3250.0	POINT Z(25.591093787866537 36.521493896115345 -14368.257160805766)	2.1486756346824807	0.2478935460680035
2025-01-29 06:52:45.260841+00:00	36.4871	25.544533	15685.91	13040.09	9389.18	17437.5	0.5426436066627502	153.40647652586733	10	9	637.3774391990981	1062.5	POINT Z(25.54453285504588 36.487100290532176 -15685.909048947318)	1.9555796582329967	0.0
2025-01-29 06:53:43.940841+00:00	36.512968	25.535808	20757.31	12256.01	12264.43	19187.5	0.4551752805709839	160.48486307344524	10	10	176.7766952966369	1000.0	POINT Z(25.535808058241685 36.5129683065224 -20757.306083945987)	None	None
2025-01-29 07:21:04.110841+00:00	36.511731	25.56706	18986.5	15049.2	12131.26	20187.5	0.5558980107307434	149.35624392508703	10	9	503.89110926865936	1625.0	POINT Z(25.56705963742063 36.51173091643089 -18986.502614638073)	2.2757713729532814	0.1416977144081475
2025-01-29 07:27:06.360841+00:00	36.516596	25.615871	13465.04	19410.31	12680.91	20562.5	0.5217642784118652	135.27762986146308	10	8	250.0	1625.0	POINT Z(25.615871105274948 36.51659566789108 -13465.041855589254)	2.0424666654411747	0.11193159786184637
2025-01-29 07:32:48.060841+00:00	36.498255	25.485042	23503.62	7720.48	10623.13	16437.5	0.43019014596939087	179.5856976375655	10	6	257.6941016011038	500.0	POINT Z(25.485041504021574 36.49825504415292 -23503.6214905572)	1.7885484864115186	0.0
2025-01-29 07:42:16.840841+00:00	36.504029	25.558123	15515.65	14251.98	11273.48	19312.5	0.5633035898208618	151.2138988234255	10	10	988.2117688026185	1687.5	POINT Z(25.558123492468596 36.50402886912032 -15515.647747863659)	2.17908202566631	0.3512063393683529
2025-01-29 07:57:25.880841+00:00	36.514462	25.591189	11714.88	17205.1	12438.98	20437.5	0.5800462365150452	142.0912177858897	10	10	441.9417382415922	1062.5	POINT Z(25.59118949329675 36.51446207191892 -11714.881208147146)	1.5055547563166547	0.0
2025-01-29 08:07:38.610841+00:00	36.510048	25.591732	15071.94	17254.6	11948.28	19937.5	0.5169165730476379	141.175869809961	10	8	562.5	1375.0	POINT Z(25.591732381316113 36.51004821895483 -15071.944391659108)	2.4490847981287622	0.2697423768683258
2025-01-29 08:12:41.670841+00:00	36.487198	25.551531	15049.78	13665.74	9401.0	17437.5	0.482677698135376	150.70685623127486	10	9	945.7966219013473	1500.0	POINT Z(25.551531394841643 36.4871978996439 -15049.78190137785)	1.9231077449507865	0.24595246383570823
2025-01-29 08:47:51.450841+00:00	36.50322	25.58376	14419.02	16543.51	11187.57	19187.5	0.5946505069732666	142.45321787165426	10	11	176.7766952966369	1062.5	POINT Z(25.583759669320763 36.50321952036215 -14419.019209731448)	2.2040610478494056	0.13760647594945574
2025-01-29 09:00:39.030841+00:00	36.508725	25.582204	14174.23	16403.29	11799.46	19812.5	0.5141989588737488	143.92322368796354	10	9	814.9003006503311	1437.5	POINT Z(25.582203851678933 36.50872474836001 -14174.233786554933)	2.2379347725660086	0.26416088521653514
2025-01-29 09:27:58.370841+00:00	36.534122	25.659388	11758.0	23293.92	14639.36	20687.5	0.5506404638290405	126.97932154302197	10	10	62.5	2125.0	POINT Z(25.659387661345004 36.5341217453653 -11757.999614537663)	2.3848265528768047	0.21329238892037283
2025-01-29 09:35:41.990841+00:00	36.486693	25.582792	18978.74	16460.53	9349.73	17312.5	0.6499423384666443	139.45575500286967	10	13	364.4344934278313	1062.5	POINT Z(25.582791942767297 36.486692857802886 -18978.742340018303)	2.146805065437498	0.1299560462755891
2025-01-29 09:40:57.440841+00:00	36.542184	25.660085	9358.59	23353.81	15535.98	20437.5	1.03196120262146	127.98280450117079	10	16	176.7766952966369	4312.5	POINT Z(25.66008522579018 36.542183805727696 -9358.585108354824)	3.0751706209976133	0.0734177614438778
2025-01-29 09:42:31.010841+00:00	36.534534	25.657843	11975.14	23155.76	14684.83	20812.5	0.8500356674194336	127.40691753730525	10	15	318.6887195995491	3625.0	POINT Z(25.657842724407697 36.53453403248058 -11975.142256185045)	3.007197954579705	0.04056162871879598
2025-01-29 09:43:37.410841+00:00	36.498263	25.576438	17481.08	15890.09	10635.16	18562.5	0.6336828470230103	143.92319828193433	10	11	10020.486826995982	9625.0	POINT Z(25.576437692162663 36.49826262450832 -17481.081543575438)	1.8970005869680975	0.0
2025-01-29 09:45:02.870841+00:00	36.537599	25.655899	11056.21	22981.17	15025.19	20937.5	0.7677377462387085	128.32188422231397	10	14	139.75424859373686	4250.0	POINT Z(25.655898831787013 36.53759918756767 -11056.213480896551)	2.4886984181150145	0.05307978423618631
2025-01-29 09:47:26.550841+00:00	36.538727	25.657984	9563.22	23167.11	15151.14	20812.5	0.8876404166221619	127.98862749096358	10	16	265.1650429449553	2250.0	POINT Z(25.657983823129776 36.53872736381087 -9563.217547289547)	3.2559504668920947	0.051805006619319194
2025-01-29 09:57:11.430841+00:00	36.550438	25.654438	7578.75	22846.86	16452.49	19562.5	0.930530309677124	130.44406031902696	10	16	336.5728004459065	1312.5	POINT Z(25.654437931261562 36.55043833689903 -7578.75399624164)	2.7268144201109203	0.05155828909550442
2025-01-29 10:03:30.060841+00:00	36.53472	25.658117	11319.76	23180.23	14705.56	20812.5	0.6799017786979675	127.36946599339916	10	13	615.5536126122565	1500.0	POINT Z(25.65811722662257 36.5347198614062 -11319.758953877306)	2.4751380842076403	0.2239516221330793
2025-01-29 10:14:04.970841+00:00	36.505617	25.565708	17517.42	14929.58	11451.18	19437.5	0.49420782923698425	148.8402987176116	10	9	1505.199322349037	1875.0	POINT Z(25.565708054958865 36.5056167221571 -17517.41533821342)	None	None
2025-01-29 10:19:17.700841+00:00	36.540707	25.660268	11332.46	23370.56	15371.77	20687.5	0.8925137519836426	127.73144260133074	10	17	197.64235376052372	1437.5	POINT Z(25.660267727339786 36.54070655508834 -11332.457066160323)	2.8345442348702288	0.10667211441549496
2025-01-29 10:26:54.110841+00:00	36.50845	25.52755	20651.71	11518.68	11761.03	19437.5	0.4414021074771881	163.05583103384947	10	7	139.75424859373686	1750.0	POINT Z(25.527550229010604 36.508450262783846 -20651.71276030303)	1.9617833607993023	0.0
2025-01-29 10:34:38.240841+00:00	36.505529	25.559562	18308.84	14380.24	11440.45	19437.5	0.7737886309623718	150.94784628242977	10	14	883.8834764831844	1750.0	POINT Z(25.559561658413827 36.505528635985634 -18308.840318244806)	2.4872951034701276	0.26227148599634864
2025-01-29 10:35:12.900841+00:00	36.52097	25.614377	12812.82	19275.66	13167.07	21187.5	0.6658743023872375	136.42394122100518	10	10	814.9003006503311	1937.5	POINT Z(25.61437655932516 36.5209704278643 -12812.823287187879)	2.1187101626312392	0.06840501725868897
2025-01-29 10:37:14.580841+00:00	36.524961	25.603624	5661.08	18313.84	13608.67	21562.5	0.5328815579414368	140.09468655260707	10	11	139.75424859373686	1875.0	POINT Z(25.603623750097846 36.52496068724148 -5661.075206412988)	1.7748699406349917	0.0
2025-01-29 10:55:51.190841+00:00	36.508769	25.602171	12799.0	18187.84	11807.99	19812.5	0.5714442729949951	137.81371883687848	10	10	62.5	1062.5	POINT Z(25.602171110203205 36.50876924327371 -12798.999720213149)	2.0785354777290928	0.22535091184538336
2025-01-29 11:04:12.350841+00:00	36.503845	25.586797	18532.37	16814.85	11257.64	19187.5	0.708782434463501	141.6026952298615	10	14	88.38834764831844	1187.5	POINT Z(25.586796894761097 36.50384496133262 -18532.368826667953)	2.4163856494352007	0.29751387937949403
2025-01-29 11:07:55.980841+00:00	36.56939	25.56099	17846.4	14495.95	18541.67	17437.5	0.6915076971054077	157.71943336437673	10	13	9291.292967074067	13875.0	POINT Z(25.560990078923734 36.56938955375332 -17846.404363059486)	2.612386402851123	0.11403200991710394
2025-01-29 11:08:32.610841+00:00	36.547076	25.660329	8820.79	23374.11	16080.02	19937.5	1.0014071464538574	128.59749448989652	10	16	336.5728004459065	2125.0	POINT Z(25.6603290644735 36.54707595526378 -8820.794533290888)	2.896619489310063	0.03096692833284198
2025-01-29 11:14:33.260841+00:00	36.54157	25.66494	8847.81	23787.7	15468.89	20187.5	0.8327214121818542	126.76025547951309	10	14	139.75424859373686	3625.0	POINT Z(25.66494001572694 36.541569725711916 -8847.810738590191)	2.4525307010583544	0.20201352472171452
2025-01-29 11:25:30.400841+00:00	36.488976	25.549995	15633.76	13528.1	9598.52	17562.5	0.8680257797241211	151.62539083054756	10	14	515.3882032022076	1625.0	POINT Z(25.549995176896036 36.48897612753546 -15633.759950495569)	2.8394913476843477	0.21346174786051453
2025-01-29 11:35:56.360841+00:00	36.508474	25.588601	16835.07	16975.09	11772.72	19812.5	0.575787365436554	141.86717291889283	10	8	5000.0	4875.0	POINT Z(25.588601012788537 36.508474319120594 -16835.072756938378)	2.3467651502089613	0.035350509446152145
2025-01-29 11:40:19.120841+00:00	36.488478	25.551014	14000.69	13619.24	9543.28	17562.5	0.7792896032333374	151.14453574238635	10	11	336.5728004459065	812.5	POINT Z(25.55101370433682 36.48847805108251 -14000.688958756924)	2.4553858062408747	0.17556926103000015
2025-01-29 11:40:46.670841+00:00	36.493886	25.556016	13837.37	14065.46	10145.29	18187.5	0.730141818523407	52.14620462006002	10	10	318.6887195995491	812.5	POINT Z(25.556016041902417 36.493885658818705 -13837.36549456802)	2.5376894590311347	0.05618493832417526
2025-01-29 11:41:09.280841+00:00	36.491717	25.542056	15736.59	12817.94	9902.22	17937.5	0.5264180302619934	155.17175648537636	10	8	176.7766952966369	9500.0	POINT Z(25.542056483665736 36.49171715245375 -15736.59252145357)	1.9192345378531745	0.0
2025-01-29 11:41:57.920841+00:00	36.486081	25.54879	14571.91	13420.85	9276.45	17312.5	0.5781004428863525	56.09206607983083	10	11	1776.583800443987	8000.0	POINT Z(25.548789968036555 36.48608124841407 -14571.905142137823)	2.671005550615347	0.04525581174772775
2025-01-29 11:42:32.260841+00:00	36.493331	25.555537	15157.81	14022.73	10083.5	18062.5	0.6357060670852661	150.33442150434686	10	12	1125.0	6750.0	POINT Z(25.55553699517328 36.49333053011663 -15157.812533005583)	2.870412981179846	0.0792737210232588
2025-01-29 11:43:30.050841+00:00	36.490711	25.54449	15277.03	13035.64	9790.63	17812.5	0.58174067735672	55.723557890407335	10	9	1912.1323175972943	8000.0	POINT Z(25.544489858866935 36.49071064548391 -15277.026036605417)	1.9020450971001095	0.0
2025-01-29 11:44:11.190841+00:00	36.504134	25.557795	13447.02	14222.61	11285.14	19312.5	0.5019508600234985	151.34648779733732	10	14	2627.9745052035796	8000.0	POINT Z(25.557795126830968 36.5041342346182 -13447.023546307268)	2.545567091424851	0.14871335341848146
2025-01-29 11:44:46.820841+00:00	36.492381	25.551868	14840.7	13694.93	9977.41	17937.5	0.5832696557044983	151.52870714767877	10	9	728.8689868556626	8000.0	POINT Z(25.551868139326718 36.49238120940758 -14840.704092937389)	2.536632810823718	0.09816861075367944
2025-01-29 11:45:09.260841+00:00	36.491323	25.563117	13280.59	14700.67	9861.35	17812.5	0.716335117816925	147.20388383637027	10	14	318.6887195995491	1250.0	POINT Z(25.563116614787617 36.49132255351752 -13280.592035821748)	2.6748432385953587	0.03636854023087999
2025-01-29 11:49:17.980841+00:00	36.566228	25.648512	21308.48	22312.97	18206.85	17812.5	0.4654385447502136	133.80150793430496	10	13	9880.734094691548	15187.5	POINT Z(25.648512026048618 36.56622814544865 -21308.48490823704)	3.182656841158028	0.17103182867002698
2025-01-29 11:49:48.020841+00:00	36.500389	25.598163	6835.26	17831.56	10875.39	18937.5	0.5896495580673218	137.43564219977816	10	10	0.0	1312.5	POINT Z(25.59816315982751 36.500388883096846 -6835.258927294299)	2.2786043760671344	0.04951053209746359
2025-01-29 11:50:47.790841+00:00	36.500992	25.559891	15332.23	14410.52	10936.06	18937.5	0.49956339597702026	49.449798651980814	10	9	2404.4230077089182	6750.0	POINT Z(25.559890973936806 36.500992019435 -15332.227741978426)	None	None
2025-01-29 11:51:32.080841+00:00	36.497504	25.564075	12931.58	14785.16	10548.89	18562.5	0.4652613401412964	148.01332997660907	10	8	1667.7080080157916	6750.0	POINT Z(25.56407486104296 36.49750445501131 -12931.579919443475)	2.927557695557121	0.0
2025-01-29 11:52:36.340841+00:00	36.497755	25.545545	15366.84	13128.73	10574.07	18562.5	0.6090653538703918	154.80303793125415	10	12	1131.9231422671771	4750.0	POINT Z(25.545544552479953 36.49775499416994 -15366.83802130894)	2.6153257295067656	0.2276084351581511
2025-01-29 11:53:29.310841+00:00	36.497323	25.554874	15050.46	13962.72	10527.35	18562.5	0.9225136041641235	151.27457930701277	10	15	176.7766952966369	1000.0	POINT Z(25.554873673568608 36.49732309386961 -15050.46226339282)	3.0452936699103814	0.19943178647940085
2025-01-29 11:54:10.770841+00:00	36.487626	25.541461	16982.39	12765.42	9447.19	17437.5	0.6094557642936707	154.71590912103937	10	12	1425.2192813739225	4875.0	POINT Z(25.541461381684464 36.4876256655002 -16982.385181815735)	2.7596406439497443	0.17075147916426547
2025-01-29 11:54:49.440841+00:00	36.494564	25.54896	15012.89	13434.55	10219.76	18187.5	0.8036000728607178	152.99864189068077	10	14	312.5	1187.5	POINT Z(25.54895959847593 36.4945643614258 -15012.891047780593)	2.751620080109645	0.14251947066905246
2025-01-29 11:56:45.690841+00:00	36.496216	25.547615	14964.04	13314.06	10403.19	18437.5	0.9924160838127136	153.77791506099575	10	15	441.9417382415922	1500.0	POINT Z(25.547614871970357 36.49621567745489 -14964.042837025478)	2.8853338431490987	0.19639506337601764
2025-01-29 11:58:09.980841+00:00	36.489613	25.549916	13283.14	13520.88	9669.31	17687.5	0.8824656009674072	151.77163195810056	10	14	1692.1232963351104	3437.5	POINT Z(25.549915707491593 36.48961291269495 -13283.13976953844)	2.592525008050445	0.2257014045645409
2025-01-29 11:58:41.510841+00:00	36.500335	25.547003	15051.28	13258.69	10861.1	18812.5	1.0061603784561157	154.65744156027608	10	15	139.75424859373686	1000.0	POINT Z(25.547003323875504 36.500334555282215 -15051.281503429198)	2.573453422500048	0.15078841904154405
2025-01-29 12:04:32.220841+00:00	36.492182	25.55207	13976.12	13712.99	9955.27	17937.5	0.9794007539749146	151.41770460753747	10	16	318.6887195995491	937.5	POINT Z(25.55206975966252 36.49218183203457 -13976.120933995726)	2.6127991357811338	0.22492420641164923
2025-01-29 12:06:16.890841+00:00	36.48142	25.493766	17571.78	8502.17	8751.93	16812.5	0.5443394780158997	174.84110356366486	10	8	5138.7011977736165	5000.0	POINT Z(25.493765930290365 36.481420345729695 -17571.782975353617)	2.4998108460020907	0.0937715901537226
2025-01-29 12:07:55.540841+00:00	36.477498	25.518126	16864.31	10680.66	8318.18	16312.5	0.681882917881012	163.02850497221286	10	9	2240.431041116865	2937.5	POINT Z(25.518126075014333 36.477497735341856 -16864.31119677313)	2.1870233545534576	0.3617580712763788
2025-01-29 12:08:34.210841+00:00	36.487662	25.549857	14445.79	13515.93	9452.38	17437.5	0.6027657985687256	151.4363352978466	10	12	1131.9231422671771	3000.0	POINT Z(25.549856522798144 36.48766203926072 -14445.785503959418)	2.117730128126957	0.047584391806034354
2025-01-29 12:09:13.900841+00:00	36.491706	25.550682	14575.84	13588.98	9902.18	17937.5	0.6785620450973511	151.8557295759492	10	14	400.19526483955303	1500.0	POINT Z(25.550681614895144 36.49170618523482 -14575.839597395461)	2.456841162343876	0.20229035724295263
2025-01-29 12:09:43.490841+00:00	36.499281	25.549567	15291.86	13488.05	10744.3	18687.5	0.41488704085350037	153.54352918098226	10	8	5235.097897842981	5500.0	POINT Z(25.549567233854418 36.4992809000975 -15291.864746917616)	2.1065195702135755	0.0
2025-01-29 12:11:18.890841+00:00	36.501178	25.570879	11936.6	15392.67	10958.39	18937.5	0.4258529543876648	146.32337704752683	10	7	1879.1620472966135	7375.0	POINT Z(25.570879399410785 36.50117761665555 -11936.601853011709)	None	None
2025-01-29 12:13:09.920841+00:00	36.500914	25.59895	6172.42	17901.75	10933.9	18937.5	0.435768723487854	31.056874196036006	10	6	833.8540040078958	2937.5	POINT Z(25.59894971197519 36.50091380569238 -6172.420520098523)	None	None
2025-01-29 12:17:51.770841+00:00	36.480114	25.511967	17985.11	10129.61	8608.41	16562.5	0.4752095937728882	166.2088125281176	10	7	922.8014412645875	937.5	POINT Z(25.51196679782357 36.480113762271294 -17985.111190132022)	None	None
2025-01-29 12:24:13.400841+00:00	36.494812	25.556952	15909.62	14148.95	10248.44	18312.5	0.5290420055389404	150.08072774021613	10	7	279.5084971874737	2375.0	POINT Z(25.556951920051294 36.49481207368463 -15909.62448597869)	None	None
2025-01-29 12:26:34.000841+00:00	36.50548	25.609616	3646.76	18854.06	11443.69	19437.5	0.4317827522754669	29.335323607259568	10	6	7959.3694787966715	14750.0	POINT Z(25.609616381095044 36.50548019745799 -3646.7569272185583)	None	None
2025-01-29 12:30:13.430841+00:00	36.497172	25.547853	15184.44	13335.16	10509.54	18562.5	0.6258997321128845	153.84350346435423	10	10	139.75424859373686	1250.0	POINT Z(25.547852742710983 36.4971718661701 -15184.435752714046)	2.172667833051702	0.12824042647173162
2025-01-29 12:31:45.080841+00:00	36.489453	25.549851	13935.33	13515.15	9651.53	17687.5	0.6918981075286865	151.7672713435861	10	11	187.5	1062.5	POINT Z(25.54985124815235 36.48945304145759 -13935.32892622644)	2.051605227977611	0.12709444508636558
2025-01-29 12:33:01.550841+00:00	36.502859	25.549242	15131.18	13458.36	11142.1	19187.5	0.4733164310455322	154.21813473077802	10	6	2908.0975310329604	3000.0	POINT Z(25.54924203024005 36.5028588674167 -15131.180235513146)	None	None
2025-01-29 12:35:21.400841+00:00	36.488465	25.54225	16433.49	12835.8	9540.58	17562.5	0.5361468195915222	57.01111383807381	10	8	812.5	1562.5	POINT Z(25.54225021503093 36.48846464694347 -16433.49004641844)	None	None
2025-01-29 12:40:34.490841+00:00	36.497224	25.546482	15392.79	13212.64	10515.15	18562.5	0.8621232509613037	154.3661996923202	10	15	176.7766952966369	1000.0	POINT Z(25.5464822446297 36.497223953493666 -15392.793024919714)	2.570042303793996	0.1511592466457925
2025-01-29 12:40:55.500841+00:00	36.497998	25.549196	13749.53	13455.12	10601.57	18562.5	0.8302584886550903	153.47547763965636	10	14	225.34695471649934	1000.0	POINT Z(25.549196424364002 36.49799777439809 -13749.525007727176)	2.6510534693719405	0.384630477322252
2025-01-29 12:42:00.730841+00:00	36.492636	25.553749	14499.01	13863.05	10005.99	18062.5	0.5980736613273621	150.8715037273046	10	9	187.5	1187.5	POINT Z(25.553749307200317 36.49263582860113 -14499.012378496831)	1.8619535794308029	0.0
2025-01-29 12:44:48.570841+00:00	36.48565	25.517115	17322.47	10589.11	9224.54	17187.5	0.4880685806274414	64.83569721186211	10	7	3245.1887464367924	3812.5	POINT Z(25.517114570575004 36.485649864135304 -17322.465581459852)	None	None
2025-01-29 12:46:56.850841+00:00	36.496905	25.558921	14689.29	14324.59	10481.45	18437.5	0.9004874229431152	149.73773778035354	10	15	176.7766952966369	2750.0	POINT Z(25.5589211912946 36.496904915902164 -14689.294196136538)	3.428585791045504	0.25046192086650176
2025-01-29 12:48:46.450841+00:00	36.498089	25.557982	14541.08	14240.4	10612.97	18562.5	0.9573293924331665	150.2807247471608	10	16	395.28470752104744	1125.0	POINT Z(25.55798170753654 36.498089014260806 -14541.079331506118)	2.6188590962502243	0.11234417262355945
2025-01-29 12:50:55.870841+00:00	36.483409	25.536956	15141.78	12363.27	8977.68	16937.5	0.6449502110481262	155.80671689820713	10	10	1912.1323175972943	2000.0	POINT Z(25.536955510700256 36.483408548128644 -15141.780995696094)	2.008297717185956	0.0
2025-01-29 12:51:36.150841+00:00	36.484455	25.518734	17126.34	10734.03	9091.83	17062.5	0.6001369953155518	163.73705856664313	10	10	5909.8038250013005	7312.5	POINT Z(25.518733733970073 36.484454757068924 -17126.344178043644)	1.958262316177833	0.0
2025-01-29 12:52:21.110841+00:00	36.498535	25.578916	10807.28	16111.51	10665.86	18687.5	0.42417314648628235	143.1539153340712	10	8	4422.951503238533	12125.0	POINT Z(25.578915518074517 36.49853504285122 -10807.275382819886)	1.8127361880756	0.0
2025-01-29 12:53:56.220841+00:00	36.540094	25.66578	5099.13	23863.2	15305.01	20187.5	0.5579922795295715	126.35642506411432	10	10	225.34695471649934	1625.0	POINT Z(25.665780054042123 36.540094110024505 -5099.132757934072)	1.93608503056568	0.09612927908096269
2025-01-29 12:55:50.200841+00:00	36.395484	25.362933	3224.31	-3198.62	-807.35	6812.5	0.594079315662384	216.0758174205274	10	11	21824.047802825215	13437.5	POINT Z(25.362933327941843 36.39548401828463 -3224.3062245422407)	1.6094048540180883	0.0
2025-01-29 12:57:05.120841+00:00	36.486497	25.544843	14741.57	13067.95	9322.11	17312.5	0.6805302500724792	153.1751489913854	10	11	1200.5857945186592	1625.0	POINT Z(25.54484335245705 36.486496758596424 -14741.571999495178)	2.431994571385079	0.30154660059898264
2025-01-29 12:59:48.180841+00:00	36.489077	25.547723	14128.72	13324.94	9609.4	17687.5	0.7049615979194641	152.51684466202906	10	11	712.6096406869613	2500.0	POINT Z(25.547722855853788 36.48907682930209 -14128.723342197412)	2.162055553305885	0.006770460400857381
2025-01-29 13:00:23.270841+00:00	36.495344	25.550714	15469.15	13591.21	10306.69	18312.5	0.7184344530105591	152.47293748031169	10	11	336.5728004459065	1250.0	POINT Z(25.55071366787742 36.495344007575234 -15469.153475583698)	2.164335375353994	0.25342189036068574
2025-01-29 13:02:59.850841+00:00	36.566507	25.588298	13550.85	16935.28	18225.6	17812.5	0.7816455364227295	149.59657699066503	10	17	225.34695471649934	1437.5	POINT Z(25.588297767453046 36.56650696142859 -13550.852476157663)	3.012467389869834	0.13616598790620071
2025-01-29 13:15:41.070841+00:00	36.509722	25.577386	10422.32	15972.47	11909.54	19937.5	0.4706707000732422	145.63796763364576	10	8	375.0	1750.0	POINT Z(25.57738581701498 36.509722028739176 -10422.320709716352)	None	None
2025-01-29 13:28:48.440841+00:00	36.502149	25.550234	14766.13	13547.18	11063.27	19062.5	0.7761976718902588	153.74755347175466	10	16	197.64235376052372	1125.0	POINT Z(25.550234371135204 36.502148691856014 -14766.126032352915)	2.4328198018923044	0.24218806094147882
2025-01-29 13:31:51.840841+00:00	36.521087	25.623189	10033.03	20063.08	13181.83	21187.5	0.49497273564338684	134.0358553776982	10	9	8171.023497702108	9000.0	POINT Z(25.623188539743918 36.521087021588635 -10033.029399551266)	1.8536011651020126	0.0
2025-01-29 13:32:50.800841+00:00	36.493122	25.556482	14155.76	14107.27	10060.5	18062.5	0.7675743699073792	149.9492887482554	10	12	1075.2906583803283	4500.0	POINT Z(25.55648226488554 36.493122449591546 -14155.759475986924)	2.048982407606392	0.03360004515619508
2025-01-29 13:33:22.620841+00:00	36.499204	25.553835	13775.4	13869.53	10736.31	18687.5	0.9480000734329224	151.9670726176701	10	15	139.75424859373686	1250.0	POINT Z(25.553834880623977 36.499203614736544 -13775.40417322448)	2.5199037468389465	0.04142960391872119
2025-01-29 13:40:32.660841+00:00	36.490643	25.53515	17437.02	12200.68	9781.89	17812.5	0.44297733902931213	157.73898526181802	10	9	2774.042627646518	2125.0	POINT Z(25.53514959149013 36.490643002562265 -17437.019742339107)	2.240266636993272	0.33181353730867247
2025-01-29 13:42:02.130841+00:00	36.519399	25.588308	4635.39	16946.49	12987.39	20937.5	0.43211162090301514	143.76391209227214	10	8	9313.338888390135	14875.0	POINT Z(25.588307794875742 36.51939854405305 -4635.389186071744)	1.4899096354318977	0.09840291627336495
2025-01-29 13:42:43.670841+00:00	36.478497	25.517232	17053.33	10600.57	8429.14	16437.5	0.6905266046524048	163.5824488291915	10	9	441.9417382415922	937.5	POINT Z(25.517231811587397 36.47849650858421 -17053.32523403487)	None	None
2025-01-29 13:49:31.120841+00:00	36.502362	25.559335	14407.23	14360.53	11088.31	19062.5	0.5126992464065552	150.51690417279906	10	8	945.7966219013473	2375.0	POINT Z(25.559334502692504 36.50236206142273 -14407.230158394726)	1.80797850027895	0.0
2025-01-29 13:55:11.150841+00:00	36.505079	25.577409	12687.55	15975.48	11393.27	19437.5	0.665732204914093	144.8396418064583	10	9	488.1406047441659	1750.0	POINT Z(25.57740878588091 36.50507906199138 -12687.55090567116)	1.874613083401269	0.1702833490839124
2025-01-29 13:56:53.530841+00:00	36.522792	25.598099	8553.36	17820.7	13366.44	21312.5	0.5658049583435059	39.09878228229451	10	7	615.5536126122565	2250.0	POINT Z(25.59809932905728 36.522791608057744 -8553.361112024966)	None	None
2025-01-29 13:57:59.200841+00:00	36.467956	25.479283	18660.87	7208.55	7253.64	15187.5	0.5192924737930298	57.325946541304006	10	6	187.5	687.5	POINT Z(25.479282932234586 36.46795648900679 -18660.869161193143)	1.990693838509854	0.0
2025-01-29 13:59:58.140841+00:00	36.537744	25.443621	9377.25	4015.95	15011.6	14062.5	0.46021443605422974	46.21914059096258	10	7	62.5	1250.0	POINT Z(25.443620628997984 36.537744167794045 -9377.254965311979)	None	None
2025-01-29 14:02:07.600841+00:00	36.498256	25.547047	15184.14	13262.92	10629.99	18562.5	0.6686413288116455	154.31796417613555	10	11	559.0169943749474	1625.0	POINT Z(25.547046678199983 36.49825610786545 -15184.135924327773)	2.448985045846173	0.19786926627744728
2025-01-29 14:07:40.810841+00:00	36.4986	25.549442	14751.33	13476.96	10668.54	18687.5	0.5965916514396667	153.481161556078	10	11	139.75424859373686	1062.5	POINT Z(25.549441919917243 36.49859978172713 -14751.333484742834)	2.2668956294417306	0.4884238905954428
2025-01-29 14:09:08.740841+00:00	36.500346	25.548415	15671.62	13384.91	10862.56	18812.5	0.48316025733947754	154.13628908479203	10	7	1305.0383136138187	4500.0	POINT Z(25.548415406097273 36.500345880743936 -15671.621062722077)	None	None
2025-01-29 14:10:10.950841+00:00	36.492721	25.558126	14222.01	14254.27	10016.11	17937.5	0.5320587158203125	149.2742391677851	10	8	814.9003006503311	1500.0	POINT Z(25.558125841099564 36.49272107508618 -14222.005406144981)	1.8859962203233	0.0
2025-01-29 14:13:44.400841+00:00	36.469274	25.465372	17984.14	5964.48	7399.16	15437.5	0.4273698031902313	188.8106366284622	10	7	4978.0769379349695	4500.0	POINT Z(25.465371623562795 36.46927369024893 -17984.14154927663)	None	None
2025-01-29 14:15:11.110841+00:00	36.483158	25.507703	17943.57	9748.03	8946.51	16937.5	0.5933700799942017	168.51309272339364	10	10	1265.5285457072866	1062.5	POINT Z(25.507703186368317 36.48315835576788 -17943.56675208387)	2.014738370153501	0.0
2025-01-29 14:15:44.940841+00:00	36.498695	25.553098	15047.38	13803.77	10679.62	18562.5	0.9356488585472107	152.15181542032295	10	15	88.38834764831844	812.5	POINT Z(25.553098177868783 36.49869481340662 -15047.376108435114)	2.5438897181800737	0.2093466262776309
2025-01-29 14:16:58.560841+00:00	36.491385	25.55272	14927.87	13771.27	9866.75	17937.5	0.5946459174156189	151.03099105801775	10	9	2907.425837403252	5000.0	POINT Z(25.55272006602402 36.491384909833336 -14927.870228417996)	1.903058897840717	0.0
2025-01-29 14:19:29.690841+00:00	36.491134	25.552499	16678.97	13751.59	9838.78	17812.5	0.6980103254318237	151.06839756104998	10	11	197.64235376052372	1062.5	POINT Z(25.552499418954422 36.49113363884223 -16678.966295922164)	2.4529859677693127	0.16945412103535462
2025-01-29 14:20:22.700841+00:00	36.488327	25.557287	13554.14	14180.09	9527.41	17562.5	0.4945172369480133	148.7534717959737	10	11	88.38834764831844	687.5	POINT Z(25.55728705200116 36.48832720100498 -13554.135848706781)	2.046927462018458	0.22057445288526012
2025-01-29 14:22:03.480841+00:00	36.477516	25.500896	18181.52	9140.1	8318.49	16312.5	0.571695864200592	74.51503390870892	10	9	5981.743057002699	5250.0	POINT Z(25.500895998163962 36.47751639193593 -18181.52435678343)	2.2861859616636124	0.00786066075685099
2025-01-29 14:23:20.690841+00:00	36.493039	25.548557	15001.7	13398.81	10050.03	18062.5	0.7264209985733032	152.89184284192964	10	12	88.38834764831844	1312.5	POINT Z(25.54855688289676 36.49303852591596 -15001.697921427625)	2.3075430383657705	0.09335219408860507
2025-01-29 14:24:06.920841+00:00	36.49409	25.550511	15093.19	13573.34	10167.19	18187.5	0.886824905872345	152.33517926689234	10	15	318.6887195995491	1312.5	POINT Z(25.550511259431396 36.494089641913604 -15093.188556451938)	2.9500996265781163	0.1579806880934811
2025-01-29 14:24:29.980841+00:00	36.497166	25.560841	14870.56	14496.13	10510.73	18562.5	0.6720211505889893	149.09699449480584	10	10	395.28470752104744	1250.0	POINT Z(25.56084074790592 36.497165693628936 -14870.558675312957)	2.7629704792809124	0.02009089283367027
2025-01-29 14:26:37.640841+00:00	36.484737	25.543305	14916.63	12930.74	9126.22	17062.5	0.943936288356781	153.4649913120789	10	14	225.34695471649934	1000.0	POINT Z(25.54330526968513 36.484736865011755 -14916.625082124503)	2.9474096400878858	0.11038262161233758
2025-01-29 14:27:23.880841+00:00	36.510961	25.57312	17391.39	15590.93	12046.57	20062.5	0.47780469059944153	44.78470512663904	10	7	6379.287773725214	4875.0	POINT Z(25.573119523430424 36.510960632080455 -17391.391758871796)	2.456692926707555	0.19322886305791753
2025-01-29 14:29:49.990841+00:00	36.488605	25.553842	14796.31	13872.05	9557.84	17562.5	0.9235678315162659	150.09588028356396	10	14	62.5	1062.5	POINT Z(25.55384188263036 36.4886053794421 -14796.31223159592)	3.566248926399338	0.19021839441279065
2025-01-29 14:30:26.590841+00:00	36.494008	25.548549	15187.87	13397.96	10157.79	18187.5	0.4252156615257263	153.05950905017488	10	8	2531.0570914145733	4000.0	POINT Z(25.548549247465715 36.494007566031804 -15187.86808226017)	3.141538789919797	0.5110341045265281
2025-01-29 14:32:12.240841+00:00	36.501514	25.550284	14693.06	13551.72	10992.66	18937.5	0.8397313356399536	153.63116226579473	10	13	515.3882032022076	1062.5	POINT Z(25.55028400566926 36.50151363083979 -14693.055424944625)	2.8203382629750333	0.06705327592971821
2025-01-29 14:33:37.870841+00:00	36.500537	25.546128	15225.63	13180.44	10883.45	18937.5	1.0079669952392578	155.01348637867903	10	15	395.28470752104744	1062.5	POINT Z(25.546128308160977 36.50053664406266 -15225.634629709128)	3.3598376171094984	0.06911676680542556
2025-01-29 14:34:45.330841+00:00	36.494398	25.551501	15041.25	13661.75	10201.59	18187.5	0.9920473694801331	152.0180978352908	10	15	187.5	1125.0	POINT Z(25.55150088341086 36.49439782766547 -15041.253371797064)	3.0326095823207644	0.11033189052259162
2025-01-29 14:35:25.060841+00:00	36.478493	25.497546	18027.36	8840.46	8426.72	16437.5	0.5322080254554749	75.02206481128826	10	7	88.38834764831844	750.0	POINT Z(25.497545943481104 36.47849257245104 -18027.36215107598)	2.2882789840811197	0.22463840996389095
2025-01-29 14:36:22.870841+00:00	36.487383	25.548286	15231.56	13375.55	9421.1	17437.5	0.8629871606826782	151.99108790451652	10	15	1387.7252069484073	3250.0	POINT Z(25.548285704570816 36.48738271083227 -15231.555138332658)	2.7277509410582548	0.14774552001343366
2025-01-29 14:36:38.910841+00:00	36.488794	25.540168	15151.29	12649.61	9576.95	17562.5	0.6571907997131348	155.4303530341692	10	12	1185.8541225631423	5000.0	POINT Z(25.540168137135648 36.48879415032937 -15151.286464268951)	2.41160281170196	0.21778474014726523
2025-01-29 14:39:10.970841+00:00	36.491773	25.542939	15558.83	12896.82	9908.59	17937.5	0.5621961951255798	55.74158726378465	10	8	1912.1323175972943	6000.0	POINT Z(25.54293890738837 36.49177336608717 -15558.832824617548)	2.37666624835334	0.15680891606094427
2025-01-29 14:39:47.540841+00:00	36.504266	25.54899	14374.18	13435.57	11298.55	19312.5	0.5003164410591125	154.52099601160862	10	9	4246.321937865757	6000.0	POINT Z(25.548989882648 36.50426617005454 -14374.177681301999)	2.2981886340499047	0.0
2025-01-29 14:40:13.090841+00:00	36.487925	25.52742	17197.87	11510.05	9478.67	17437.5	0.8673803210258484	160.50218585911693	10	15	380.1726581436387	875.0	POINT Z(25.527419559084546 36.48792464905834 -17197.868048424247)	2.4940576442953235	0.11810661938044342
2025-01-29 14:42:00.710841+00:00	36.495843	25.571255	12423.2	15427.32	10365.23	18312.5	0.4348094165325165	48.475679082806266	10	6	2877.7161083053347	6937.5	POINT Z(25.571255167498254 36.495842638226435 -12423.195607704673)	None	None
2025-01-29 14:42:45.220841+00:00	36.494523	25.553843	15140.51	13871.06	10215.87	18187.5	0.49801966547966003	151.17061761071992	10	8	2304.886114323222	3625.0	POINT Z(25.55384272600641 36.49452319199507 -15140.508405691018)	1.8980045312180436	0.16843841262024517
2025-01-29 14:43:32.550841+00:00	36.499474	25.567819	14301.45	15119.47	10768.43	18812.5	0.475214421749115	147.06412430259283	10	7	176.7766952966369	6250.0	POINT Z(25.56781919567492 36.499473607215535 -14301.446631047642)	None	None
2025-01-29 14:46:06.490841+00:00	36.499824	25.546765	14915.87	13237.48	10804.24	18812.5	1.128544569015503	154.66743399531936	10	17	592.9270612815711	1062.5	POINT Z(25.546765019390936 36.49982350042798 -14915.866578025873)	2.895984312206698	0.1451718689810242
2025-01-29 14:49:44.660841+00:00	36.491689	25.545903	15004.81	13161.81	9899.58	17937.5	0.5277537107467651	153.6751603796341	10	9	6295.149422372752	4000.0	POINT Z(25.54590302919534 36.491688720481484 -15004.812866074177)	2.120197335671582	0.03706450303167408
2025-01-29 14:50:06.260841+00:00	36.509158	25.595524	15364.04	17593.7	11850.01	19812.5	0.5700933933258057	139.86604655776105	10	9	664.3841132959155	2375.0	POINT Z(25.59552429214196 36.50915828678723 -15364.040877850619)	1.962726287946153	0.30299871094130704
2025-01-29 15:03:17.770841+00:00	36.485081	25.549424	14171.57	13477.69	9165.3	17187.5	0.5301530361175537	151.1161060643439	10	10	2899.3533761858007	6000.0	POINT Z(25.549423808899064 36.48508083784678 -14171.574164927828)	1.7732333816800128	0.0
2025-01-29 15:05:17.370841+00:00	36.491203	25.546785	14850.5	13240.75	9845.66	17812.5	0.7081778645515442	153.25237126454354	10	13	956.0661587986472	2125.0	POINT Z(25.546785205928227 36.49120273796387 -14850.49777304829)	2.483429129688225	0.10823184319190915
2025-01-29 15:07:24.140841+00:00	36.500002	25.572202	12622.43	15511.16	10827.93	18812.5	0.45955711603164673	145.66515831063458	10	9	2775.4504138968146	4875.0	POINT Z(25.572202448432133 36.500002488203656 -12622.431408281733)	None	None
2025-01-29 15:10:27.960841+00:00	36.504674	25.546146	15029.34	13181.34	11343.46	19312.5	0.6594713926315308	155.6185578251706	10	10	88.38834764831844	937.5	POINT Z(25.546146249814964 36.504673557629715 -15029.337986497942)	2.1723899990760502	0.04377332980325743
2025-01-29 15:12:39.300841+00:00	36.501792	25.622975	18213.66	20049.03	11036.33	19062.5	0.44457700848579407	130.60457144175732	10	8	4123.105625617661	10500.0	POINT Z(25.622975437794896 36.50179249503763 -18213.662328134793)	None	None
2025-01-29 15:13:22.890841+00:00	36.552615	25.633606	23120.42	20985.43	16689.84	16937.5	0.428535521030426	31.535368636445355	10	9	8551.315688243534	14875.0	POINT Z(25.63360592706705 36.5526154744353 -23120.423724070155)	None	None
2025-01-29 15:14:27.850841+00:00	36.49558	25.574415	11862.99	15709.83	10336.51	18312.5	0.5702849626541138	47.9003261666536	10	10	698.7712429686843	2500.0	POINT Z(25.574415025950458 36.49557980833389 -11862.986604336547)	1.8607818149503226	0.3202561220191553
2025-01-29 15:16:40.580841+00:00	36.501325	25.580918	13516.31	16289.93	10976.41	18937.5	0.4362379312515259	143.02090214754136	10	6	2627.9745052035796	6000.0	POINT Z(25.5809181387897 36.50132481669173 -13516.305737850844)	1.8601098793214177	0.0
2025-01-29 15:17:50.010841+00:00	36.494387	25.548807	14751.27	13420.91	10199.97	18187.5	0.841046929359436	153.0263208242772	10	15	125.0	1250.0	POINT Z(25.54880664934827 36.494386582075165 -14751.265881042484)	2.3616101131224907	0.2092918571971345
2025-01-29 15:18:47.780841+00:00	36.496798	25.5526	14152.08	13759.58	10468.67	18437.5	0.6569907069206238	152.01892600784348	10	12	637.3774391990981	875.0	POINT Z(25.55260010104164 36.496798270330764 -14152.076070313828)	2.3304586656029445	0.09210739735985074
2025-01-29 15:24:12.980841+00:00	36.5074	25.585621	13819.62	16709.02	11652.7	19687.5	0.6684970855712891	142.61099811640827	10	9	88.38834764831844	1375.0	POINT Z(25.58562146995757 36.50739964816478 -13819.61836859686)	2.113610500086263	0.0
2025-01-29 15:27:02.440841+00:00	36.502875	25.55067	14839.62	13585.96	11144.15	19187.5	0.4434231221675873	153.70076415893405	10	9	5026.880866899473	4000.0	POINT Z(25.550669718903702 36.50287546959093 -14839.617708099857)	2.0027346823189385	0.04124973871277249
2025-01-29 15:29:15.600841+00:00	36.490332	25.544116	14939.31	13002.26	9748.52	17812.5	0.5764018297195435	154.13601407813547	10	9	945.7966219013473	3000.0	POINT Z(25.544115661700157 36.49033244463422 -14939.313299629843)	1.9181555539668917	0.08006574918566578
2025-01-29 15:29:37.520841+00:00	36.485748	25.540665	15442.11	12694.55	9238.35	17187.5	0.667945921421051	154.7065024179323	10	9	176.7766952966369	2000.0	POINT Z(25.540665235350442 36.48574849345481 -15442.111241689223)	2.051469299203168	0.1986744351753864
2025-01-29 15:31:26.460841+00:00	36.511503	25.571549	14128.43	15450.45	12106.58	20062.5	0.7881907820701599	147.8317643131259	10	11	380.1726581436387	1750.0	POINT Z(25.571548834045398 36.51150258825489 -14128.42679737097)	1.95360624461494	0.0
2025-01-29 15:32:05.320841+00:00	36.48869	25.551879	15361.42	13696.58	9566.92	17562.5	0.7638586759567261	150.85425772076084	10	10	336.5728004459065	1000.0	POINT Z(25.55187927244086 36.48868953992704 -15361.419306013124)	2.059524115682051	0.1191725586457908
2025-01-29 15:32:30.490841+00:00	36.484764	25.547764	14693.33	13329.36	9129.79	17187.5	0.7928193211555481	151.7038103446871	10	12	225.34695471649934	1000.0	POINT Z(25.547764025815805 36.48476355288925 -14693.334088798581)	1.946786391841607	0.18377063988427933
2025-01-29 15:32:55.020841+00:00	36.487405	25.551069	14718.49	13624.33	9423.92	17437.5	0.6987577080726624	150.92302689417897	10	12	265.1650429449553	1062.5	POINT Z(25.551068536248263 36.487404596066895 -14718.485140224411)	2.1391965866526053	0.04611691726413936
2025-01-29 15:34:49.530841+00:00	36.502687	25.549092	14747.03	13445.01	11123.02	19062.5	1.0402930974960327	154.24682983036894	10	16	88.38834764831844	812.5	POINT Z(25.54909238443635 36.50268749312222 -14747.02523845926)	2.538511328451813	0.08985918110681412
2025-01-29 15:35:32.700841+00:00	36.487896	25.547777	15453.83	13330.02	9478.14	17437.5	0.5051831603050232	152.28225748652622	10	10	336.5728004459065	1250.0	POINT Z(25.54777744399808 36.48789629231248 -15453.831525797892)	2.200782597260447	0.22633989028643375
2025-01-29 15:36:52.070841+00:00	36.485294	25.554195	14108.05	13904.17	9189.68	17187.5	0.4907662868499756	149.32219335726882	10	8	883.8834764831844	3000.0	POINT Z(25.554194583632658 36.48529400777912 -14108.046145982144)	None	None
2025-01-29 15:39:55.040841+00:00	36.493965	25.555844	14245.05	14050.04	10154.05	18187.5	0.5797073245048523	150.33511068520343	10	11	1200.5857945186592	1375.0	POINT Z(25.555843772949363 36.493964624498744 -14245.053414203381)	1.6525772488405082	0.0
2025-01-29 15:40:48.770841+00:00	36.49877	25.547327	15185.26	13287.89	10687.22	18687.5	0.7648559808731079	154.29419259572393	10	14	225.34695471649934	1062.5	POINT Z(25.5473270565072 36.49877043120572 -15185.255048025712)	2.2191113957187643	0.23010966757879014
2025-01-29 15:42:39.520841+00:00	36.509261	25.565836	15304.01	14940.32	11856.45	19812.5	0.42823511362075806	149.38272826969492	10	8	5866.350015128657	4000.0	POINT Z(25.565836121533575 36.509261168074524 -15304.01041067449)	1.8793377653532524	0.16949660247891885
2025-01-29 15:45:20.930841+00:00	36.495651	25.548592	14794.82	13401.47	10340.55	18312.5	0.7533352375030518	153.31825602514573	10	16	455.0068680800324	1250.0	POINT Z(25.548591645882976 36.49565115413724 -14794.815905497966)	2.321383272996976	0.19770380170741397
2025-01-29 15:50:44.510841+00:00	36.495659	25.5525	14410.73	13750.81	10342.0	18312.5	0.66082763671875	151.86313580375702	10	10	125.0	1625.0	POINT Z(25.552499734728546 36.49565927383779 -14410.726132969341)	1.7565374940041043	0.12969740996496149
2025-01-29 15:51:57.850841+00:00	36.499304	25.548792	14752.01	13418.75	10746.8	18687.5	1.1799213886260986	153.8339130346828	10	17	395.28470752104744	1062.5	POINT Z(25.54879199379154 36.49930439051284 -14752.006618291629)	2.9199266742876224	0.11443837484343344
2025-01-29 15:53:14.330841+00:00	36.490519	25.556143	13940.93	14077.45	9770.97	17812.5	0.49511298537254333	53.03332004372504	10	6	712.6096406869613	2187.5	POINT Z(25.556143336415523 36.49051908410029 -13940.93229100315)	None	None
2025-01-29 15:53:46.070841+00:00	36.497091	25.548343	15278.08	13379.03	10500.61	18437.5	0.4463975131511688	52.845251600211895	10	6	1962.5398085134477	2312.5	POINT Z(25.54834342016393 36.49709091258228 -15278.075793457803)	None	None
2025-01-29 15:57:29.330841+00:00	36.494171	25.553775	14294.67	13865.08	10176.75	18187.5	0.5957130789756775	151.1340480313353	10	9	2404.4230077089182	10000.0	POINT Z(25.553775072221246 36.494171483307284 -14294.667383198268)	1.757728142861968	0.2931046489395366
2025-01-29 15:58:34.330841+00:00	36.492214	25.557377	15071.55	14187.46	9959.64	17937.5	1.0241460800170898	149.45480899098106	10	16	257.6941016011038	812.5	POINT Z(25.55737739801998 36.49221425075115 -15071.552004174824)	2.4609254234544515	0.11577798542159323
2025-01-29 16:02:18.130841+00:00	36.512836	25.578471	14774.02	16068.8	12255.93	20312.5	0.4700820744037628	145.7976780233177	10	9	139.75424859373686	1687.5	POINT Z(25.57847090191015 36.51283555020876 -14774.01539951367)	1.8590858103525367	0.0
2025-01-29 16:04:59.040841+00:00	36.512637	25.547257	15231.3	13279.25	12229.16	20187.5	0.45391350984573364	156.31450375671858	10	8	1521.97445773574	2437.5	POINT Z(25.547256950126783 36.51263746433261 -15231.301216974196)	None	None
2025-01-29 16:05:58.850841+00:00	36.473765	25.508274	17173.05	9800.24	7902.05	15937.5	0.6468325257301331	167.1441599237545	10	12	7686.483672655527	7500.0	POINT Z(25.508273847731196 36.47376480638379 -17173.054800217775)	2.0228285124024055	0.2969327786032627
2025-01-29 16:08:53.740841+00:00	36.495695	25.554446	15165.27	13924.75	10346.3	18312.5	0.8174732327461243	151.1523062035514	10	13	225.34695471649934	812.5	POINT Z(25.554445671682828 36.49569539631285 -15165.265433656406)	2.135681060782671	0.09498754476209559
2025-01-29 16:11:03.770841+00:00	36.505537	25.595558	8488.97	17597.57	11447.38	19437.5	0.4114196300506592	42.306361913001524	10	6	5721.73760758041	9250.0	POINT Z(25.595558439519056 36.50553726425442 -8488.974295652692)	None	None
2025-01-29 16:15:06.400841+00:00	36.502592	25.546407	15070.29	13205.02	11112.05	19062.5	0.41334351897239685	155.21851077530113	10	7	1502.6019100214135	1687.5	POINT Z(25.546407232775223 36.502592092611295 -15070.292767639565)	None	None
2025-01-29 16:16:35.020841+00:00	36.498505	25.5508	15395.16	13598.39	10658.16	18687.5	0.481141060590744	51.91483569035563	10	7	3414.1250709369156	8000.0	POINT Z(25.550800150402846 36.498504716850334 -15395.161268073489)	None	None
2025-01-29 16:17:59.330841+00:00	36.497489	25.552648	14838.02	13763.7	10545.45	18562.5	0.9756267666816711	152.11704431985459	10	16	225.34695471649934	937.5	POINT Z(25.55264758406903 36.497488719504055 -14838.021055380868)	2.340784296586447	0.2118515902836835
2025-01-29 16:25:35.910841+00:00	36.51259	25.56685	18898.43	15030.28	12226.79	20187.5	0.6303268074989319	149.55791247172462	10	10	822.0591523728691	1437.5	POINT Z(25.56684989974915 36.51259031276301 -18898.42913660665)	2.0668880033276147	0.0
2025-01-29 16:26:28.380841+00:00	36.512591	25.545148	20367.72	13090.82	12223.75	19687.5	0.4633635878562927	32.225288844217005	10	6	1030.7764064044152	3375.0	POINT Z(25.545148412561495 36.51259141800091 -20367.72171861144)	None	None
2025-01-29 16:27:46.240841+00:00	36.505587	25.582118	11349.82	16396.3	11450.58	19437.5	0.47676169872283936	31.74203081887947	10	6	450.6939094329987	1312.5	POINT Z(25.582118207891426 36.50558732107655 -11349.82491430783)	None	None
2025-01-29 16:28:25.970841+00:00	36.487038	25.550827	14373.5	13602.83	9383.16	17437.5	0.42175984382629395	55.29126930711834	10	5	833.8540040078958	1312.5	POINT Z(25.550827293436946 36.48703832230859 -14373.49730525663)	None	None
2025-01-29 16:32:18.510841+00:00	36.500483	25.54557	16838.09	13130.58	10877.43	18937.5	0.43495336174964905	155.2132182366459	10	6	673.145600891813	1500.0	POINT Z(25.545570316031817 36.50048318053546 -16838.094679581995)	1.8443321885130604	0.0
2025-01-29 16:35:35.950841+00:00	36.465575	25.431208	11360.75	2909.7	6986.31	12937.5	0.5126817226409912	124.29780900745797	10	7	637.3774391990981	312.5	POINT Z(25.431208042233095 36.46557501553057 -11360.753669011621)	1.4660364103205357	0.0
2025-01-29 16:42:06.630841+00:00	36.504675	25.578337	12260.86	16058.55	11348.53	19312.5	0.873116135597229	144.46571787452677	10	15	3493.856214843421	5000.0	POINT Z(25.57833718160458 36.50467532700471 -12260.859559604663)	2.2223135394356435	0.11262469688253596
2025-01-29 16:42:37.740841+00:00	36.507741	25.577376	15241.23	15972.03	11689.22	19687.5	0.6756263971328735	145.30862194425288	10	13	4111.721050849632	6000.0	POINT Z(25.577376284430834 36.50774060521473 -15241.233045473944)	1.9730831345571505	0.024130830393463754
2025-01-29 16:44:23.740841+00:00	36.499321	25.552052	14915.44	13710.15	10749.12	18687.5	1.1529560089111328	152.63658368906653	10	16	419.2627457812106	1000.0	POINT Z(25.55205209673148 36.499321166491825 -14915.443365337842)	2.9938953895760783	0.1304267065110123
2025-01-29 16:45:40.150841+00:00	36.507803	25.578226	13623.51	16047.93	11696.31	19687.5	0.4853386878967285	145.04365784092488	10	11	88.38834764831844	1312.5	POINT Z(25.578225659748302 36.50780315760062 -13623.505515493012)	2.1092165945453214	0.09582025909419323
2025-01-29 16:48:43.150841+00:00	36.492107	25.551651	15677.07	13675.61	9946.84	17937.5	0.5061686038970947	151.56135184784085	10	9	1064.3366478704002	1250.0	POINT Z(25.5516514660425 36.49210660110683 -15677.071490612929)	1.89868623382658	0.0
2025-01-29 16:50:33.830841+00:00	36.502056	25.618944	7459.08	19688.58	11064.81	19062.5	0.472638875246048	28.94991367289549	10	6	441.9417382415922	812.5	POINT Z(25.61894358950036 36.502056095703345 -7459.083749121673)	None	None
2025-01-29 16:51:00.300841+00:00	36.494278	25.555278	16145.22	13999.45	10188.82	18187.5	0.6564098000526428	52.198325310431414	9	7	353.5533905932738	2125.0	POINT Z(25.555278444869092 36.4942781093619 -16145.218777004846)	2.0030016096166006	0.0
2025-01-29 16:52:39.640841+00:00	36.479832	25.493011	17906.67	8434.86	8575.28	16562.5	0.6402980089187622	175.09351110637004	9	10	225.34695471649934	562.5	POINT Z(25.493011074088393 36.47983224043432 -17906.667272576047)	2.268993743180248	0.28534322745188767
2025-01-29 16:54:37.710841+00:00	36.498953	25.555231	13985.77	13994.36	10708.69	18687.5	0.7513856291770935	151.41907880983086	9	10	88.38834764831844	1062.5	POINT Z(25.555230938712892 36.49895340085673 -13985.771454177931)	2.0957490391278286	0.11916589481314321
2025-01-29 16:55:30.500841+00:00	36.517788	25.578088	15142.81	16033.58	12806.6	20812.5	0.5957463383674622	146.69515431422454	9	10	537.6453291901641	1312.5	POINT Z(25.57808828691079 36.517788401722065 -15142.810317564546)	1.8382239180717466	0.11233733465395779
2025-01-29 16:57:03.090841+00:00	36.509122	25.558718	15458.92	14304.18	11839.9	19812.5	0.4881793260574341	47.48635370396619	9	7	755.1903733496607	1687.5	POINT Z(25.558717996534053 36.50912203134148 -15458.921306933906)	None	None
2025-01-29 16:57:57.170841+00:00	36.504675	25.59741	8957.44	17763.24	11351.89	19312.5	0.5131253004074097	30.566224559372813	9	6	176.7766952966369	6250.0	POINT Z(25.59740972971648 36.50467544872244 -8957.441615940923)	None	None
2025-01-29 16:58:57.150841+00:00	36.504022	25.556988	16294.42	14150.45	11272.53	19312.5	0.42451223731040955	151.6140109144144	9	7	698.7712429686843	1500.0	POINT Z(25.556987558887613 36.50402185400814 -16294.424091117535)	None	None
2025-01-29 17:01:06.120841+00:00	36.495066	25.552505	14644.91	13751.41	10276.02	18312.5	0.9293734431266785	151.7595406374978	9	15	375.0	1125.0	POINT Z(25.55250522095822 36.4950658698151 -14644.909038047974)	2.3437159001295984	0.13410807791908796
2025-01-29 17:02:26.220841+00:00	36.496721	25.565192	14264.56	14885.19	10461.95	18437.5	0.6911126971244812	147.47960809036405	9	9	530.3300858899106	3375.0	POINT Z(25.565192298337273 36.49672100386853 -14264.56339043681)	1.9184895913945184	0.079622979404681
2025-01-29 17:02:58.240841+00:00	36.496718	25.555374	14198.95	14007.55	10460.12	18437.5	0.637557864189148	51.49949759716901	9	7	1425.2192813739225	4750.0	POINT Z(25.55537400630945 36.49671779179127 -14198.951860689423)	None	None
2025-01-29 17:04:29.710841+00:00	36.49236	25.55854	15047.42	14291.35	9976.03	17937.5	0.8275080919265747	149.05643109688057	9	12	257.6941016011038	1937.5	POINT Z(25.558539939682635 36.49236009664776 -15047.424509716351)	2.7181901045091523	0.10631321085331269
2025-01-29 17:06:52.910841+00:00	36.521124	25.560799	14057.95	14487.89	13174.72	21187.5	0.5657634139060974	152.78884739200225	9	9	3915.1149408414562	6000.0	POINT Z(25.560798676275965 36.52112363681884 -14057.948780595043)	None	None
2025-01-29 17:10:15.380841+00:00	36.49613	25.569442	13027.15	15265.2	10396.85	18312.5	0.9514445066452026	145.89294400876753	9	13	225.34695471649934	1625.0	POINT Z(25.569442146620066 36.49612962770674 -13027.154382460845)	2.1814859049171362	0.2075228857047997
2025-01-29 17:10:42.140841+00:00	36.49242	25.549899	14820.71	13518.87	9981.47	17937.5	0.4796695411205292	152.27705444043934	9	8	2766.992952647332	8500.0	POINT Z(25.549898741792358 36.49242019851615 -14820.709935428818)	None	None
2025-01-29 17:11:23.100841+00:00	36.498428	25.572306	11807.84	15520.71	10652.85	18687.5	0.48589077591896057	47.7033771036979	9	7	7037.844130129623	8750.0	POINT Z(25.572305779872593 36.49842779676609 -11807.838077692106)	None	None
2025-01-29 17:15:08.810841+00:00	36.492584	25.542076	15633.19	12819.53	9998.58	17937.5	0.6332623362541199	155.3059224077371	9	10	3478.7300125189363	3937.5	POINT Z(25.542075833271355 36.4925836992542 -15633.189787118785)	2.1136909732297977	0.0
2025-01-29 17:15:53.910841+00:00	36.49945	25.546724	14996.07	13233.87	10762.72	18812.5	0.6889623999595642	154.62507218703382	9	9	1976.423537605237	6500.0	POINT Z(25.546723921836872 36.49945017469532 -14996.065546336167)	2.1253977277085268	0.0
2025-01-29 17:16:57.930841+00:00	36.504284	25.584686	11413.24	16626.1	11306.11	19312.5	0.4145984947681427	31.78210148438029	9	4	3186.8871959954904	8000.0	POINT Z(25.584686208726914 36.50428417209138 -11413.236580787516)	None	None
2025-01-29 17:20:34.170841+00:00	36.493709	25.562208	13861.91	14619.03	10126.57	18187.5	0.852069616317749	147.9814536753695	9	12	375.0	1250.0	POINT Z(25.56220829680958 36.493708972046676 -13861.906798587084)	2.460198032183154	0.09125219355898206
2025-01-29 17:21:12.970841+00:00	36.504419	25.568169	12988.55	15149.73	11318.42	19312.5	0.6051405072212219	147.80365675553242	9	10	6681.364007446384	7375.0	POINT Z(25.568168547050252 36.50441933695456 -12988.554878022152)	1.7944480563691307	0.0
2025-01-29 17:22:30.620841+00:00	36.479287	25.495254	17434.69	8635.44	8514.88	16562.5	0.4853980541229248	75.23282150550858	9	7	9495.064507416471	12000.0	POINT Z(25.495253824338192 36.47928727868265 -17434.687922400542)	None	None
2025-01-29 17:24:59.510841+00:00	36.49475	25.540728	15477.21	12698.67	10239.31	18187.5	0.727444589138031	156.17445065857896	9	13	500.0	1250.0	POINT Z(25.540727769467637 36.494750243674865 -15477.210200040867)	2.4897216377160927	0.07231075511459961
2025-01-29 17:25:38.510841+00:00	36.544407	25.657507	7912.71	23122.86	15782.58	20187.5	0.5309295058250427	128.9020043341243	9	10	10622.24228917793	8500.0	POINT Z(25.65750749527294 36.544407074177585 -7912.712007442444)	1.9328203553320489	0.09278030644593893
2025-01-29 17:26:01.950841+00:00	36.500939	25.561817	13521.04	14582.72	10930.4	18937.5	0.9666032791137695	149.40550222009782	9	14	336.5728004459065	1500.0	POINT Z(25.561817426254372 36.500938516978756 -13521.042952580794)	2.4465568902896013	0.16197314170422494
2025-01-29 17:28:09.390841+00:00	36.498867	25.552428	13941.67	13743.85	10698.65	18687.5	0.5475922226905823	152.4249814637454	9	9	441.9417382415922	2125.0	POINT Z(25.552428230527994 36.498866814493525 -13941.669988689417)	2.197465403690627	0.04123385385322442
2025-01-29 17:30:36.150841+00:00	36.495904	25.547752	13605.25	13326.35	10368.5	18437.5	0.5168813467025757	153.67547911559285	9	8	2298.0970388562796	6000.0	POINT Z(25.5477517577403 36.49590357936423 -13605.25393611339)	None	None
2025-01-29 17:32:08.790841+00:00	36.492195	25.561077	12336.4	14518.16	9958.02	17937.5	0.5889060497283936	148.1045780575342	9	11	312.5	1625.0	POINT Z(25.561076757602102 36.492194723599724 -12336.404188651366)	2.246301433733689	0.1567402932427151
2025-01-29 17:41:18.480841+00:00	36.510237	25.586496	8557.59	16786.57	11968.41	19937.5	0.6148333549499512	42.89192930843842	9	9	4304.793839430641	6375.0	POINT Z(25.586496033368007 36.510237499358325 -8557.589981307796)	2.1292228287484614	0.04225216168747892
2025-01-29 17:43:34.280841+00:00	36.497702	25.55195	13367.58	13701.3	10569.06	18562.5	0.7733409404754639	152.40902539229634	9	12	312.5	1250.0	POINT Z(25.551949856919567 36.49770197368408 -13367.575901330601)	2.5606209740207984	0.11461633019406259
2025-01-29 17:45:40.960841+00:00	36.506313	25.561081	12559.54	14515.89	11527.88	19562.5	0.6204862594604492	150.54369603650537	9	11	565.9615711335886	1437.5	POINT Z(25.561080924199885 36.506312813661665 -12559.539449372982)	2.501307465908683	0.1496258754664228
2025-01-29 17:48:37.260841+00:00	36.504852	25.580939	10800.48	16291.02	11368.56	19312.5	0.5187422633171082	143.65346275029867	9	7	364.4344934278313	1437.5	POINT Z(25.580938570179462 36.50485153375613 -10800.480573353081)	2.283522158456885	0.017632664412035037
2025-01-29 17:49:54.280841+00:00	36.509313	25.579762	10222.6	16184.88	11864.45	19812.5	0.49757927656173706	144.8039064045741	9	8	257.6941016011038	1250.0	POINT Z(25.5797615100049 36.509312913619695 -10222.599038635437)	None	None
2025-01-29 17:51:00.750841+00:00	36.488386	25.54714	14199.16	13272.95	9532.51	17562.5	0.6478863954544067	152.61824741062003	9	8	2942.150573984955	10000.0	POINT Z(25.54713999062941 36.48838612032643 -14199.160178236238)	2.237084777805826	0.08162223276943292
2025-01-29 17:51:38.410841+00:00	36.503925	25.574649	10497.15	15729.01	11264.47	19312.5	0.475578635931015	145.54595535216487	9	9	3644.344934278313	14000.0	POINT Z(25.574648553858708 36.503924772174166 -10497.151080765672)	None	None
2025-01-29 17:52:51.580841+00:00	36.505358	25.55793	14144.53	14234.42	11421.24	19437.5	0.8525508046150208	151.49240861216197	9	13	125.0	1500.0	POINT Z(25.557929820421727 36.5053580010721 -14144.529460749683)	2.828714861191499	0.26324832219014027
2025-01-29 17:55:47.830841+00:00	36.514299	25.593386	9555.98	17401.43	12421.23	20437.5	0.6124700307846069	141.39749227168488	9	10	12355.413793151567	12000.0	POINT Z(25.593385898350444 36.51429889699693 -9555.97776006298)	2.320974119531846	0.26811899864654265
2025-01-29 17:57:02.880841+00:00	36.514913	25.562131	15532.83	14608.09	12484.39	20437.5	0.4869622588157654	151.48410120837647	9	8	7510.409442899901	12000.0	POINT Z(25.562130724220626 36.5149134810004 -15532.834496953648)	None	None
2025-01-29 17:57:38.890841+00:00	36.494161	25.560907	13102.61	14502.59	10176.6	18187.5	0.5362623929977417	148.53173374502597	9	11	7675.040716504375	12000.0	POINT Z(25.56090666037397 36.49416070705411 -13102.611886885425)	None	None
2025-01-29 17:58:21.650841+00:00	36.507952	25.564507	13502.77	14821.78	11710.72	19687.5	0.8922854661941528	149.6267995105557	9	13	530.3300858899106	1000.0	POINT Z(25.56450690982251 36.50795244089655 -13502.773538461806)	2.6349549785507067	0.10071415163447739
2025-01-29 18:00:31.280841+00:00	36.501503	25.546889	15627.55	13248.23	10990.96	18937.5	0.858429491519928	154.8777257846352	9	12	752.5996611745185	1812.5	POINT Z(25.546888575737142 36.501502537447216 -15627.54550436539)	2.4795452722856783	0.14574425607664665
2025-01-29 18:01:33.100841+00:00	36.512863	25.5883	7304.82	16947.26	12260.7	20187.5	0.7239325642585754	42.13680074070089	9	11	176.7766952966369	1250.0	POINT Z(25.588300364235177 36.51286335487343 -7304.818177280725)	2.9390262603247823	0.16971164677310835
2025-01-29 18:03:11.690841+00:00	36.482912	25.500315	18153.87	9087.52	8918.4	16937.5	0.6595265865325928	171.88634848407364	9	10	592.9270612815711	812.5	POINT Z(25.500314898360116 36.48291207620917 -18153.8690746994)	2.597007284063646	0.1332531513098627
2025-01-29 18:05:24.690841+00:00	36.520171	25.560466	14770.65	14458.32	13068.75	21062.5	0.5602035522460938	152.77255355506068	9	8	197.64235376052372	1187.5	POINT Z(25.56046582520142 36.52017107415943 -14770.64908839309)	2.1424917597599027	0.1417335861751221
2025-01-29 18:06:21.040841+00:00	36.527136	25.602202	8538.25	18186.3	13850.33	21812.5	0.6915910840034485	140.83441808144647	9	9	318.6887195995491	2062.5	POINT Z(25.60220208914988 36.52713647697258 -8538.254036555936)	None	None
2025-01-29 18:08:36.290841+00:00	36.529193	25.599184	8046.84	17916.17	14078.39	21937.5	0.6989949345588684	142.0101410868118	9	11	279.5084971874737	1062.5	POINT Z(25.599184228443796 36.52919253858527 -8046.841718659754)	2.6013595205373554	0.1672516431228992
2025-01-29 18:09:03.590841+00:00	36.52494	25.606972	8379.21	18613.06	13607.06	21562.5	0.4286222755908966	139.13590250618697	9	7	11152.70426847229	12187.5	POINT Z(25.606972309686522 36.52494046107747 -8379.211109249893)	2.4335541913787453	0.0
2025-01-29 18:09:24.380841+00:00	36.506889	25.570365	12454.86	15345.59	11593.42	19562.5	0.48621654510498047	46.14661622020884	9	8	6048.308131204957	7750.0	POINT Z(25.570365374807686 36.5068892783662 -12454.861333166042)	None	None
2025-01-29 18:10:01.000841+00:00	36.482842	25.505584	19865.17	9558.64	8911.13	16937.5	0.4786266088485718	169.44866082002054	9	9	1007.7822185373187	1125.0	POINT Z(25.505584359238185 36.48284208029041 -19865.16937599108)	2.899547550769504	0.0
2025-01-29 18:11:11.500841+00:00	36.531892	25.5979	5717.64	17800.81	14378.34	21562.5	0.5420699119567871	142.77047670212517	9	11	10383.65602762341	13500.0	POINT Z(25.59790007120063 36.53189217342022 -5717.641804536283)	2.07456713173111	0.05558366660572345
2025-01-29 18:11:44.890841+00:00	36.514426	25.576368	12033.18	15880.56	12432.44	20437.5	0.7145149111747742	146.72484640074265	9	11	5713.539292767662	7000.0	POINT Z(25.57636822193119 36.51442604100573 -12033.178770566212)	2.6543199975362493	0.18728800694859027
2025-01-29 18:12:05.900841+00:00	36.510499	25.579188	11519.53	16133.42	11996.19	20062.5	0.6272275447845459	145.18588814025776	9	10	5199.158585771355	9250.0	POINT Z(25.579188431911213 36.51049857492525 -11519.531590711638)	2.29994538929434	0.1480907300786356
2025-01-29 18:12:45.770841+00:00	36.505321	25.557443	14689.34	14190.94	11417.1	19437.5	0.6979077458381653	151.65776113107782	9	12	2342.708101748914	7250.0	POINT Z(25.557443272889305 36.50532145622604 -14689.336059817855)	2.5701914983611847	0.1975237846498672
2025-01-29 18:14:33.630841+00:00	36.506469	25.575749	12692.92	15826.85	11547.53	19562.5	0.7673575282096863	145.62334368729626	9	10	4427.365187106209	6187.5	POINT Z(25.575748991903 36.50646883147752 -12692.924210638603)	2.335427824307115	0.11120672521499841
2025-01-29 18:14:58.340841+00:00	36.493859	25.528126	16694.97	11572.28	10138.57	18187.5	0.7493757605552673	161.04655257489148	9	13	1767.7669529663688	4625.0	POINT Z(25.528125589354843 36.49385855561381 -16694.96932165949)	2.6265019109693792	0.15958353117149127
2025-01-29 18:17:09.040841+00:00	36.509783	25.576046	12692.64	15852.73	11916.1	19937.5	0.5684450268745422	146.08259897591168	9	8	1879.1620472966135	10500.0	POINT Z(25.576046115553037 36.50978296668073 -12692.63563035599)	2.0820855837478813	0.0
2025-01-29 18:17:50.060841+00:00	36.519483	25.56779	11683.5	15112.92	12993.34	21062.5	0.6144057512283325	150.2599882410698	9	13	2215.005643333669	10000.0	POINT Z(25.567789637764626 36.51948274482199 -11683.498636658274)	2.5663859090216112	0.16661333653641064
2025-01-29 18:18:40.950841+00:00	36.507582	25.596272	8577.22	17660.84	11674.93	19687.5	0.7553732395172119	139.35841560513475	9	12	6136.468854316789	9375.0	POINT Z(25.596271507276395 36.50758247805785 -8577.220241250132)	2.430524964588873	0.2461929052905072
2025-01-29 18:18:55.570841+00:00	36.50836	25.571082	12937.76	15409.31	11757.01	19812.5	0.7785377502441406	147.48051140369697	9	12	2095.381826780026	8875.0	POINT Z(25.571081578964492 36.50835950196716 -12937.758935152198)	2.5027124609095193	0.08448761524850834
2025-01-29 18:19:26.630841+00:00	36.496471	25.539335	16528.8	12573.91	10430.5	18437.5	0.6585238575935364	156.9768322060139	9	12	5376.453291901642	10000.0	POINT Z(25.539335302269382 36.496471265358316 -16528.804478947397)	2.43435323926233	0.0026374660410639628
2025-01-29 18:20:33.150841+00:00	36.507109	25.563158	13650.41	14701.36	11616.73	19562.5	1.0091572999954224	149.95408520961857	9	16	197.64235376052372	1812.5	POINT Z(25.563157742828473 36.50710905022767 -13650.407693534979)	2.3885872039012472	0.1401997077445536
2025-01-29 18:22:26.180841+00:00	36.499582	25.586537	11450.32	16792.58	10783.57	18812.5	0.4774084985256195	140.8857550092358	9	8	3302.461203405727	7500.0	POINT Z(25.5865373975817 36.49958196115846 -11450.317103026482)	None	None
2025-01-29 18:23:22.580841+00:00	36.508797	25.589011	10836.48	17011.69	11808.67	19812.5	0.5820868015289307	141.79625549230374	9	7	225.34695471649934	2375.0	POINT Z(25.589011363613697 36.50879702152049 -10836.484689913801)	None	None
2025-01-29 18:27:47.350841+00:00	36.508397	25.559224	14307.39	14349.49	11759.33	19812.5	1.1782302856445312	151.51116070999853	9	18	197.64235376052372	1000.0	POINT Z(25.55922351575333 36.50839679835567 -14307.385160058715)	2.8576899160936797	0.10108259611849135
2025-01-29 18:28:54.540841+00:00	36.511238	25.580572	11904.85	16256.88	12078.69	20062.5	0.6347768902778625	144.86599333872906	9	9	336.5728004459065	1312.5	POINT Z(25.580571596287772 36.51123840113557 -11904.84915207862)	3.047201259697012	0.0
2025-01-29 18:29:12.620841+00:00	36.507382	25.570772	12912.52	15381.83	11648.29	19687.5	0.6908685564994812	147.42286946182787	9	12	225.34695471649934	2000.0	POINT Z(25.57077192400349 36.50738216731227 -12912.523130608162)	2.477130984037423	0.24625787237171437
2025-01-29 18:29:42.240841+00:00	36.509632	25.579782	12219.43	16186.68	11899.9	19937.5	0.6514919996261597	144.85077039237063	9	8	312.5	1500.0	POINT Z(25.579782418058272 36.50963171866399 -12219.427495479702)	None	None
2025-01-29 18:30:10.960841+00:00	36.506193	25.589592	12636.17	17064.17	11519.22	19562.5	0.4822326600551605	141.15384392504333	9	8	312.5	1312.5	POINT Z(25.589592143470842 36.50619295909912 -12636.17316887529)	None	None
2025-01-29 18:31:24.850841+00:00	36.512587	25.577647	12145.65	15995.25	12228.14	20187.5	0.5138450264930725	146.0217695248075	9	8	2186.6069605669877	5500.0	POINT Z(25.57764727283339 36.512586856403956 -12145.651996160828)	None	None
2025-01-29 18:32:42.610841+00:00	36.505059	25.561233	17415.07	14529.68	11388.51	19437.5	0.8692368268966675	150.29094034802327	9	13	250.0	625.0	POINT Z(25.561232650111982 36.50505923227344 -17415.06606352481)	2.36848457152991	0.18370681093250352
2025-01-29 18:33:55.810841+00:00	36.512611	25.569351	12588.26	15253.82	12229.51	20312.5	0.6892850399017334	148.73023789585883	9	12	375.0	3375.0	POINT Z(25.569351132215676 36.51261128027337 -12588.260818858955)	2.414311786925075	0.22168657714165185
2025-01-29 18:35:16.140841+00:00	36.501984	25.564388	13076.98	14812.26	11047.0	19062.5	0.6789388656616211	148.6869771374654	9	12	257.6941016011038	1625.0	POINT Z(25.56438769627128 36.501983647845044 -13076.977439647102)	2.2035317687037894	0.2001046802310391
2025-01-29 18:36:38.530841+00:00	36.499605	25.554485	13994.82	13927.53	10781.05	18812.5	1.0059393644332886	151.7973207877336	9	13	125.0	812.5	POINT Z(25.554484555304715 36.49960519235916 -13994.82362525581)	2.7245867570003224	0.11261805311784867
2025-01-29 18:38:12.960841+00:00	36.502205	25.549915	13293.04	13518.63	11069.48	19062.5	0.8972636461257935	153.87271099721278	9	14	500.0	1875.0	POINT Z(25.54991508404253 36.502204961299654 -13293.03689476178)	2.712965494960963	0.1455428074730869
2025-01-29 18:42:33.270841+00:00	36.497836	25.562754	11351.08	14667.05	10585.55	18562.5	0.41396790742874146	148.5373668083742	9	8	883.8834764831844	8750.0	POINT Z(25.562754276107878 36.49783599499892 -11351.080715322198)	1.8855479671649316	0.07123733536780297
2025-01-29 18:43:30.170841+00:00	36.505745	25.569122	9939.75	15234.65	11466.02	19437.5	0.531279981136322	147.70409082180174	9	8	1286.9537676233751	8250.0	POINT Z(25.569121548745336 36.50574531162555 -9939.749863692581)	2.050410192225815	0.05983689415045279
2025-01-29 18:44:02.600841+00:00	36.493105	25.562135	13153.9	14612.57	10059.39	18062.5	0.4792047441005707	147.89494457898144	9	6	1879.1620472966135	8750.0	POINT Z(25.56213481831976 36.49310497685779 -13153.901542464266)	2.2470678652807696	0.032361712124487685
2025-01-29 18:44:40.990841+00:00	36.491999	25.545631	16233.83	13137.44	9934.08	17937.5	0.5546571016311646	153.83265174675208	9	11	3729.1084725440746	9625.0	POINT Z(25.545631013804925 36.49199935843732 -16233.829734599196)	2.447060266517174	0.2731675681902592
2025-01-29 18:45:16.670841+00:00	36.500199	25.552544	12458.95	13753.96	10846.76	18812.5	0.7473512887954712	152.59873602445273	9	12	1593.4435979977452	3375.0	POINT Z(25.552543934416455 36.500198594908454 -12458.954776775035)	2.3557551707142914	0.24656808498377436
2025-01-29 18:48:00.570841+00:00	36.500203	25.554349	12331.71	13915.28	10847.47	18812.5	0.6730550527572632	151.94432900295112	9	11	318.6887195995491	1750.0	POINT Z(25.554348764202054 36.500202711361915 -12331.706098050105)	2.260161973198845	0.201686932019993
2025-01-29 18:49:15.380841+00:00	36.502028	25.557933	13266.76	14235.3	11050.95	19062.5	0.7755086421966553	150.95810183672486	9	11	353.5533905932738	1875.0	POINT Z(25.55793280925203 36.50202789599002 -13266.755649643714)	2.408488401460109	0.13821113699444232
2025-01-29 18:50:25.860841+00:00	36.50314	25.551716	12787.25	13679.47	11173.68	19187.5	0.5724228620529175	50.361955865838866	9	10	62.5	1250.0	POINT Z(25.551716418559344 36.50313968741458 -12787.252506589744)	2.1921122200798013	0.0
2025-01-29 18:50:50.860841+00:00	36.50279	25.562376	11717.0	14632.31	11136.34	19062.5	0.6297010183334351	149.5215407918339	9	9	698.7712429686843	1812.5	POINT Z(25.562376106983834 36.50278983371826 -11717.000728764726)	2.4015932501021946	0.08018558414276145
2025-01-29 18:51:10.530841+00:00	36.503563	25.553025	13455.64	13796.37	11220.98	19187.5	0.6602667570114136	152.95557036516044	9	9	2180.345442814051	4812.5	POINT Z(25.553025166865776 36.50356341426974 -13455.643498067284)	2.2392914491741958	0.0
2025-01-29 18:51:37.550841+00:00	36.503102	25.569528	10575.85	15271.51	11172.21	19187.5	0.6425414085388184	147.11801537293428	9	8	956.0661587986472	2125.0	POINT Z(25.569528188964547 36.50310247109829 -10575.85341009253)	2.0121055522663083	0.06179280373957741
2025-01-29 18:53:34.230841+00:00	36.512322	25.560095	13391.29	14426.66	12195.89	20187.5	0.739089846611023	151.7979751078635	9	10	364.4344934278313	1312.5	POINT Z(25.560095161969674 36.51232172201232 -13391.288928908654)	2.672929176159692	0.0
2025-01-29 18:54:49.870841+00:00	36.48903	25.47006	18741.47	6382.1	9596.27	16312.5	0.5008531808853149	72.70557760192764	9	7	176.7766952966369	750.0	POINT Z(25.47006014459519 36.48903010368075 -18741.46974586572)	None	None
2025-01-29 18:58:19.860841+00:00	36.495681	25.551988	13618.16	13705.08	10344.32	18312.5	0.8206900954246521	152.05617373147194	9	10	139.75424859373686	1250.0	POINT Z(25.551988219618206 36.495680733695565 -13618.15732429916)	2.961546658884068	0.0
2025-01-29 19:04:13.030841+00:00	36.495895	25.555183	14202.82	13990.61	10368.59	18312.5	0.5091542601585388	150.91675579025363	9	8	5779.814010848446	8000.0	POINT Z(25.555182780759502 36.49589491951704 -14202.818911657041)	None	None
2025-01-29 19:04:59.680841+00:00	36.485073	25.508309	16951.62	9801.98	9159.44	17187.5	0.49533888697624207	168.4431962913938	9	9	2877.7161083053347	8000.0	POINT Z(25.5083093530843 36.48507271359809 -16951.620214374223)	2.185867758561436	0.03792014846803604
2025-01-29 19:05:32.110841+00:00	36.495045	25.549725	13661.46	13502.87	10273.33	18312.5	0.8099766373634338	152.79218624216307	9	9	3760.402239122831	4875.0	POINT Z(25.549724777963142 36.49504522530713 -13661.455171498708)	2.4455741206318846	0.11913831541695163
2025-01-29 19:08:14.170841+00:00	36.490539	25.5309	15886.66	11820.76	9769.77	17812.5	0.7044566869735718	59.073303854894846	9	7	4216.78194835825	6500.0	POINT Z(25.530899580683656 36.490538831065905 -15886.660657254426)	None	None
2025-01-29 19:10:19.070841+00:00	36.495342	25.565878	14169.42	14946.78	10308.67	18312.5	0.9024794101715088	146.98512108681243	9	12	139.75424859373686	1375.0	POINT Z(25.56587832259507 36.495341629929754 -14169.415556021306)	3.2197011204642125	0.11398343530011124
2025-01-29 19:11:56.740841+00:00	36.49745	25.552365	13071.25	13738.41	10541.09	18562.5	0.5243805646896362	51.90948772067043	9	9	6917.48238161833	5562.5	POINT Z(25.552364536392574 36.49744984211737 -13071.249380425521)	2.2068024992779947	0.07184062129599678
2025-01-29 19:13:02.620841+00:00	36.475526	25.486626	18076.99	7864.43	8095.9	16062.5	0.5158891677856445	177.96388136599114	9	7	956.0661587986472	812.5	POINT Z(25.48662619996579 36.47552592921156 -18076.987658747483)	None	None
2025-01-29 19:14:46.840841+00:00	36.476121	25.479554	18386.23	7232.02	8161.56	16187.5	0.5211372971534729	181.5125548337476	9	7	380.1726581436387	500.0	POINT Z(25.479553887913802 36.4761214535008 -18386.234634378205)	None	None
2025-01-29 19:16:12.820841+00:00	36.506546	25.598786	4244.37	17885.81	11560.19	19562.5	0.6562355756759644	138.4139545804879	9	8	353.5533905932738	1750.0	POINT Z(25.598785976487335 36.506546426118824 -4244.369590569158)	1.8708427128558733	0.15310196768767015
2025-01-29 19:17:16.680841+00:00	36.509521	25.594408	5658.63	17493.88	11890.12	19937.5	0.7595641613006592	140.26795520028256	9	10	197.64235376052372	2625.0	POINT Z(25.594408318577322 36.50952077286002 -5658.6319961147765)	1.956012960927121	0.12135877073124335
2025-01-29 19:18:24.040841+00:00	36.506037	25.571163	9457.82	15417.02	11498.83	19437.5	0.7299630045890808	46.20857032712098	9	11	400.19526483955303	4375.0	POINT Z(25.571162705653574 36.50603746714191 -9457.815487567523)	2.1053332206925846	0.07404779329798084
2025-01-29 19:18:42.500841+00:00	36.492016	25.509729	16281.5	9928.02	9931.68	17937.5	0.8240514397621155	168.52913010143854	9	12	883.8834764831844	1750.0	POINT Z(25.50972906391902 36.49201631857737 -16281.501191489997)	2.5580705521469547	0.23375629805077724
2025-01-29 19:20:01.890841+00:00	36.505977	25.574636	10058.66	15727.44	11492.7	19437.5	0.5621291995048523	145.9054302362877	9	6	4670.385423067351	6875.0	POINT Z(25.57463563431114 36.50597731595835 -10058.661258291246)	1.8735447901253512	0.0
2025-01-29 19:20:20.580841+00:00	36.50352	25.564266	11066.4	14801.09	11217.79	19312.5	0.5883678793907166	48.00114797383344	9	7	139.75424859373686	2562.5	POINT Z(25.564265992880394 36.503519723634014 -11066.39821162725)	2.067644639810309	0.0
2025-01-29 19:21:47.490841+00:00	36.509673	25.567651	9133.98	15102.43	11902.49	19937.5	0.7869867086410522	148.83700063515798	9	12	0.0	625.0	POINT Z(25.56765077867663 36.509672668106205 -9133.976605062644)	2.3443611767966397	0.09269994378284552
2025-01-29 19:22:10.070841+00:00	36.49632	25.520826	15689.75	10919.4	10411.42	18437.5	0.9323289394378662	164.3341733656815	9	12	279.5084971874737	1125.0	POINT Z(25.5208258820657 36.496319976375304 -15689.74789474561)	2.760070599040181	0.42602426025273
2025-01-29 19:22:50.730841+00:00	36.502958	25.550734	12380.09	13591.67	11153.29	19062.5	0.6543020606040955	50.59446085874322	9	10	225.34695471649934	1375.0	POINT Z(25.550733719987893 36.502957626452385 -12380.090143350984)	2.4976393864380713	0.24323185829918081
2025-01-29 19:26:17.230841+00:00	36.500812	25.564543	10775.8	14826.36	10916.77	18937.5	0.6408011317253113	148.43223360583735	9	12	3414.1250709369156	6437.5	POINT Z(25.564542931265965 36.50081220914878 -10775.796238756888)	2.050702973792348	0.15648538429155479
2025-01-29 19:26:49.660841+00:00	36.481362	25.488711	16899.66	8050.22	8744.98	16812.5	0.6281278133392334	177.24076242841136	9	11	7135.135335086504	5937.5	POINT Z(25.48871084973365 36.48136172859542 -16899.660410994147)	2.5940248904889076	0.27432898661960126
2025-01-29 19:28:14.610841+00:00	36.497952	25.556467	13452.97	14105.0	10597.55	18562.5	0.6903095841407776	150.80331800427595	9	11	176.7766952966369	2000.0	POINT Z(25.556466682833427 36.49795227837454 -13452.967643956403)	2.55974461376874	0.05669802541551672
2025-01-29 19:30:52.580841+00:00	36.503382	25.567051	11253.94	15050.09	11202.96	19187.5	0.43918341398239136	47.53893537182296	9	6	637.3774391990981	8000.0	POINT Z(25.567051444611195 36.50338247723875 -11253.940211110128)	None	None
2025-01-29 19:33:55.330841+00:00	36.502415	25.563037	13013.85	14691.43	11094.74	19062.5	0.8118948936462402	149.22885230834078	9	12	1552.4677935467776	2875.0	POINT Z(25.56303676257404 36.502414815560876 -13013.846022256721)	2.1751695243725884	0.01877288874522609
2025-01-29 19:34:30.220841+00:00	36.513744	25.573791	8573.39	15650.38	12356.17	20312.5	0.5654350519180298	44.06523404154149	9	8	3432.3825544364954	8000.0	POINT Z(25.573791025759164 36.51374395722247 -8573.393972041356)	None	None
2025-01-29 19:35:30.130841+00:00	36.494388	25.556667	12260.24	14123.53	10201.25	18187.5	0.8298837542533875	150.10928124963144	9	10	197.64235376052372	2562.5	POINT Z(25.55666671112188 36.49438807428581 -12260.23998943016)	1.8364723888244074	0.0
2025-01-29 19:36:06.350841+00:00	36.496789	25.541029	14249.25	12725.22	10466.09	18437.5	0.845386266708374	156.37202761881292	9	14	318.6887195995491	1000.0	POINT Z(25.541028596687653 36.49678933417936 -14249.2457487114)	2.0941219224853826	0.04274788339635194
2025-01-29 19:37:37.420841+00:00	36.498474	25.573799	10987.61	15654.21	10658.2	18687.5	0.5629490613937378	34.04708103680127	9	6	4094.5848385398	6875.0	POINT Z(25.573799321650142 36.49847375483322 -10987.614306162792)	None	None
2025-01-29 19:37:57.090841+00:00	36.51904	25.586676	16659.74	16800.72	12947.21	20937.5	0.9258671402931213	144.20772958558115	9	16	1502.6019100214135	2187.5	POINT Z(25.58667568974914 36.51903979837917 -16659.73632449523)	2.591541663270601	0.07556212594305478
2025-01-29 19:39:16.220841+00:00	36.501114	25.538304	14287.04	12480.99	10946.56	18937.5	0.7369270324707031	53.49525107059998	9	8	1091.5155747858114	3625.0	POINT Z(25.53830412013352 36.5011135052625 -14287.037456201842)	None	None
2025-01-29 19:40:07.010841+00:00	36.492601	25.530128	15899.78	11751.51	9999.02	17937.5	0.599357008934021	160.05938320570652	9	8	1891.5932438026946	2500.0	POINT Z(25.530128388227016 36.49260133720483 -15899.77978214587)	None	None
2025-01-29 19:40:53.070841+00:00	36.500444	25.552961	13643.94	13791.2	10874.11	18812.5	0.6588482856750488	152.48649700686664	9	12	279.5084971874737	875.0	POINT Z(25.552961081407332 36.500444046143 -13643.937189879438)	2.3199991658716455	0.1875833142796406
2025-01-29 19:41:47.090841+00:00	36.500384	25.566371	11623.58	14989.89	10869.46	18812.5	0.4933757483959198	34.28665749120188	9	6	3745.8310159429243	5937.5	POINT Z(25.566371484238818 36.50038426120824 -11623.582756424332)	None	None
2025-01-29 19:44:00.740841+00:00	36.495815	25.554996	13618.03	13973.97	10359.69	18312.5	0.6129004955291748	150.97110755571646	9	7	1903.943276465977	3875.0	POINT Z(25.554996478074205 36.49581513715519 -13618.027506502056)	None	None
2025-01-29 19:45:51.060841+00:00	36.497148	25.568448	12511.83	15176.14	10509.92	18437.5	0.4562950134277344	48.742024153344346	9	7	4952.903189039737	7000.0	POINT Z(25.568448074826428 36.497147891862475 -12511.827883961414)	None	None
2025-01-29 19:48:02.430841+00:00	36.498631	25.569304	11315.98	15252.37	10674.92	18687.5	0.42599332332611084	146.40209287350868	9	8	7256.462636849996	7000.0	POINT Z(25.569304198162197 36.49863056404538 -11315.978259282921)	None	None
2025-01-29 19:48:47.410841+00:00	36.484541	25.507309	17019.2	9712.59	9100.18	17062.5	0.7286145687103271	168.83849760161962	9	9	3087.2722588071174	3250.0	POINT Z(25.507308666804352 36.48454069185832 -17019.195436007874)	None	None
2025-01-29 19:49:09.770841+00:00	36.491599	25.539922	15130.24	12627.14	9888.8	17937.5	0.5797445774078369	56.51058390267008	9	7	1189.143599402528	4812.5	POINT Z(25.53992191135636 36.4915989689214 -15130.235610997262)	None	None
2025-01-29 19:51:03.190841+00:00	36.488165	25.526263	18162.68	11406.58	9505.23	17562.5	0.6274727582931519	61.222182830302074	9	8	9015.61146012848	17375.0	POINT Z(25.526262531523493 36.48816477718978 -18162.68210969344)	None	None
2025-01-29 19:52:24.240841+00:00	36.506554	25.586951	9813.47	16828.03	11558.88	19562.5	0.6485305428504944	142.04338416776707	9	9	3078.402589006188	8312.5	POINT Z(25.586950931130918 36.50655381485708 -9813.473835268218)	2.0270225913589	0.034284839320413596
2025-01-29 19:53:07.330841+00:00	36.496444	25.548899	13750.78	13428.76	10428.8	18437.5	0.7642934322357178	153.33393905695078	9	10	139.75424859373686	1250.0	POINT Z(25.548898500906216 36.496444445900224 -13750.784060761069)	2.4759398482387773	0.0
2025-01-29 19:53:58.810841+00:00	36.512246	25.599195	11142.22	17921.01	12193.99	20187.5	0.7708280682563782	139.30845488787202	9	12	318.6887195995491	1062.5	POINT Z(25.599194563207753 36.5122456702165 -11142.217263223476)	2.136772318802157	0.111818023056244
2025-01-29 19:54:34.620841+00:00	36.511375	25.621616	1468.2	19925.05	12101.62	20062.5	0.6382647156715393	37.7053891279474	9	8	176.7766952966369	1312.5	POINT Z(25.621615980339865 36.51137538522666 -1468.1974231445372)	None	None
2025-01-29 19:56:31.110841+00:00	36.502399	25.54732	13739.18	13286.65	11090.71	19062.5	0.7380940914154053	154.85334853063597	9	16	336.5728004459065	1500.0	POINT Z(25.547320133378857 36.50239905399965 -13739.181175745647)	2.288591142308844	0.21109890618881777
2025-01-29 19:57:12.830841+00:00	36.507005	25.57398	15025.65	15668.59	11606.9	19562.5	0.7850437164306641	146.29630978210102	9	10	2881.107642904027	4437.5	POINT Z(25.57397951373702 36.50700527978929 -15025.647009129118)	None	None
2025-01-29 19:58:14.690841+00:00	36.495785	25.553781	13146.03	13865.33	10356.16	18312.5	0.5994135737419128	151.411946422124	9	9	2455.8603380485624	8250.0	POINT Z(25.553781121232863 36.49578494990433 -13146.031139665612)	None	None
2025-01-29 19:58:48.550841+00:00	36.506419	25.569328	9741.86	15252.93	11540.91	19562.5	0.6493883728981018	147.74680633174987	9	11	503.89110926865936	1125.0	POINT Z(25.569327609265457 36.50641854091029 -9741.857606791813)	None	None
2025-01-29 20:00:41.520841+00:00	36.509991	25.578214	10272.28	16046.39	11939.55	19937.5	0.47223034501075745	145.41520487906828	9	7	2531.0570914145733	8500.0	POINT Z(25.578213553685462 36.509990694245204 -10272.279994832528)	None	None
2025-01-29 20:01:05.400841+00:00	36.509505	25.566745	13931.61	15021.46	11883.73	19937.5	1.0356515645980835	149.11493763571067	9	15	257.6941016011038	2125.0	POINT Z(25.56674451643126 36.509505255750895 -13931.606596128038)	2.4893928779717873	0.21313533935080686
2025-01-29 20:02:30.930841+00:00	36.517311	25.577294	10372.29	15962.71	12753.44	20687.5	0.5268917083740234	146.87479519763784	9	8	3432.3825544364954	8500.0	POINT Z(25.57729413861269 36.51731148352783 -10372.290427789965)	None	None
2025-01-29 20:03:30.950841+00:00	36.496484	25.563794	13604.76	14760.26	10435.42	18437.5	0.8069645166397095	147.92808360016426	9	11	312.5	1625.0	POINT Z(25.563794193028468 36.49648439373889 -13604.762369692637)	None	None
2025-01-29 20:08:54.470841+00:00	36.498444	25.554681	12159.66	13945.32	10651.98	18687.5	0.47174832224845886	35.82291043452801	9	6	2254.336099608929	3500.0	POINT Z(25.55468128436503 36.49844411239435 -12159.657796275364)	None	None
2025-01-29 20:09:38.310841+00:00	36.504035	25.563413	13733.04	14724.75	11274.98	19312.5	0.528245747089386	33.606294682185194	9	6	250.0	1875.0	POINT Z(25.563413008932443 36.504035290841436 -13733.044295849142)	None	None
2025-01-29 20:10:40.790841+00:00	36.482936	25.518181	17061.34	10684.81	8922.9	16937.5	0.7061046957969666	163.77572457088337	9	9	814.9003006503311	1000.0	POINT Z(25.518180845746855 36.48293606586516 -17061.33850672107)	None	None
2025-01-29 20:13:10.260841+00:00	36.470686	25.462415	19523.31	5699.98	7556.07	15562.5	0.5840561985969543	190.28887601515385	9	9	3143.072740170039	1500.0	POINT Z(25.462414836305 36.47068641351629 -19523.313542339052)	None	None
2025-01-29 20:16:38.840841+00:00	36.478623	25.483312	17792.4	7567.82	8440.02	16437.5	0.4722454845905304	179.7287151820904	9	6	8115.619585096384	6000.0	POINT Z(25.483312213971967 36.47862302749601 -17792.399182341152)	None	None
2025-01-29 20:18:32.430841+00:00	36.502872	25.552177	12710.52	13720.65	11143.94	19187.5	0.8083288669586182	153.15422171202215	9	10	336.5728004459065	1250.0	POINT Z(25.552176635916286 36.5028717043359 -12710.51727009089)	2.110575244897748	0.0
2025-01-29 20:18:45.980841+00:00	36.496929	25.526601	17811.03	11435.55	10479.82	18437.5	0.7624874114990234	162.0651042717324	9	9	698.7712429686843	1125.0	POINT Z(25.52660109956057 36.496929129926876 -17811.027762071786)	None	None
2025-01-29 20:21:52.810841+00:00	36.480539	25.500663	16828.25	9118.89	8654.53	16687.5	0.6739113926887512	171.51336181291308	9	10	139.75424859373686	750.0	POINT Z(25.50066271042303 36.48053869871786 -16828.25398586239)	None	None
2025-01-29 20:23:24.230841+00:00	36.492889	25.555707	14758.83	14038.03	10034.37	18062.5	0.8518694639205933	150.19206124137463	9	13	257.6941016011038	1625.0	POINT Z(25.55570723981031 36.49288850479302 -14758.833412989987)	2.4077657976009763	0.06527471179004096
2025-01-29 20:23:53.460841+00:00	36.658999	25.519104	34654.19	10742.86	28500.32	5312.5	0.4628109335899353	18.997936843701893	9	8	18561.55300614687	24000.0	POINT Z(25.51910407998862 36.658999187180015 -34654.18661762612)	None	None
2025-01-29 20:24:53.270841+00:00	36.49586	25.593707	14750.24	17434.25	10371.04	18312.5	0.551833987236023	137.89803913055724	9	9	197.64235376052372	1312.5	POINT Z(25.59370673008939 36.495860492041075 -14750.238705366997)	None	None
2025-01-29 20:25:37.140841+00:00	36.506516	25.55672	14567.17	14126.08	11549.85	19562.5	0.45156991481781006	48.52347324597281	9	7	279.5084971874737	1750.0	POINT Z(25.556719948422145 36.506516193972026 -14567.17239842752)	None	None
2025-01-29 20:30:36.440841+00:00	36.492777	25.544228	13694.8	13011.88	10020.39	18062.5	0.6582400798797607	154.50364040883557	9	9	3354.1019662496847	7375.0	POINT Z(25.5442278652265 36.49277725408732 -13694.80421804091)	None	None
2025-01-29 20:31:27.710841+00:00	36.506221	25.57777	10098.15	16007.53	11520.27	19562.5	0.5166693925857544	144.92025703021542	9	7	8798.082177383887	9000.0	POINT Z(25.57777000902798 36.50622065040143 -10098.152825310777)	None	None
2025-01-29 20:32:36.960841+00:00	36.487826	25.54851	15198.03	13395.51	9470.38	17437.5	0.775726318359375	151.98582004953204	9	10	1346.291201783626	5875.0	POINT Z(25.548509831616794 36.487825642492126 -15198.029288949198)	None	None
2025-01-29 20:33:41.670841+00:00	36.505678	25.571647	10767.92	15460.37	11458.91	19437.5	0.5158588886260986	146.84595141294056	9	7	7551.903733496608	9000.0	POINT Z(25.571646870327204 36.505677797742955 -10767.922320741895)	None	None
2025-01-29 20:34:13.680841+00:00	36.478417	25.492068	17597.99	8350.72	8417.87	16437.5	0.6887301802635193	175.45408001442706	9	9	0.0	875.0	POINT Z(25.492068378424353 36.47841733567051 -17597.99122243208)	None	None
2025-01-29 20:35:48.870841+00:00	36.502112	25.546426	13354.46	13206.81	11058.68	19062.5	0.5798507332801819	51.645475122767095	9	7	2651.650429449553	10500.0	POINT Z(25.546426334843666 36.50211214875436 -13354.464278152622)	None	None
2025-01-29 20:36:37.860841+00:00	36.485525	25.518873	16208.3	10746.33	9210.81	17187.5	0.5304306149482727	163.81861149855575	9	9	6483.15123994497	10500.0	POINT Z(25.518873042872684 36.48552462609681 -16208.298629376985)	None	None
2025-01-29 20:37:11.340841+00:00	36.517501	25.594329	8245.71	17484.96	12777.43	20812.5	0.7930987477302551	141.64078347956513	9	11	139.75424859373686	1312.5	POINT Z(25.594328662984545 36.51750068669637 -8245.705249313352)	2.020060018567577	0.1991399344324729
2025-01-29 20:42:34.840841+00:00	36.514167	25.592031	5811.1	17280.37	12406.36	20437.5	0.5022038817405701	29.345630655014304	9	6	279.5084971874737	4000.0	POINT Z(25.59203103304487 36.5141672987397 -5811.09849529509)	None	None
2025-01-29 20:46:34.080841+00:00	36.495276	25.546496	15019.17	13214.24	10298.54	18312.5	0.7604831457138062	154.04694107704253	9	10	225.34695471649934	2437.5	POINT Z(25.546496344732827 36.49527592936189 -15019.166613363073)	2.112739806577275	0.0
2025-01-29 20:47:02.630841+00:00	36.500781	25.562212	13238.52	14618.03	10912.89	18937.5	0.7527034878730774	149.24017540307597	9	9	2233.446048150705	3000.0	POINT Z(25.562212125017293 36.500780511268225 -13238.519795761564)	None	None
2025-01-29 20:48:41.960841+00:00	36.492582	25.55902	14143.33	14334.24	10000.77	17937.5	0.7120948433876038	148.92256614664814	9	9	707.1067811865476	4375.0	POINT Z(25.55902016025122 36.492581991397216 -14143.326077374171)	None	None
2025-01-29 20:50:19.760841+00:00	36.522597	25.606638	4805.6	18583.73	13346.39	21312.5	0.5494118332862854	38.09916721106458	9	7	139.75424859373686	2375.0	POINT Z(25.60663777379784 36.522596831036545 -4805.595739142602)	None	None
2025-01-29 20:50:43.750841+00:00	36.496862	25.584544	11262.84	16615.02	10480.78	18437.5	0.5791955590248108	140.99606344809604	9	9	10625.0	15500.0	POINT Z(25.584544443686916 36.49686199493138 -11262.843470912376)	None	None
2025-01-29 20:52:28.430841+00:00	36.46829	25.459249	18571.06	5417.05	7289.45	15312.5	0.5375153422355652	192.06562538208092	9	7	12260.837043203861	15875.0	POINT Z(25.45924886041213 36.46829032989719 -18571.064169483543)	None	None
2025-01-29 20:53:59.050841+00:00	36.512587	25.58203	11227.1	16386.97	12228.93	20187.5	0.5842944383621216	144.62490546377646	9	8	10940.356769776752	15500.0	POINT Z(25.58203036893634 36.51258738259286 -11227.096089632414)	None	None
2025-01-29 20:55:14.120841+00:00	36.497054	25.5663	12329.34	14984.14	10499.11	18562.5	0.8414962887763977	147.15320142234552	9	11	250.0	2125.0	POINT Z(25.5662999751734 36.497053710110464 -12329.344768766636)	None	None
2025-01-29 20:56:32.420841+00:00	36.505398	25.558818	14457.69	14313.84	11425.77	19437.5	0.9081447720527649	151.1869571981883	9	14	395.28470752104744	1250.0	POINT Z(25.558818478880006 36.505397535489486 -14457.688263095626)	2.5235867726960777	0.21581858999641157
2025-01-29 21:00:29.780841+00:00	36.510528	25.600629	11136.95	18049.63	12003.26	19937.5	0.7095419764518738	138.58294809543568	9	10	176.7766952966369	2000.0	POINT Z(25.60062920331828 36.51052799788898 -11136.950244368509)	None	None
2025-01-29 21:00:50.010841+00:00	36.493169	25.509752	16965.0	9929.95	10059.87	18062.5	0.4627223610877991	168.63207148258832	9	9	8913.648243003534	10500.0	POINT Z(25.509752321876924 36.49316919952614 -16965.003206783)	None	None
2025-01-29 21:02:40.040841+00:00	36.504717	25.57346	8542.08	15622.62	11352.34	19312.5	0.4940383732318878	146.07795461322772	9	10	2298.0970388562796	10500.0	POINT Z(25.573459970733133 36.50471677800225 -8542.08027505577)	1.9402924301816187	0.0
2025-01-29 21:04:40.890841+00:00	36.526087	25.594954	7858.33	17538.87	13732.33	21687.5	0.7207439541816711	142.78884518266543	9	9	125.0	1250.0	POINT Z(25.594953726850466 36.52608734243892 -7858.329210172494)	None	None
2025-01-29 21:09:48.370841+00:00	36.511266	25.579649	11843.91	16174.4	12081.56	20062.5	0.7338546514511108	145.16512480634262	9	9	88.38834764831844	1062.5	POINT Z(25.579648807621478 36.51126563136089 -11843.912247690532)	2.9727238902228637	0.0
2025-01-29 21:10:34.440841+00:00	36.504447	25.561403	12713.03	14544.98	11320.46	19312.5	0.5087980031967163	150.1329318311404	9	8	537.6453291901641	1312.5	POINT Z(25.561402547885567 36.50444702228741 -12713.029469565661)	None	None
2025-01-29 21:11:04.750841+00:00	36.478825	25.523558	16157.17	11166.1	8466.37	16437.5	0.6167296767234802	66.08303382852517	9	8	503.89110926865936	1125.0	POINT Z(25.523557560968946 36.478824896865525 -16157.171413900178)	None	None
2025-01-29 21:11:37.010841+00:00	36.523681	25.591791	6408.17	17256.83	13464.19	21437.5	0.7721720933914185	143.36802518542507	9	11	814.9003006503311	4375.0	POINT Z(25.591791305984493 36.523681035772086 -6408.166164511942)	None	None
2025-01-29 21:12:14.110841+00:00	36.571903	25.462228	5563.95	5675.82	18810.78	15687.5	0.47605225443840027	184.2786495640826	9	8	15303.696448897566	14375.0	POINT Z(25.462227748473424 36.57190260592817 -5563.945087070336)	None	None
2025-01-29 21:13:38.570841+00:00	36.415372	25.356904	5863.94	-3737.36	1404.31	6187.5	0.5785541534423828	192.7228339272602	9	7	14770.377872620591	13187.5	POINT Z(25.35690356965849 36.415372025436746 -5863.942282143142)	None	None
2025-01-29 21:14:43.520841+00:00	36.488168	25.504151	17087.29	9429.84	9503.23	17437.5	0.7373425364494324	170.60759233194435	9	10	637.3774391990981	2000.0	POINT Z(25.504150968368734 36.488168213124005 -17087.292566650078)	2.0617893775524623	0.0
2025-01-29 21:15:24.410841+00:00	36.480479	25.493477	18531.64	8476.45	8647.26	16687.5	0.5924080610275269	174.91441920037624	9	8	400.19526483955303	625.0	POINT Z(25.493477082524194 36.480479192112355 -18531.638154574848)	2.3919543395939487	0.0
2025-01-29 21:15:49.750841+00:00	36.489703	25.544679	15961.02	13052.73	9678.63	17687.5	0.4718327522277832	56.00335411410083	9	5	2531.0570914145733	6500.0	POINT Z(25.544679087124365 36.48970321166673 -15961.018562953152)	None	None
2025-01-29 21:16:09.380841+00:00	36.510225	25.572754	11245.32	15558.41	11964.67	19937.5	0.4518284499645233	147.2310226604158	9	8	6803.032412093889	6500.0	POINT Z(25.572754007586123 36.51022463381582 -11245.320885858298)	None	None
2025-01-29 21:19:58.290841+00:00	36.505408	25.554149	12478.33	13896.48	11426.22	19437.5	0.9345277547836304	152.83703681701527	9	16	0.0	1625.0	POINT Z(25.554148915664044 36.505407787301685 -12478.325711304447)	2.419736020338825	0.26906242952734516
2025-01-29 21:22:48.210841+00:00	36.4871	25.56849	13738.46	15181.87	9392.69	17437.5	0.4847646653652191	50.98346747183177	9	8	534.0002340823457	2125.0	POINT Z(25.568490134120104 36.4871002897786 -13738.460162592768)	None	None
2025-01-29 21:26:34.230841+00:00	36.514876	25.566884	12700.13	15032.93	12480.9	20437.5	1.0786269903182983	149.89002761263154	9	15	576.2215285808055	1625.0	POINT Z(25.566884429382135 36.51487555874217 -12700.126238016997)	2.6773082589369657	0.16396118470779042
2025-01-29 21:27:34.700841+00:00	36.477218	25.484238	17408.58	7650.71	8283.81	16312.5	0.8551845550537109	179.22247120288537	9	14	364.4344934278313	500.0	POINT Z(25.48423780057108 36.47721759472663 -17408.580819113504)	2.272823233973944	0.0782135082381945
2025-01-29 21:29:02.170841+00:00	36.512971	25.577732	15487.78	16002.73	12270.92	20312.5	0.45367518067359924	146.05637240582828	9	7	10071.036751496838	8750.0	POINT Z(25.577731878175832 36.51297148767301 -15487.783110134673)	None	None
2025-01-29 21:30:21.950841+00:00	36.497614	25.556281	12030.56	14088.44	10559.94	18562.5	0.6693917512893677	150.81297759536176	9	9	225.34695471649934	1000.0	POINT Z(25.556280706932164 36.49761435405209 -12030.559573796574)	None	None
2025-01-29 21:32:07.190841+00:00	36.493476	25.541004	14983.62	12723.58	10097.68	18062.5	0.6573257446289062	155.86662984008032	9	8	257.6941016011038	1625.0	POINT Z(25.541004135194402 36.49347620337359 -14983.624907836725)	None	None
2025-01-29 21:32:29.890841+00:00	36.472623	25.500597	17222.02	9113.91	7774.35	15812.5	0.581129789352417	170.77617376744445	9	8	559.0169943749474	2125.0	POINT Z(25.500596643508366 36.47262315135818 -17222.02493924349)	None	None
2025-01-29 21:33:17.860841+00:00	36.474665	25.503884	17257.63	9407.62	8001.71	16062.5	0.49190351366996765	169.37971295286056	9	9	1736.5554986812256	4875.0	POINT Z(25.503884144640956 36.474664944291774 -17257.628830600614)	None	None
2025-01-29 21:34:18.540841+00:00	36.486728	25.539528	16230.29	12592.77	9347.11	17312.5	0.5392372608184814	58.301818936088694	9	7	1425.2192813739225	2750.0	POINT Z(25.5395284942749 36.486727949592414 -16230.293314574963)	None	None
2025-01-29 21:35:03.570841+00:00	36.483871	25.482824	18679.6	7523.69	9023.56	17062.5	0.49284589290618896	180.13453616340226	9	8	419.2627457812106	437.5	POINT Z(25.48282437326533 36.48387129755376 -18679.60386678833)	None	None
2025-01-29 21:38:15.960841+00:00	36.501219	25.577046	11425.12	15943.88	10963.94	18937.5	0.4144756495952606	46.22959429992551	9	7	4391.042017562574	6500.0	POINT Z(25.577046281519195 36.50121855108545 -11425.116817143173)	None	None
2025-01-29 21:40:17.090841+00:00	36.494668	25.556899	14239.87	14144.2	10232.39	18187.5	0.5374360680580139	150.07451527902862	9	6	2215.005643333669	4250.0	POINT Z(25.55689851551379 36.49466773931358 -14239.873991531726)	None	None
2025-01-29 21:41:51.230841+00:00	36.514066	25.583776	13098.03	16542.64	12393.64	20437.5	0.786709725856781	144.31671396229868	9	11	139.75424859373686	1250.0	POINT Z(25.583775785609024 36.51406589403351 -13098.026728801226)	None	None
2025-01-29 21:43:53.930841+00:00	36.502577	25.5709	12880.95	15394.24	11114.05	19062.5	0.7979510426521301	146.56314354926096	9	11	475.98581911649427	2312.5	POINT Z(25.570900114113464 36.50257744773244 -12880.950812040152)	2.009055683927858	0.0
2025-01-29 21:45:20.790841+00:00	36.501005	25.567062	12786.43	15051.5	10938.57	18937.5	0.5597143769264221	147.59512998743938	9	7	279.5084971874737	3625.0	POINT Z(25.56706206985644 36.50100482197819 -12786.425747147156)	None	None
2025-01-29 21:45:52.910841+00:00	36.514315	25.562335	12888.0	14626.46	12417.93	20437.5	0.8172557950019836	151.32882255969835	9	12	197.64235376052372	1875.0	POINT Z(25.562334940227643 36.51431549936935 -12888.002316498194)	2.9325286954957894	0.23014106457612993
2025-01-29 21:46:58.050841+00:00	36.501525	25.609355	1007.28	18831.69	11003.85	19062.5	0.43605566024780273	29.942401305450517	9	6	5626.388717463449	16500.0	POINT Z(25.60935531398359 36.50152503367907 -1007.2834905485913)	None	None
2025-01-29 21:48:57.800841+00:00	36.512478	25.588659	13289.73	16979.39	12217.96	20187.5	0.7949265837669373	142.53614710312237	9	10	250.0	3125.0	POINT Z(25.588658948541443 36.51247839839556 -13289.731513735422)	None	None
2025-01-29 21:49:16.240841+00:00	36.511198	25.595421	12347.97	17584.05	12076.83	20062.5	0.7257049083709717	140.2549154571213	9	9	4448.050837164521	3875.0	POINT Z(25.595421479258217 36.511198265614645 -12347.967942360234)	None	None
2025-01-29 21:50:13.960841+00:00	36.496442	25.558611	14305.6	14296.92	10429.93	18437.5	0.735225260257721	149.76813061092957	9	10	250.0	2625.0	POINT Z(25.558610622704318 36.49644205281584 -14305.59939938913)	None	None
2025-01-29 21:51:32.100841+00:00	36.524279	25.588566	9683.94	16968.46	13530.11	21562.5	0.5847389698028564	144.42781402104634	9	9	6285.524043387313	6375.0	POINT Z(25.588565609029974 36.52427898558674 -9683.938034806957)	None	None
2025-01-29 21:53:36.450841+00:00	36.489008	25.550915	14419.37	13610.36	9602.19	17562.5	0.820348858833313	151.27988165615258	9	13	562.5	1062.5	POINT Z(25.550915457837586 36.48900798392661 -14419.36587838791)	2.425176638118894	0.15565554207038734
2025-01-29 21:57:08.030841+00:00	36.501261	25.558466	13368.69	14283.13	10965.71	18937.5	0.7840189933776855	150.64249243235	9	12	1635.7815410378	2500.0	POINT Z(25.558466266160316 36.50126058161815 -13368.68650322508)	None	None
2025-01-29 21:57:31.890841+00:00	36.509409	25.561494	14983.28	14552.2	11872.26	19937.5	0.8693974614143372	150.88346554433434	9	13	176.7766952966369	1312.5	POINT Z(25.56149368872939 36.509409359404266 -14983.275152180866)	2.5920445220656063	0.216966814224826
2025-01-29 21:58:24.680841+00:00	36.497651	25.544186	15008.34	13007.31	10562.34	18562.5	0.838350772857666	155.30002678524298	9	12	187.5	1625.0	POINT Z(25.544185916455948 36.497651202520224 -15008.341922619553)	2.4252832339574804	0.057437122170408195
2025-01-29 22:01:28.240841+00:00	36.499231	25.566447	11848.14	14996.9	10741.23	18687.5	0.7273285388946533	147.49440329118886	9	9	353.5533905932738	2375.0	POINT Z(25.56644737767922 36.49923088715892 -11848.141686523037)	None	None
2025-01-29 22:01:55.370841+00:00	36.50169	25.547142	13640.37	13270.86	11011.87	19062.5	0.5535604357719421	154.8124140829768	9	10	2125.0	3687.5	POINT Z(25.547142037285113 36.50169028841771 -13640.370524929473)	2.230152007057389	0.0
2025-01-29 22:04:29.480841+00:00	36.502257	25.569323	10561.65	15253.34	11078.18	19062.5	0.633224368095398	147.04104751836525	9	8	790.5694150420949	2875.0	POINT Z(25.56932297262451 36.502257162061944 -10561.646224071264)	1.8795371818331645	0.0
2025-01-29 22:06:36.730841+00:00	36.491098	25.534048	14568.95	12102.11	9832.38	17812.5	0.5296562314033508	158.25284593534136	9	8	2877.7161083053347	8000.0	POINT Z(25.534047825705414 36.49109832349054 -14568.94791587712)	None	None
2025-01-29 22:06:55.600841+00:00	36.507231	25.559203	15321.61	14347.85	11629.69	19687.5	0.6749123334884644	151.3392698095326	9	10	728.8689868556626	4625.0	POINT Z(25.559202754595713 36.50723092362413 -15321.608192345035)	2.2207854707612675	0.0
2025-01-29 22:07:50.240841+00:00	36.623263	25.718507	19228.64	28542.99	24567.3	11437.5	0.4368813633918762	21.455291019873414	9	6	24230.984812838295	10750.0	POINT Z(25.718506785111835 36.6232630883997 -19228.644162451506)	None	None
2025-01-29 22:08:43.020841+00:00	36.508169	25.552678	14794.13	13764.51	11733.06	19687.5	0.42169347405433655	48.721933729985665	9	7	1944.5436482630057	10000.0	POINT Z(25.552677845931612 36.50816913557672 -14794.125852221394)	None	None
2025-01-29 22:09:58.050841+00:00	36.505482	25.567915	12160.91	15126.86	11436.6	19437.5	0.7273918986320496	148.06777557257627	9	10	1820.0274723201296	4125.0	POINT Z(25.567915050547327 36.50548245678855 -12160.906824984955)	None	None
2025-01-29 22:12:17.240841+00:00	36.508146	25.572062	13663.39	15496.98	11733.42	19687.5	0.8156604766845703	147.12019127452518	9	11	197.64235376052372	1500.0	POINT Z(25.572061993524773 36.508145942518446 -13663.385170693833)	2.1687250260532434	0.05445398870049356
2025-01-29 22:12:57.790841+00:00	36.487364	25.540881	15845.11	12713.61	9418.05	17437.5	0.5965404510498047	57.73073110438247	9	8	1425.2192813739225	3750.0	POINT Z(25.540881348545618 36.4873643052728 -15845.107309851728)	None	None
2025-01-29 22:13:36.850841+00:00	36.51044	25.575297	12875.68	15785.66	11989.03	19937.5	1.062398076057434	146.433972594908	9	14	450.6939094329987	1750.0	POINT Z(25.575297247754126 36.51044001241516 -12875.681103559891)	3.072269288458635	0.24336536824307853
2025-01-29 22:14:47.020841+00:00	36.507361	25.596765	8609.48	17705.0	11650.43	19687.5	0.4901110827922821	41.822423336403176	9	7	5350.963698250998	8125.0	POINT Z(25.596765034264735 36.507361342428744 -8609.479253339689)	None	None
2025-01-29 22:16:42.820841+00:00	36.510019	25.58334	6312.6	16504.55	11943.54	19937.5	0.4542539417743683	143.7829029394928	9	10	5929.2706128157115	18000.0	POINT Z(25.583339976883153 36.51001877881823 -6312.598150185076)	2.352773505102025	0.0
2025-01-29 22:17:08.550841+00:00	36.514797	25.583742	10764.54	16539.45	12474.9	20437.5	0.6478630900382996	144.44551631702913	9	11	8110.564098754167	11500.0	POINT Z(25.58374180541115 36.51479679435058 -10764.544003476503)	2.2534716411277014	0.2126745179094125
2025-01-29 22:19:40.120841+00:00	36.477122	25.500246	17734.13	9082.07	8274.61	16312.5	0.8070600628852844	171.39427098464947	9	10	7435.1361789815255	8250.0	POINT Z(25.500246441379847 36.47712232410739 -17734.12587572017)	None	None
2025-01-29 22:20:08.650841+00:00	36.498196	25.54683	14765.3	13243.53	10623.26	18562.5	0.9774265885353088	154.38967318823538	9	13	534.0002340823457	1250.0	POINT Z(25.546829661323343 36.49819585219968 -14765.30409081777)	2.6410693225081525	0.26306392464873385
2025-01-29 22:22:28.490841+00:00	36.510989	25.617217	13887.86	19532.04	12057.8	20187.5	0.46064266562461853	133.91990148703763	9	9	1754.4586059522749	11687.5	POINT Z(25.617217363750495 36.51098942804676 -13887.855522640695)	None	None
2025-01-29 22:23:30.390841+00:00	36.518027	25.605707	8166.02	18501.64	12838.03	20812.5	0.5970498919487	38.90193782198139	9	8	139.75424859373686	3250.0	POINT Z(25.60570687135047 36.51802659732235 -8166.015528129325)	None	None
2025-01-29 22:27:22.020841+00:00	36.471786	25.490769	18224.87	8235.22	7680.38	15687.5	0.6219191551208496	175.6565943605205	9	10	2627.9745052035796	5750.0	POINT Z(25.49076861703485 36.4717859784018 -18224.8712994126)	None	None
2025-01-29 22:29:10.100841+00:00	36.494516	25.549322	14324.42	13466.93	10214.39	18187.5	0.5495563745498657	152.85420252875707	9	9	9671.155566942349	6500.0	POINT Z(25.54932174100477 36.494515692974076 -14324.417078797871)	None	None
2025-01-29 22:30:27.990841+00:00	36.487404	25.532831	15566.82	11993.94	9421.44	17437.5	0.7787203788757324	59.81565974241266	9	8	3284.6708358677283	4312.5	POINT Z(25.532831427801717 36.487404086345656 -15566.819888241194)	None	None
2025-01-29 22:30:54.280841+00:00	36.499878	25.563377	13626.02	14722.3	10812.75	18812.5	0.6672378182411194	148.67709306193487	9	9	395.28470752104744	2250.0	POINT Z(25.563376675425395 36.499878398409166 -13626.024369662584)	None	None
2025-01-29 22:34:08.800841+00:00	36.502268	25.569271	13116.11	15248.67	11079.39	19062.5	0.6826134324073792	147.0606923251841	9	10	395.28470752104744	3250.0	POINT Z(25.569270751640158 36.50226811222694 -13116.105922800256)	None	None
2025-01-29 22:35:15.200841+00:00	36.520138	25.585012	8010.35	16651.84	13069.07	21062.5	0.4296954870223999	41.20858677721128	9	7	1700.1838135919304	5250.0	POINT Z(25.58501234420777 36.520138291960585 -8010.346691638483)	None	None
2025-01-29 22:36:55.960841+00:00	36.516362	25.581327	9123.99	16323.33	12648.52	20687.5	0.5292778611183167	145.45170810102996	9	9	6292.977236570938	8812.5	POINT Z(25.58132725671023 36.51636190899268 -9123.99467821615)	None	None
2025-01-29 22:38:02.400841+00:00	36.486262	25.529112	16877.77	11661.6	9293.95	17312.5	0.5618799328804016	61.263085080979636	9	8	279.5084971874737	1062.5	POINT Z(25.529112024705807 36.486261635216245 -16877.76984874577)	None	None
[truncated: 27,112 more rows]
