# Supplementary material for: Volcanic crisis reveals coupled magma system at Santorini and Kolumbo
Source: Nature. 2025 Sep 24;645(8082):939–45. doi: 10.1038/s41586-025-09525-7 (PMC12460173; doi:10.1038/s41586-025-09525-7)
Supplement: Supplementary file 3 — Earthquake catalogues and config files. Earthquake catalogues in CSV format, seismic velocity model in ND format and Qseek configuration files. [file 41586_2025_9525_MOESM3_ESM.zip › catalog-with-obs-ssst.csv]

time	lat	lon	depth	east_shift	north_shift	distance_border	semblance	azimuthal_coverage	n_stations	n_picks	uncertainty_horizontal	uncertainty_vertical	WKT_geom
2025-01-26 03:25:25.669910+00:00	36.410466	25.364719	5748.46	-3038.19	858.54	6937.5	0.6950311660766602	250.08294646442803	13	17	139.75424859373686	500.0	POINT Z(25.36471918263515 36.4104662269897 -5748.458517519717)
2025-01-26 15:47:40.659910+00:00	36.506188	25.634324	4255.15	21062.19	11527.49	19562.5	0.4229477047920227	128.4508306711317	13	11	488.1406047441659	1937.5	POINT Z(25.63432393916694 36.506187860102074 -4255.152372726032)
2025-01-26 16:49:33.409910+00:00	36.515687	25.614321	9601.7	19272.05	12579.61	20562.5	0.6308179497718811	135.55267362671492	13	15	197.64235376052372	1250.0	POINT Z(25.6143214094483 36.515687452160044 -9601.695609730685)
2025-01-26 18:22:17.829910+00:00	36.576364	25.577193	12510.19	15941.47	19319.75	16687.5	0.7743164300918579	153.61249619404958	13	23	250.0	812.5	POINT Z(25.577192558633737 36.57636399033666 -12510.1887812246)
2025-01-26 19:56:47.609910+00:00	36.492924	25.556402	18199.24	14100.15	10038.42	18062.5	0.7811352014541626	149.94272247595822	13	21	197.64235376052372	1250.0	POINT Z(25.556402184682238 36.492924023984706 -18199.24456061966)
2025-01-26 20:01:24.419910+00:00	36.490742	25.821318	12647.8	37782.75	9867.05	6187.5	0.4276309013366699	35.86111808852968	13	11	503.89110926865936	1250.0	POINT Z(25.821318294334937 36.49074228319861 -12647.802780127262)
2025-01-26 20:15:07.779910+00:00	36.497383	25.569532	17350.01	15272.94	10536.25	18562.5	0.7660832405090332	146.09546173680573	13	23	225.34695471649934	812.5	POINT Z(25.56953150198602 36.497383122930444 -17350.008687881033)
2025-01-26 20:32:56.749910+00:00	36.46998	25.486812	22792.4	7881.63	7479.21	15437.5	0.542024552822113	177.58337843583058	13	13	312.5	437.5	POINT Z(25.486812208554436 36.469979740005265 -22792.400989647973)
2025-01-26 21:00:02.249910+00:00	36.491513	25.588737	18143.33	16990.99	9886.69	17937.5	0.45511960983276367	138.5613105236436	13	12	1030.7764064044152	1437.5	POINT Z(25.58873737007429 36.49151265844136 -18143.326053522567)
2025-01-26 22:13:58.739910+00:00	36.398011	25.392726	5071.54	-532.03	-526.97	7437.5	0.9619287252426147	260.71875579673264	13	18	257.6941016011038	687.5	POINT Z(25.392725672905577 36.39801073298127 -5071.542484603921)
2025-01-26 23:31:03.839910+00:00	36.445925	25.412762	9409.78	1260.51	4800.96	11187.5	1.0034406185150146	272.2156487868788	13	22	176.7766952966369	0.0	POINT Z(25.412762219096717 36.44592525317229 -9409.779445404149)
2025-01-26 23:35:06.459910+00:00	36.482406	25.543073	16700.38	12910.36	8866.98	16937.5	0.44511765241622925	153.1238751243973	13	13	728.8689868556626	1250.0	POINT Z(25.543072988679146 36.48240578157118 -16700.3764173607)
2025-01-26 23:38:17.889910+00:00	36.478631	25.491673	20795.19	8315.33	8441.63	16437.5	0.5830057263374329	175.65966816957334	13	11	318.6887195995491	312.5	POINT Z(25.491672742556823 36.47863138529326 -20795.192537261213)
2025-01-26 23:41:50.889910+00:00	36.477444	25.504355	19236.58	9449.38	8310.76	16312.5	0.603742241859436	169.45743400147774	13	13	395.28470752104744	562.5	POINT Z(25.50435495786194 36.47744388720167 -19236.582568972633)
2025-01-26 23:46:57.769910+00:00	36.506736	25.61547	9970.75	19376.93	11584.5	19562.5	0.4872369170188904	133.62315717204115	13	12	11836.945604758012	12750.0	POINT Z(25.615469912423546 36.506736088093525 -9970.749923373229)
2025-01-26 23:48:51.639910+00:00	36.514147	25.605788	9055.17	18509.78	12406.68	20437.5	0.47533848881721497	137.7083328578246	13	13	10990.052320166633	12750.0	POINT Z(25.60578759572972 36.51414726356187 -9055.172484647364)
2025-01-26 23:50:02.739910+00:00	36.480609	25.490356	20543.27	8197.36	8661.46	16687.5	0.5472172498703003	176.41389197811773	13	13	10219.657834291715	11750.0	POINT Z(25.490355714061145 36.48060934847362 -20543.266687102463)
2025-01-26 23:55:40.549910+00:00	36.478092	25.514225	20225.73	10331.76	8383.78	16437.5	0.5799546837806702	164.9053769151895	12	12	4201.934078492903	3750.0	POINT Z(25.514224697698825 36.47809151913281 -20225.731516764827)
2025-01-26 23:57:29.719910+00:00	36.483065	25.53758	18940.61	12419.17	8939.55	16937.5	0.8411966562271118	155.48812433590862	12	20	652.5191568069093	1125.0	POINT Z(25.53758013784276 36.483064865962376 -18940.611039119376)
2025-01-27 00:02:05.389910+00:00	36.481298	25.515046	20768.27	10404.74	8740.4	16687.5	0.6148720979690552	164.95903776290157	13	14	3186.8871959954904	4500.0	POINT Z(25.515045778812674 36.48129786842529 -20768.26634001379)
2025-01-27 00:05:32.159910+00:00	36.481529	25.515013	20424.17	10401.81	8766.04	16687.5	0.8444030284881592	165.00390779804243	13	22	257.6941016011038	437.5	POINT Z(25.5150133179329 36.481528533645175 -20424.166276361928)
2025-01-27 00:06:25.039910+00:00	36.488149	25.515538	19656.1	10447.86	9502.24	17562.5	0.45191019773483276	165.59788528018655	13	11	5247.022965453839	3750.0	POINT Z(25.515538378570415 36.488148805585695 -19656.10039234724)
2025-01-27 00:09:53.649910+00:00	36.478596	25.461423	22355.96	5610.67	8435.53	15562.5	0.6069597601890564	195.76255626908386	13	14	475.98581911649427	250.0	POINT Z(25.461422514486994 36.478596144017935 -22355.960082251742)
2025-01-27 00:13:56.739910+00:00	36.486736	25.467799	23247.11	6180.12	9341.08	16187.5	0.6037433743476868	187.17249163476643	13	17	336.5728004459065	437.5	POINT Z(25.467798737079082 36.486736433020255 -23247.112243366053)
2025-01-27 00:14:38.599910+00:00	36.476725	25.47453	22565.65	6782.75	8228.36	16312.5	0.5185349583625793	184.02155552299288	13	12	1274.7548783981963	1750.0	POINT Z(25.47452973066108 36.47672546648684 -22565.646602296045)
2025-01-27 00:15:06.339910+00:00	36.478093	25.474448	22006.97	6775.34	8380.39	16437.5	0.5670579671859741	184.06632879603185	13	12	628.1172263200557	437.5	POINT Z(25.474448288381932 36.4780927463263 -22006.969059783285)
2025-01-27 00:16:12.769910+00:00	36.486499	25.564036	13787.64	14783.81	9325.1	17312.5	0.6429111361503601	145.91119819125768	13	15	125.0	1625.0	POINT Z(25.564036336885334 36.486498688676754 -13787.638232851496)
2025-01-27 00:24:39.729910+00:00	36.489433	25.512176	20943.09	10147.14	9644.72	17687.5	0.48867449164390564	167.20315327824767	13	11	3092.3292192132453	1250.0	POINT Z(25.51217642776027 36.48943338224416 -20943.08659216216)
2025-01-27 00:25:24.859910+00:00	36.485641	25.478143	20882.12	7105.01	9219.96	17187.5	0.52010577917099	182.36943578946594	13	12	0.0	312.5	POINT Z(25.47814318940449 36.48564074572747 -20882.117096794296)
2025-01-27 00:27:53.419910+00:00	36.485356	25.492109	20888.6	8353.61	9189.45	17187.5	0.4848036468029022	175.86567363272016	13	11	225.34695471649934	312.5	POINT Z(25.49210907365107 36.485356368063954 -20888.59852573931)
2025-01-27 00:43:18.919910+00:00	36.488943	25.496748	21362.91	8767.96	9588.68	17562.5	0.46309980750083923	173.98100955415805	13	11	698.7712429686843	1250.0	POINT Z(25.49674827831558 36.48894303137636 -21362.91390405202)
2025-01-27 00:45:09.799910+00:00	36.484045	25.494721	21018.68	8587.28	9043.84	17062.5	0.6386364102363586	174.57145407595846	13	13	380.1726581436387	437.5	POINT Z(25.494721120625446 36.484044776011466 -21018.6798430796)
2025-01-27 00:46:32.099910+00:00	36.477929	25.480108	7293.42	7281.39	8362.63	16437.5	0.4887167513370514	155.09020098168625	13	13	62.5	1062.5	POINT Z(25.480107891957417 36.47792926753708 -7293.42231298491)
2025-01-27 01:04:31.149910+00:00	36.426008	25.406166	5125.23	670.67	2586.14	10562.5	0.4839250445365906	271.71861836588374	13	10	139.75424859373686	812.5	POINT Z(25.406165999509575 36.426007501516615 -5125.234036035283)
2025-01-27 01:15:21.659910+00:00	36.543748	25.414958	12188.06	1455.04	15678.37	11437.5	0.5969530344009399	198.10153715731465	13	12	336.5728004459065	500.0	POINT Z(25.41495754386715 36.54374782334358 -12188.060889891942)
2025-01-27 01:23:07.789910+00:00	36.486432	25.504141	20947.71	9429.17	9310.19	17312.5	0.4141354560852051	170.45354669468156	13	10	712.6096406869613	750.0	POINT Z(25.50414113080915 36.48643219865416 -20947.71332435145)
2025-01-27 01:34:34.469910+00:00	36.50988	25.548201	17502.21	13364.09	11922.67	19937.5	0.8637402653694153	155.60726050246615	13	23	375.0	1125.0	POINT Z(25.54820093559313 36.5098799934395 -17502.207490478886)
2025-01-27 01:38:36.259910+00:00	36.512995	25.619202	8437.56	19708.88	12281.2	20312.5	0.4436355531215668	67.93231734076937	13	10	88.38834764831844	1000.0	POINT Z(25.61920182254742 36.5129949033617 -8437.556494954799)
2025-01-27 02:11:10.889910+00:00	36.541295	25.419669	12496.23	1876.03	15405.72	11937.5	0.6943755745887756	200.66104975164097	13	14	62.5	437.5	POINT Z(25.419669426914805 36.541295117425605 -12496.227604644835)
2025-01-27 02:24:04.209910+00:00	36.42811	25.454808	5086.06	5022.57	2821.34	10812.5	0.5054059624671936	189.526945204826	13	10	88.38834764831844	437.5	POINT Z(25.45480840316257 36.42810977079171 -5086.060986363729)
2025-01-27 02:25:56.069910+00:00	36.429719	25.460615	4732.4	5542.0	3000.59	10937.5	0.5261223912239075	182.9243370517869	13	10	197.64235376052372	375.0	POINT Z(25.46061544453216 36.4297189183746 -4732.395016205516)
2025-01-27 02:36:05.929910+00:00	36.488727	25.567585	17099.74	15100.59	9573.48	17562.5	0.44205597043037415	145.09639627892457	13	11	279.5084971874737	1375.0	POINT Z(25.56758450924878 36.488727485995504 -17099.74389860367)
2025-01-27 02:43:42.919910+00:00	36.512334	25.63082	2998.43	20747.38	12210.13	20187.5	0.43499207496643066	130.49867382623466	13	9	176.7766952966369	2250.0	POINT Z(25.630820136126115 36.51233379908154 -2998.430634182157)
2025-01-27 03:07:21.989910+00:00	36.464484	25.489971	8989.59	8164.66	6868.34	14937.5	0.5483478903770447	148.98851249050003	13	11	500.0	2125.0	POINT Z(25.489970945622346 36.46448368739451 -8989.585461072304)
2025-01-27 04:45:12.699910+00:00	36.4849	25.526324	20064.35	11412.55	9142.18	17187.5	0.756273090839386	160.51625575826165	13	17	250.0	500.0	POINT Z(25.52632391790259 36.48489974612077 -20064.34728254519)
2025-01-27 04:46:41.749910+00:00	36.54008	25.42574	12313.19	2418.43	15270.69	12437.5	0.8057270050048828	203.4542325845516	13	15	380.1726581436387	375.0	POINT Z(25.42574038964016 36.54007952405159 -12313.189148249758)
2025-01-27 05:49:37.269910+00:00	36.414335	25.355365	6812.56	-3875.12	1289.1	6187.5	0.6422839760780334	242.99648254111648	13	14	0.0	250.0	POINT Z(25.355364610782992 36.41433530854689 -6812.5584915354375)
2025-01-27 06:33:10.739910+00:00	36.446958	25.414227	9352.02	1391.5	4915.77	11437.5	0.7535732984542847	274.5840854400144	13	17	125.0	250.0	POINT Z(25.414226828739494 36.446957566281455 -9352.016882329423)
2025-01-27 08:42:43.449910+00:00	36.4215	25.425714	6117.63	2419.76	2085.21	10062.5	0.544491171836853	170.2101546655391	13	9	176.7766952966369	187.5	POINT Z(25.425713840906443 36.42149970635398 -6117.631989240505)
2025-01-27 08:50:34.849910+00:00	36.477447	25.569977	19150.8	15316.71	8319.52	16312.5	0.6286464333534241	141.76448925013653	13	15	312.5	750.0	POINT Z(25.569977106529308 36.47744692081012 -19150.80099236545)
2025-01-27 08:52:24.389910+00:00	36.469152	25.50613	23062.57	9609.13	7388.92	15437.5	0.4162318706512451	167.60344468829078	13	11	500.0	812.5	POINT Z(25.506130202052816 36.46915202132371 -23062.569215566244)
2025-01-27 13:25:21.689910+00:00	36.488359	25.569992	18114.76	15315.89	9532.86	17562.5	0.6771727204322815	144.17230127232372	13	18	380.1726581436387	750.0	POINT Z(25.56999211722118 36.488358742099656 -18114.758762646652)
2025-01-27 13:43:39.049910+00:00	36.482835	25.522174	20431.09	11041.81	8912.14	16937.5	0.5435813069343567	162.00329553115327	13	14	187.5	437.5	POINT Z(25.52217381349348 36.482835214153226 -20431.091695844414)
2025-01-27 16:20:24.279910+00:00	36.462779	25.551059	5186.67	13627.81	6685.65	14687.5	0.6652629375457764	145.38758185428682	13	19	88.38834764831844	750.0	POINT Z(25.55105912625219 36.46277868475991 -5186.666728486285)
2025-01-27 20:15:08.129910+00:00	36.489917	25.539954	17356.36	12630.29	9701.8	17687.5	0.9194793105125427	155.702671917035	13	23	197.64235376052372	812.5	POINT Z(25.539954041795866 36.48991724911345 -17356.363794374964)
2025-01-27 20:19:03.179910+00:00	36.493174	25.541159	16980.07	12737.5	10064.06	18062.5	0.9676122069358826	155.7579802591974	13	23	395.28470752104744	1250.0	POINT Z(25.541159289405265 36.493173670816425 -16980.073558669425)
2025-01-27 20:20:32.619910+00:00	36.519723	25.548495	16548.59	13388.67	13017.18	21062.5	0.8144208192825317	156.77992258638417	13	23	894.8638164547721	1750.0	POINT Z(25.548495025631297 36.51972281775029 -16548.59173000925)
2025-01-27 20:21:49.709910+00:00	36.523328	25.570801	13485.95	15381.22	13421.38	21437.5	0.9582545757293701	149.82332680459243	13	23	279.5084971874737	625.0	POINT Z(25.57080055382157 36.52332796431316 -13485.9496352812)
2025-01-27 20:22:27.759910+00:00	36.489461	25.547513	17375.8	13306.08	9652.12	17687.5	0.723437488079071	152.66668401172186	13	17	279.5084971874737	500.0	POINT Z(25.547512603282538 36.48946126457743 -17375.797371888824)
2025-01-27 20:23:08.559910+00:00	36.524002	25.569765	14040.27	15288.59	13496.19	21437.5	0.9194180965423584	150.24784235600677	13	22	455.0068680800324	1312.5	POINT Z(25.56976539834226 36.52400221442354 -14040.265085952327)
2025-01-27 20:24:31.139910+00:00	36.507839	25.550467	16298.34	13566.99	11695.99	19687.5	0.9040815234184265	154.51027854134983	13	23	139.75424859373686	1500.0	POINT Z(25.550467216501083 36.50783856357743 -16298.337858950024)
2025-01-27 20:25:03.989910+00:00	36.480666	25.517568	18616.01	10630.33	8670.37	16687.5	0.4855237603187561	163.73678478669592	13	13	279.5084971874737	562.5	POINT Z(25.51756806908724 36.4806656121896 -18616.00573560609)
2025-01-27 20:25:58.699910+00:00	36.489003	25.541764	17734.72	12792.22	9600.4	17562.5	0.6802851557731628	154.83252088828183	13	20	5992.508343757228	6500.0	POINT Z(25.541763718557227 36.48900316253988 -17734.721404500542)
2025-01-27 20:26:37.319910+00:00	36.480998	25.519969	18410.14	10844.92	8707.62	16687.5	0.6074166893959045	162.7097177885726	13	16	7877.231826600002	9500.0	POINT Z(25.519968650753277 36.48099816986829 -18410.137124690435)
2025-01-27 20:27:12.819910+00:00	36.48428	25.496644	19584.51	8759.14	9070.19	17062.5	0.5627760887145996	173.69658691991648	13	11	8338.540040078959	10000.0	POINT Z(25.496643703316135 36.48428018200097 -19584.507525001667)
2025-01-27 20:27:38.739910+00:00	36.523293	25.570946	13392.94	15394.21	13417.56	21437.5	0.7994991540908813	149.7719879367371	13	20	2128.6732957408003	3750.0	POINT Z(25.570945830500115 36.5232933537882 -13392.941416798058)
2025-01-27 20:28:39.349910+00:00	36.490086	25.528397	16167.8	11597.13	9719.09	17687.5	0.4216482639312744	160.4088961993679	13	11	2855.9149146989657	12000.0	POINT Z(25.52839726237364 36.49008573730381 -16167.79580428913)
2025-01-27 20:29:02.039910+00:00	36.519702	25.559202	14814.7	14345.47	13016.35	21062.5	0.8927192687988281	153.1323149276841	13	23	1001.9512213675873	2062.5	POINT Z(25.559201943481654 36.519701520237376 -14814.697450857799)
2025-01-27 20:30:37.569910+00:00	36.52512	25.570234	14679.61	15330.23	13620.61	21687.5	0.8745068907737732	150.24933606533838	13	23	312.5	1500.0	POINT Z(25.570233903712772 36.525120433003195 -14679.60766997591)
2025-01-27 20:31:37.959910+00:00	36.526142	25.568005	15032.82	15130.83	13733.79	21812.5	0.8209376931190491	151.09960106020313	13	21	197.64235376052372	1562.5	POINT Z(25.568004542494617 36.52614152436737 -15032.823120485258)
2025-01-27 20:32:13.639910+00:00	36.477321	25.483758	20415.65	7607.8	8295.22	16312.5	0.5471635460853577	179.46304825368208	13	12	6361.812340049021	4250.0	POINT Z(25.483757985808815 36.47732053863234 -20415.646375030847)
2025-01-27 20:32:42.649910+00:00	36.499685	25.564229	19466.26	14798.53	10791.33	18812.5	0.5763896107673645	148.3454714402885	13	13	5031.1529493745265	3375.0	POINT Z(25.564229157360593 36.499684582407745 -19466.26090155359)
2025-01-27 20:33:22.429910+00:00	36.487302	25.546965	17638.92	13257.46	9411.91	17437.5	0.799003005027771	152.489742551844	13	21	1078.9172813520042	937.5	POINT Z(25.546964620775913 36.487301726105684 -17638.922295178643)
2025-01-27 20:34:14.599910+00:00	36.485529	25.540846	17623.09	12710.72	9213.96	17312.5	0.5578987002372742	154.59499939559296	13	15	3659.320292076112	4250.0	POINT Z(25.540845681398583 36.48552894100585 -17623.086052126553)
2025-01-27 20:35:19.569910+00:00	36.481367	25.515665	19616.56	10460.08	8748.17	16687.5	0.6177416443824768	164.68893544150546	13	14	257.6941016011038	687.5	POINT Z(25.515664886162654 36.48136719096252 -19616.55528843143)
2025-01-27 20:38:05.129910+00:00	36.503316	25.566183	16328.81	14972.52	11195.41	19187.5	0.8729185461997986	148.2941591139658	13	23	380.1726581436387	875.0	POINT Z(25.566183495247827 36.503315861477866 -16328.81327935971)
2025-01-27 20:39:19.999910+00:00	36.489632	25.558235	15331.19	14264.58	9672.67	17687.5	0.5986126065254211	148.65425932268653	13	16	937.5	1250.0	POINT Z(25.55823487556153 36.48963234693045 -15331.186204915739)
2025-01-27 20:41:58.649910+00:00	36.496945	25.561329	17773.28	14539.8	10486.24	18437.5	0.8557426333427429	148.88406678316332	13	20	978.279740156158	812.5	POINT Z(25.561328818568388 36.49694477378177 -17773.283077969638)
2025-01-27 20:43:42.829910+00:00	36.490478	25.547165	17351.68	13274.81	9765.14	17812.5	0.8393259048461914	152.98030183192824	13	23	643.4768838116876	1250.0	POINT Z(25.54716478001241 36.490478164215936 -17351.67789375173)
2025-01-27 20:47:31.489910+00:00	36.488132	25.57405	17559.94	15678.75	9508.34	17437.5	0.7938227653503418	142.71534798550093	13	19	833.8540040078958	1187.5	POINT Z(25.574050468437004 36.48813238640063 -17559.938886412347)
2025-01-27 20:50:05.279910+00:00	36.496003	25.553844	15832.93	13870.89	10380.4	18437.5	0.5739752054214478	151.42632821878345	13	15	576.2215285808055	1000.0	POINT Z(25.553843712837377 36.49600286777234 -15832.934565306354)
2025-01-27 20:51:01.619910+00:00	36.489159	25.548696	17474.44	13411.92	9618.63	17562.5	0.6423850059509277	152.1567179295822	13	14	139.75424859373686	1375.0	POINT Z(25.548696000148208 36.4891586212335 -17474.439591328988)
2025-01-27 20:52:44.959910+00:00	36.491899	25.541401	17790.35	12759.32	9922.3	17937.5	0.46713489294052124	155.45774642602888	13	13	1131.9231422671771	3875.0	POINT Z(25.541401020069575 36.491898550793174 -17790.352767712688)
2025-01-27 20:54:34.199910+00:00	36.48836	25.536335	15951.97	12306.98	9528.17	17562.5	0.5219144821166992	156.89786411176922	13	15	395.28470752104744	2250.0	POINT Z(25.536334667755348 36.48835990318225 -15951.968730041015)
2025-01-27 20:55:42.399910+00:00	36.492531	25.514471	19662.26	10351.81	9989.36	17937.5	0.5433787107467651	166.555707440822	13	13	755.1903733496607	812.5	POINT Z(25.51447053597142 36.49253059083333 -19662.260484516497)
2025-01-27 20:56:44.769910+00:00	36.501184	25.571743	15591.05	15469.9	10959.2	18937.5	0.9056553244590759	146.03250276111532	13	21	380.1726581436387	812.5	POINT Z(25.57174345463374 36.50118367544154 -15591.04581137069)
2025-01-27 20:57:21.789910+00:00	36.496719	25.611143	2327.6	18992.65	10469.74	18437.5	0.46773168444633484	132.8781339536307	13	11	10050.069962443047	19375.0	POINT Z(25.611142932097618 36.49671857160898 -2327.6045623341724)
2025-01-27 20:58:07.429910+00:00	36.491819	25.545668	18182.93	13140.8	9914.0	17937.5	0.5456205010414124	153.78765546164954	13	12	2576.941016011038	2500.0	POINT Z(25.54566831351719 36.49181869458749 -18182.93482841927)
2025-01-27 20:59:35.299910+00:00	36.48482	25.513146	20272.26	10234.38	9131.81	17187.5	0.5437600016593933	166.25165524840915	13	10	380.1726581436387	375.0	POINT Z(25.51314556944815 36.48481969458058 -20272.255599196098)
2025-01-27 21:03:47.469910+00:00	36.487144	25.541099	19134.16	12733.11	9393.57	17437.5	0.5634139180183411	154.77683608036327	13	15	637.3774391990981	4250.0	POINT Z(25.541099102606932 36.487143846434186 -19134.1615761718)
2025-01-27 21:04:41.969910+00:00	36.489497	25.54668	16489.77	13231.62	9655.96	17687.5	0.7481487989425659	152.9947935741231	13	17	562.5	875.0	POINT Z(25.546679837375084 36.48949684482099 -16489.76619435451)
2025-01-27 21:08:08.729910+00:00	36.486573	25.558129	18767.87	14255.73	9332.47	17312.5	0.6146045923233032	148.09542474058057	13	14	576.2215285808055	812.5	POINT Z(25.55812949237931 36.486572943830055 -18767.869692118198)
2025-01-27 21:09:59.909910+00:00	36.49902	25.557745	17390.72	14219.03	10716.42	18687.5	0.4401281177997589	150.5245703485916	13	13	2096.313728906053	3375.0	POINT Z(25.55774461608454 36.49901962969688 -17390.721502956018)
2025-01-27 21:10:31.079910+00:00	36.488553	25.556844	15414.36	14140.46	9552.45	17562.5	0.5982226729393005	148.961748040267	13	13	400.19526483955303	812.5	POINT Z(25.556844176546143 36.48855296191384 -15414.36065211835)
2025-01-27 21:12:59.119910+00:00	36.491437	25.555388	16322.63	14009.74	9872.89	17812.5	0.58941650390625	150.0455221585385	13	13	380.1726581436387	1062.5	POINT Z(25.555387787723394 36.491436737446385 -16322.631018747483)
2025-01-27 21:13:48.699910+00:00	36.491066	25.552338	16260.13	13737.15	9831.28	17812.5	0.9152240753173828	151.1169990674051	13	19	176.7766952966369	625.0	POINT Z(25.552337769330872 36.49106642150703 -16260.125966960164)
2025-01-27 21:14:40.619910+00:00	36.488024	25.554835	16663.92	13960.96	9493.29	17437.5	0.4301953613758087	149.61130073525888	13	13	1532.206334016408	2375.0	POINT Z(25.554835296733152 36.48802358395481 -16663.92153077157)
2025-01-27 21:16:56.969910+00:00	36.492234	25.544572	16688.03	13042.74	9959.97	17937.5	0.6333030462265015	154.28033473553884	13	15	400.19526483955303	1250.0	POINT Z(25.54457206294142 36.492233505262384 -16688.02962098823)
2025-01-27 21:17:51.619910+00:00	36.491646	25.544452	16228.06	13032.09	9894.68	17937.5	0.6015055179595947	154.22832235651177	13	15	637.3774391990981	1750.0	POINT Z(25.544451845412922 36.49164646525839 -16228.058186351085)
2025-01-27 21:18:47.999910+00:00	36.488057	25.549633	16534.92	13495.86	9496.26	17562.5	0.8376235961914062	151.5955240783687	13	21	187.5	1062.5	POINT Z(25.54963278101309 36.48805698555792 -16534.91501224981)
2025-01-27 21:19:45.679910+00:00	36.486732	25.549097	15307.46	13448.18	9348.84	17312.5	0.5309552550315857	151.55592744620384	13	12	565.9615711335886	1312.5	POINT Z(25.54909692604589 36.48673182855158 -15307.456441749462)
2025-01-27 21:25:36.639910+00:00	36.491229	25.558784	16295.43	14313.38	9850.32	17812.5	0.9560315608978271	148.75598848362347	13	23	562.5	875.0	POINT Z(25.558784045042007 36.491229277035394 -16295.428986616493)
2025-01-27 21:27:26.189910+00:00	36.488387	25.528156	17629.35	11575.85	9530.22	17562.5	0.43318429589271545	160.26223607781037	13	13	1510.3807466993214	4500.0	POINT Z(25.52815633950903 36.48838743681378 -17629.353498248227)
2025-01-27 21:28:30.749910+00:00	36.488957	25.543763	17575.61	12970.99	9595.56	17562.5	0.5566043853759766	154.03689062309599	13	14	1629.8006013006623	4500.0	POINT Z(25.54376333954015 36.48895725995033 -17575.61173886666)
2025-01-27 21:29:19.229910+00:00	36.494257	25.552277	16277.18	13731.17	10186.04	18187.5	0.8576104640960693	151.7045941996141	13	21	139.75424859373686	1250.0	POINT Z(25.55227723626491 36.494256967384224 -16277.178731782706)
2025-01-27 21:32:14.289910+00:00	36.485653	25.527377	18735.07	11506.62	9226.04	17187.5	0.4379073977470398	115.13803403503337	13	11	1510.3807466993214	3437.5	POINT Z(25.52737747370933 36.48565270420951 -18735.070493682437)
2025-01-27 21:33:02.689910+00:00	36.486113	25.53749	16932.23	12410.62	9278.46	17312.5	0.5582852959632874	156.05521696972892	13	13	773.0823048033113	1125.0	POINT Z(25.537490013500896 36.486112938166826 -16932.232934125444)
2025-01-27 21:35:47.239910+00:00	36.490653	25.541115	18120.18	12733.98	9783.81	17812.5	0.5654008984565735	155.36543839708796	13	14	225.34695471649934	1750.0	POINT Z(25.541115217075603 36.4906533517287 -18120.177682013116)
2025-01-27 21:36:51.029910+00:00	36.495551	25.550023	16644.03	13529.48	10329.61	18312.5	0.5023019909858704	152.7653270279437	13	13	2698.3791431153627	3375.0	POINT Z(25.55002349264931 36.49555094502788 -16644.031498877317)
2025-01-27 21:37:16.659910+00:00	36.492685	25.545324	16504.97	13109.85	10010.3	18062.5	0.6877495050430298	154.06628415606892	13	16	197.64235376052372	1062.5	POINT Z(25.545323719852135 36.49268513781056 -16504.971106536344)
2025-01-27 21:37:53.789910+00:00	36.486662	25.515819	18787.23	10473.11	9336.93	17312.5	0.45439958572387695	64.68343109082593	13	12	2455.8603380485624	3437.5	POINT Z(25.515818642899614 36.486661869882 -18787.22793426327)
2025-01-27 21:38:34.909910+00:00	36.492824	25.550579	16825.27	13579.58	10026.41	18062.5	0.5116016864776611	152.09096516692995	13	11	3123.74974989995	2875.0	POINT Z(25.550578614298185 36.49282353574815 -16825.274675963865)
2025-01-27 21:38:54.249910+00:00	36.488787	25.542715	16602.11	12877.29	9576.54	17562.5	0.5424066781997681	154.41991911590048	13	13	637.3774391990981	2125.0	POINT Z(25.542714931346975 36.48878739748455 -16602.10648616873)
2025-01-27 21:42:50.819910+00:00	36.49472	25.560794	16533.49	14492.44	10238.73	18187.5	0.6543231010437012	148.67434311107147	13	18	3359.9200139289032	2750.0	POINT Z(25.560794358497592 36.49471958844391 -16533.486215666057)
2025-01-27 21:44:05.799910+00:00	36.491327	25.55165	16721.03	13675.64	9860.12	17812.5	0.6696441769599915	151.42265141697706	13	19	176.7766952966369	1250.0	POINT Z(25.55165026254142 36.491326661794275 -16721.028447236662)
2025-01-27 21:46:06.269910+00:00	36.487831	25.545938	16489.26	13165.62	9470.61	17437.5	0.7622218132019043	152.98615345582095	13	19	18202.206253638597	11375.0	POINT Z(25.54593837203175 36.4878309047188 -16489.26416076435)
2025-01-27 21:47:00.689910+00:00	36.409067	25.36421	6120.53	-3083.85	702.98	6937.5	0.756295919418335	215.9344629974462	13	18	225.34695471649934	437.5	POINT Z(25.36420964616628 36.409067143449015 -6120.531921638905)
2025-01-27 21:51:47.479910+00:00	36.491348	25.55312	16695.3	13807.0	9862.7	17812.5	0.5443341732025146	98.27973002768107	13	13	18309.940094112815	13250.0	POINT Z(25.553119706272263 36.49134802352469 -16695.29843357235)
2025-01-27 21:52:58.449910+00:00	36.413698	25.355207	7951.22	-3889.29	1218.18	6187.5	0.6613721251487732	237.56451200693846	13	17	176.7766952966369	375.0	POINT Z(25.355206666316114 36.413697519065074 -7951.215916809961)
2025-01-27 21:54:20.409910+00:00	36.420512	25.347084	6561.83	-4615.75	1976.33	5437.5	0.48149994015693665	177.67233067465824	13	11	1621.3902213841059	1687.5	POINT Z(25.347083796198216 36.42051246534183 -6561.829941592662)
2025-01-27 21:55:35.459910+00:00	36.489751	25.558568	15597.95	14294.34	9685.91	17687.5	0.54900062084198	148.55435911360914	13	14	2215.005643333669	6500.0	POINT Z(25.558567965826512 36.4897509314864 -15597.951706261523)
2025-01-27 21:58:04.029910+00:00	36.49868	25.545512	17024.69	13125.66	10676.9	18687.5	0.6312492489814758	154.95929866283	13	18	1380.6701271484076	6625.0	POINT Z(25.54551187749386 36.49867983323381 -17024.693042647774)
2025-01-27 21:59:48.339910+00:00	36.49689	25.573791	14267.38	15653.81	10482.08	18437.5	0.5771437883377075	87.04416019941868	13	12	3925.0796170268954	7500.0	POINT Z(25.57379124892994 36.496889844899094 -14267.383312440923)
2025-01-27 22:00:25.869910+00:00	36.487078	25.547618	16408.4	13315.87	9387.17	17312.5	0.82608562707901	152.19449192720953	13	18	312.5	812.5	POINT Z(25.547617538810954 36.48707841563888 -16408.404530047694)
2025-01-27 22:01:00.379910+00:00	36.4856	25.522566	17207.72	11076.52	9219.66	17187.5	0.6058838367462158	162.22909399156316	13	14	257.6941016011038	875.0	POINT Z(25.522566431443853 36.485600428759724 -17207.720344489888)
2025-01-27 22:01:38.659910+00:00	36.683287	25.839098	24120.26	39274.23	31284.02	4687.5	0.4230358600616455	15.884251634771601	13	9	35960.04727471865	24625.0	POINT Z(25.839098338604977 36.68328654549809 -24120.260574516145)
2025-01-27 22:02:47.149910+00:00	36.49499	25.56551	14655.67	14913.97	10269.47	18312.5	0.492730975151062	147.0487462006555	13	14	2877.7161083053347	6500.0	POINT Z(25.56551046097334 36.49498961373991 -14655.67355736698)
2025-01-27 22:03:12.849910+00:00	36.503087	25.578904	14074.72	16109.57	11171.99	19187.5	0.4859001040458679	143.99784627518315	13	13	4945.010111213121	6500.0	POINT Z(25.578904380511762 36.50308680682162 -14074.718821009794)
2025-01-27 22:03:47.359910+00:00	36.500881	25.61315	135.88	19170.99	10932.98	18937.5	0.4745211601257324	133.14727545897762	13	14	8672.198755217732	18937.5	POINT Z(25.61314955842002 36.500881020068874 -135.87869327993184)
2025-01-27 22:04:46.709910+00:00	36.494968	25.562215	15373.9	14619.43	10266.51	18312.5	0.566231906414032	148.21131540758256	13	12	265.1650429449553	1312.5	POINT Z(25.562215484626627 36.49496751203857 -15373.89710942917)
2025-01-27 22:05:40.529910+00:00	36.490359	25.554541	14412.64	13934.24	9752.89	17812.5	0.4823305904865265	97.75304559799974	13	9	2942.150573984955	3625.0	POINT Z(25.554541052989748 36.49035862322915 -14412.63785476035)
2025-01-27 22:06:56.609910+00:00	36.497658	25.567866	15506.42	15124.02	10566.51	18562.5	0.6336939334869385	146.71987492796816	13	15	380.1726581436387	1250.0	POINT Z(25.567866100470674 36.49765766067492 -15506.419577716224)
2025-01-27 22:08:48.429910+00:00	36.483915	25.537772	16861.44	12436.22	9034.14	17062.5	0.6858564019203186	108.83513295528115	13	13	176.7766952966369	1250.0	POINT Z(25.537772399699886 36.483915336268026 -16861.437821556236)
2025-01-27 22:09:54.759910+00:00	36.487391	25.532522	16715.94	11966.26	9419.91	17437.5	0.5758296251296997	158.3005917736546	13	16	176.7766952966369	1125.0	POINT Z(25.532521755532304 36.4873906011984 -16715.941421960193)
2025-01-27 22:12:41.819910+00:00	36.480285	25.507572	18360.49	9736.68	8626.94	16562.5	0.49154558777809143	168.25740654400389	13	14	3729.1084725440746	4500.0	POINT Z(25.507572139873513 36.48028453935567 -18360.491790910175)
2025-01-27 22:14:25.119910+00:00	36.487145	25.543901	15653.39	12983.58	9394.11	17312.5	0.5658310651779175	153.66397441107273	13	13	2942.150573984955	4500.0	POINT Z(25.54390073050692 36.48714540710619 -15653.393966840764)
2025-01-27 22:15:10.889910+00:00	36.484597	25.543132	16167.08	12915.29	9110.64	17062.5	0.6612645387649536	153.50857518170093	13	16	197.64235376052372	937.5	POINT Z(25.543132193049747 36.48459696135435 -16167.080243064)
2025-01-27 22:18:08.259910+00:00	36.487224	25.539284	17022.39	12570.86	9402.25	17437.5	0.8632838726043701	155.5182446040736	13	20	1490.8575552345703	1625.0	POINT Z(25.539284331083117 36.48722404600294 -17022.390131060332)
2025-01-27 22:18:49.459910+00:00	36.482817	25.528787	17091.62	11633.02	8910.89	16937.5	0.7471691370010376	159.1399356691696	13	16	4012.6752298186307	2500.0	POINT Z(25.52878653610513 36.48281700088835 -17091.623598512444)
2025-01-27 22:19:54.959910+00:00	36.493282	25.551089	16218.88	13625.09	10077.48	18062.5	0.8916457295417786	151.979242318573	13	20	125.0	750.0	POINT Z(25.551088643147665 36.493282185546434 -16218.87513417147)
2025-01-27 22:20:49.869910+00:00	36.486237	25.549147	16117.1	13452.76	9293.77	17312.5	0.49846145510673523	151.44341052749598	13	12	4599.592373243525	12000.0	POINT Z(25.549147194329787 36.486236575742225 -16117.095161725316)
2025-01-27 22:21:14.649910+00:00	36.493773	25.55831	15157.4	14270.52	10133.05	18187.5	0.7556840777397156	149.39948002068607	13	18	2298.0970388562796	8000.0	POINT Z(25.558309829081622 36.49377250417887 -15157.398792088272)
2025-01-27 22:21:36.349910+00:00	36.48532	25.55072	15751.02	13593.5	9192.03	17187.5	0.7840621471405029	150.65969858729028	13	16	3627.154532136727	8000.0	POINT Z(25.550719597392952 36.48531955645159 -15751.022666639967)
2025-01-27 22:22:34.069910+00:00	36.489926	25.548729	16094.72	13414.7	9703.92	17687.5	0.5518346428871155	101.00435295042212	13	13	4081.2069293286268	12000.0	POINT Z(25.548728558909474 36.48992561631756 -16094.716300446655)
2025-01-27 22:23:02.969910+00:00	36.490611	25.551008	15684.58	13618.36	9780.43	17812.5	0.8067179918289185	151.5365523595786	13	16	1879.1620472966135	6500.0	POINT Z(25.551008042644575 36.49061078932394 -15684.582853856022)
2025-01-27 22:24:01.379910+00:00	36.487503	25.547781	16482.64	13330.4	9434.4	17437.5	1.026131510734558	152.20899766810848	13	20	279.5084971874737	625.0	POINT Z(25.547780927687754 36.48750297726186 -16482.638325574)
2025-01-27 22:26:10.239910+00:00	36.483533	25.530774	17225.77	11810.61	8990.78	17062.5	0.9118739366531372	158.41115006504015	13	17	870.5242673240075	1062.5	POINT Z(25.530774088032747 36.4835333493109 -17225.774160653287)
2025-01-27 22:27:12.299910+00:00	36.485376	25.51484	17940.11	10385.82	9193.83	17187.5	0.45075953006744385	124.0482886264858	13	10	395.28470752104744	4000.0	POINT Z(25.51484033795262 36.485375839272564 -17940.113022940353)
2025-01-27 22:28:20.869910+00:00	36.494087	25.563417	16517.49	14727.01	10168.79	18187.5	0.7969284653663635	147.62066562054906	13	19	139.75424859373686	687.5	POINT Z(25.5634171273713 36.49408703857031 -16517.493800848744)
2025-01-27 22:30:01.749910+00:00	36.487136	25.527592	16884.88	11525.58	9391.05	17437.5	0.6051786541938782	61.30905238703508	13	12	488.1406047441659	1062.5	POINT Z(25.52759193864065 36.48713649889376 -16884.883237508177)
2025-01-27 22:31:17.309910+00:00	36.486441	25.551831	14497.74	13692.63	9316.85	17312.5	0.4878388047218323	150.44803161655983	13	13	2942.150573984955	4937.5	POINT Z(25.55183065043876 36.48644070946559 -14497.736040571936)
2025-01-27 22:32:16.059910+00:00	36.487366	25.549933	16217.2	13522.83	9419.51	17437.5	0.9973189234733582	151.35179384211727	13	20	375.0	1000.0	POINT Z(25.549933071385585 36.48736636662254 -16217.202521709845)
2025-01-27 22:32:49.179910+00:00	36.487535	25.541918	18617.98	12806.25	9437.18	17437.5	0.5950982570648193	154.5185259915303	13	16	2820.128543169619	3250.0	POINT Z(25.541917912110858 36.48753508401999 -18617.981396041614)
2025-01-27 22:33:08.789910+00:00	36.484561	25.542341	16437.12	12844.57	9106.53	17062.5	0.7845465540885925	153.81934338703775	13	18	88.38834764831844	812.5	POINT Z(25.542341083174264 36.484561018559354 -16437.116403231106)
2025-01-27 22:33:30.369910+00:00	36.488135	25.547641	16465.29	13317.78	9504.71	17437.5	0.8564602136611938	152.37864734852755	13	19	187.5	1312.5	POINT Z(25.54764100022279 36.4881354272387 -16465.293718560642)
2025-01-27 22:33:55.549910+00:00	36.48643	25.545605	16475.37	13136.09	9314.76	17312.5	0.7871143221855164	152.8627434985939	13	17	250.0	1000.0	POINT Z(25.54560531957867 36.48642970415956 -16475.368542271222)
2025-01-27 22:34:33.069910+00:00	36.486645	25.554619	14708.76	13941.91	9339.96	17312.5	0.5464957356452942	149.42631349595598	13	12	4391.042017562574	4875.0	POINT Z(25.554619458100298 36.48664495087186 -14708.76257408237)
2025-01-27 22:34:57.529910+00:00	36.483823	25.527536	17323.49	11521.09	9022.56	17062.5	0.638475775718689	159.83356976540864	13	14	814.9003006503311	750.0	POINT Z(25.527536184735393 36.48382263091458 -17323.490175027)
2025-01-27 22:36:04.629910+00:00	36.48748	25.547084	16476.14	13268.15	9431.81	17437.5	0.7383208870887756	152.47565786839604	13	18	956.0661587986472	1062.5	POINT Z(25.547084498365916 36.48748048424534 -16476.13503933607)
2025-01-27 22:38:07.679910+00:00	36.486605	25.549298	16802.57	13466.16	9334.72	17312.5	0.47039997577667236	151.4543316685928	13	18	197.64235376052372	375.0	POINT Z(25.549297782622315 36.486604646664766 -16802.567532010173)
2025-01-27 22:40:39.389910+00:00	36.482285	25.497138	20083.58	8803.57	8848.38	16812.5	0.7095457911491394	173.3155640850403	13	15	6686.039560158166	7375.0	POINT Z(25.497138137082015 36.48228500769191 -20083.581089678984)
2025-01-27 22:41:51.379910+00:00	36.488982	25.554949	14893.95	13970.99	9599.82	17562.5	0.5192009210586548	53.7322122737603	13	10	5445.755227697991	7500.0	POINT Z(25.554949368762447 36.48898153651546 -14893.951776904523)
2025-01-27 22:42:39.269910+00:00	36.48503	25.545627	16021.5	13138.26	9159.15	17187.5	0.5427725911140442	152.59584418698591	13	13	4201.934078492903	6500.0	POINT Z(25.545627008737156 36.4850301911445 -16021.49647257709)
2025-01-27 22:42:58.219910+00:00	36.485052	25.532146	18037.11	11933.04	9159.78	17187.5	0.8203191757202148	158.08205076379812	13	18	2294.694968835727	3625.0	POINT Z(25.532146156281254 36.48505162148468 -18037.10679400542)
2025-01-27 22:43:28.839910+00:00	36.494257	25.557505	15165.01	14198.46	10186.75	18187.5	0.48236459493637085	95.30868848485045	13	11	5886.955919658309	7500.0	POINT Z(25.557504725280648 36.49425653840847 -15165.014559648333)
2025-01-27 22:44:52.499910+00:00	36.488628	25.547258	16263.47	13283.47	9559.47	17562.5	0.901572048664093	152.61603085895518	13	21	250.0	625.0	POINT Z(25.5472581601752 36.488628366310394 -16263.471034499596)
2025-01-27 22:45:41.219910+00:00	36.484666	25.52859	15781.17	11615.2	9116.51	17062.5	0.5000429749488831	159.5165935342472	13	12	1822.1724671391564	1812.5	POINT Z(25.528590311845583 36.48466638151836 -15781.1694796389)
2025-01-27 22:46:16.759910+00:00	36.48372	25.53091	16493.06	11822.76	9011.55	17062.5	0.6591616272926331	158.38407831058717	13	16	1007.7822185373187	1125.0	POINT Z(25.530910297041668 36.48371996887284 -16493.060924292993)
2025-01-27 22:47:59.159910+00:00	36.487368	25.553027	15646.95	13799.45	9420.12	17437.5	0.47993865609169006	150.16906648989809	13	13	318.6887195995491	1062.5	POINT Z(25.553027284582935 36.48736792464388 -15646.951184903506)
2025-01-27 22:49:08.089910+00:00	36.483152	25.54479	15607.61	13063.78	8950.15	16937.5	0.4141301214694977	152.57492695715362	13	11	19757.21782665768	10312.5	POINT Z(25.544790396784187 36.48315166543628 -15607.613282902508)
2025-01-27 22:50:25.629910+00:00	36.603391	25.708459	25337.56	27653.43	22354.66	13687.5	0.41919827461242676	39.056672729301	13	14	176.7766952966369	1625.0	POINT Z(25.708459176414916 36.6033906965556 -25337.557312302033)
2025-01-27 22:52:19.699910+00:00	36.488871	25.562248	13979.13	14623.5	9588.61	17562.5	1.07772958278656	147.03843812879404	9	16	336.5728004459065	1187.5	POINT Z(25.56224811581395 36.48887097942785 -13979.13163777275)
2025-01-27 22:52:40.259910+00:00	36.485412	25.537941	14763.02	12451.01	9200.58	17187.5	0.6468616127967834	155.75162556552212	9	11	1380.6701271484076	8750.0	POINT Z(25.53794051444581 36.48541198525342 -14763.01744519461)
2025-01-27 22:53:23.789910+00:00	36.4865	25.55894	14612.52	14328.18	9324.46	17312.5	0.6575914025306702	147.77975541542517	9	15	2378.287198805056	8750.0	POINT Z(25.55893975530497 36.4864998286647 -14612.523691331546)
2025-01-27 22:53:54.079910+00:00	36.477774	25.534355	16979.27	12131.66	8350.77	16312.5	0.8918200135231018	155.8810812196674	9	16	1825.385233313779	3750.0	POINT Z(25.534355006917476 36.477773581627694 -16979.26961029034)
2025-01-27 22:54:50.379910+00:00	36.480619	25.509772	17419.42	9933.35	8664.38	16687.5	0.8590461611747742	129.15970105795245	9	13	4250.459533979826	4625.0	POINT Z(25.509772330608154 36.480619234345866 -17419.417613209916)
2025-01-27 22:55:07.839910+00:00	36.489868	25.552275	14955.18	13731.73	9698.05	17687.5	0.9428754448890686	150.92238857400702	9	16	187.5	1062.5	POINT Z(25.552274736088552 36.48986837213491 -14955.181985215764)
2025-01-27 22:57:03.589910+00:00	36.511212	25.576802	10581.28	15919.96	12075.1	20062.5	0.8757765293121338	146.07171140094974	9	18	375.0	875.0	POINT Z(25.576801676115952 36.51121179143246 -10581.276253151178)
2025-01-27 22:57:43.119910+00:00	36.477769	25.506013	18317.37	9597.58	8347.12	16312.5	0.5852718949317932	168.7057280352748	9	17	3841.589840157327	3312.5	POINT Z(25.50601287279556 36.47776947834253 -18317.370976653096)
2025-01-27 22:58:55.869910+00:00	36.485876	25.535021	17166.95	12189.97	9251.79	17312.5	0.8948434591293335	157.02569504406335	9	15	1025.0762166785453	2625.0	POINT Z(25.535021440625197 36.48587585433078 -17166.95393585743)
2025-01-27 22:59:49.439910+00:00	36.491638	25.551269	15169.75	13641.5	9894.67	17937.5	0.5784049034118652	151.62197922308425	9	12	250.0	312.5	POINT Z(25.551268927615673 36.49163788240867 -15169.74900661988)
2025-01-27 23:01:19.229910+00:00	36.482506	25.513166	13922.66	10236.55	8874.58	16812.5	0.5675593614578247	126.08066602484533	9	9	125.0	375.0	POINT Z(25.513166362899504 36.48250641813406 -13922.655892931409)
2025-01-27 23:04:38.969910+00:00	36.485142	25.556355	14890.15	14097.36	9173.13	17187.5	1.3252018690109253	148.47368802399433	9	17	176.7766952966369	1250.0	POINT Z(25.55635520515635 36.48514234848257 -14890.14881691911)
2025-01-27 23:05:17.519910+00:00	36.480803	25.516554	17681.62	10539.69	8685.48	16687.5	0.494361013174057	123.98362958706159	9	10	279.5084971874737	1000.0	POINT Z(25.51655446021118 36.48080251873957 -17681.624548457923)
2025-01-27 23:06:18.899910+00:00	36.48742	25.522163	17425.51	11040.17	9421.97	17437.5	1.0913485288619995	162.65389256749395	9	17	812.5	1187.5	POINT Z(25.52216278562538 36.487420287167865 -17425.510434307304)
2025-01-27 23:06:40.589910+00:00	36.485539	25.553327	15468.06	13826.54	9216.78	17187.5	0.9929889440536499	149.7011446939799	9	15	822.0591523728691	812.5	POINT Z(25.553326717034498 36.48553885549322 -15468.064466180598)
2025-01-27 23:07:18.879910+00:00	36.481444	25.525892	16888.25	11374.45	8757.86	16812.5	1.073781967163086	160.16928652237237	9	16	833.8540040078958	1062.5	POINT Z(25.525892155126215 36.48144389195241 -16888.253842886916)
2025-01-27 23:08:12.969910+00:00	36.489401	25.535544	16346.67	12236.15	9643.78	17687.5	0.5796321630477905	108.87838558685428	9	9	783.1227553838543	3187.5	POINT Z(25.53554420252015 36.489400505941006 -16346.670362907353)
2025-01-27 23:08:57.349910+00:00	36.488219	25.547365	14934.81	13293.11	9513.97	17437.5	0.8974348902702332	152.500749017478	9	14	988.2117688026185	1812.5	POINT Z(25.547365162299194 36.4882191046357 -14934.812630971393)
2025-01-27 23:10:08.719910+00:00	36.486796	25.51611	17968.62	10499.17	9351.87	17312.5	0.6366722583770752	122.70637539704973	9	9	1520.690632574555	1625.0	POINT Z(25.51611034753873 36.48679588685319 -17968.616090017003)
2025-01-27 23:10:58.069910+00:00	36.482979	25.515606	18026.68	10454.64	8927.36	16937.5	0.9713343977928162	164.9263106920087	9	17	2875.679267581835	2750.0	POINT Z(25.515606426317998 36.482978737511864 -18026.684085012905)
2025-01-27 23:12:42.729910+00:00	36.482579	25.515984	17279.34	10488.48	8882.99	16812.5	0.6828154921531677	164.70552247642922	9	11	1425.2192813739225	4000.0	POINT Z(25.515984302769446 36.482579287944006 -17279.335315778735)
2025-01-27 23:13:31.049910+00:00	36.510023	25.595308	11097.61	17574.17	11946.16	19937.5	0.6607635617256165	140.08403765655603	9	11	9703.816903672492	7937.5	POINT Z(25.59530798658053 36.510023339292765 -11097.607599870116)
2025-01-27 23:14:15.989910+00:00	36.48876	25.527397	16696.88	11507.94	9571.52	17562.5	0.9077975153923035	160.63284632195604	9	15	698.7712429686843	1500.0	POINT Z(25.527397333854406 36.488759743027366 -16696.877890766395)
2025-01-27 23:14:32.779910+00:00	36.487299	25.53725	16082.87	12388.99	9410.28	17437.5	0.8135825991630554	156.3523042457076	9	16	312.5	1562.5	POINT Z(25.537250103787756 36.48729865599206 -16082.866326838986)
2025-01-27 23:15:36.389910+00:00	36.482429	25.526732	16757.5	11449.42	8867.45	16937.5	1.0255990028381348	159.96043248332052	9	16	139.75424859373686	750.0	POINT Z(25.526732309955108 36.48242852959504 -16757.50428926911)
2025-01-27 23:17:15.719910+00:00	36.480391	25.518224	17859.73	10689.01	8639.93	16687.5	0.6411954760551453	163.40339091647172	9	11	2627.9745052035796	6500.0	POINT Z(25.518223893505905 36.480391229669394 -17859.733385913987)
2025-01-27 23:18:47.649910+00:00	36.49588	25.530857	17686.35	11816.18	10363.72	18437.5	0.5650161504745483	160.2227621998588	9	14	2378.287198805056	6500.0	POINT Z(25.5308574151666 36.495880344731766 -17686.35426407244)
2025-01-27 23:20:10.809910+00:00	36.491693	25.551942	15823.48	13701.66	9900.86	17937.5	1.0345096588134766	151.37841805704377	9	17	380.1726581436387	812.5	POINT Z(25.551942020879363 36.491692697378646 -15823.47603101884)
2025-01-27 23:20:27.809910+00:00	36.490093	25.544014	16412.11	12993.18	9721.88	17687.5	0.8898292183876038	56.038778052899374	9	13	1562.5	2562.5	POINT Z(25.544013745396178 36.490092984930556 -16412.108510339367)
2025-01-27 23:20:40.799910+00:00	36.47901	25.509084	18590.16	9872.03	8485.34	16437.5	1.0882115364074707	167.4067553780553	9	16	565.9615711335886	562.5	POINT Z(25.509084239930807 36.479009734321075 -18590.156469440906)
2025-01-27 23:21:26.809910+00:00	36.485316	25.52004	17632.9	10850.73	9187.7	17187.5	1.1531261205673218	163.28257661819842	9	16	125.0	750.0	POINT Z(25.520040412270564 36.485315563565855 -17632.904554111792)
2025-01-27 23:22:01.559910+00:00	36.483083	25.538356	16487.33	12488.52	8941.61	16937.5	0.9217038750648499	155.17182569440587	9	16	176.7766952966369	750.0	POINT Z(25.538355822724828 36.483082544819865 -16487.332418742877)
2025-01-27 23:22:32.019910+00:00	36.508478	25.596456	8637.22	17677.11	11774.51	19812.5	0.9697710275650024	139.4637344939715	9	14	139.75424859373686	1687.5	POINT Z(25.5964558565359 36.50847777684994 -8637.21611668234)
2025-01-27 23:24:10.089910+00:00	36.487917	25.524413	18010.35	11241.29	9477.43	17437.5	0.6587740182876587	161.76607947024561	9	12	752.5996611745185	1250.0	POINT Z(25.52441327941178 36.48791668123182 -18010.352339452293)
2025-01-27 23:26:16.359910+00:00	36.49772	25.586684	12682.77	16806.07	10576.51	18562.5	0.9529402852058411	140.47813457980976	9	15	318.6887195995491	1437.5	POINT Z(25.586683786148413 36.497719579606326 -12682.772593396985)
2025-01-27 23:27:10.949910+00:00	36.490287	25.528823	16742.52	11635.16	9741.55	17687.5	0.5725883841514587	59.68365850020223	9	9	375.0	625.0	POINT Z(25.528822959051425 36.49028727546218 -16742.52280205004)
2025-01-27 23:27:43.869910+00:00	36.487386	25.52985	15535.44	11727.44	9419.06	17437.5	0.6395977139472961	113.04390784014882	9	10	562.5	812.5	POINT Z(25.529850309815945 36.48738594192492 -15535.439353468466)
2025-01-27 23:28:12.709910+00:00	36.481948	25.52924	17005.13	11673.69	8814.36	16812.5	0.9185985326766968	158.8046780676386	9	14	225.34695471649934	1250.0	POINT Z(25.529239973159815 36.48194839137866 -17005.12759646073)
2025-01-27 23:28:42.059910+00:00	36.494413	25.551134	15544.48	13628.97	10203.2	18187.5	0.6905646324157715	152.15748205001353	9	12	336.5728004459065	1062.5	POINT Z(25.551134277357153 36.494412734968535 -15544.479468042702)
2025-01-27 23:29:15.579910+00:00	36.49201	25.55	15640.88	13527.99	9935.85	17937.5	0.7031175494194031	152.16697297688088	9	14	380.1726581436387	1250.0	POINT Z(25.549999956189488 36.49200979782734 -15640.883037713216)
2025-01-27 23:30:28.709910+00:00	36.479567	25.516669	18650.75	10550.1	8548.15	16562.5	0.4807262420654297	124.19173952671599	9	9	1194.060823408925	1250.0	POINT Z(25.516668946284256 36.47956736379286 -18650.753784377517)
2025-01-27 23:31:25.509910+00:00	36.485253	25.541685	15268.36	12785.79	9183.38	17187.5	0.9508564472198486	154.20820700010944	9	16	318.6887195995491	1062.5	POINT Z(25.54168481849827 36.485252859166295 -15268.360131153479)
2025-01-27 23:32:54.879910+00:00	36.486704	25.545821	14907.18	13155.35	9345.33	17312.5	0.7524816393852234	152.82798896890253	9	13	395.28470752104744	1250.0	POINT Z(25.545821368069 36.48670438007264 -14907.17702540722)
2025-01-27 23:33:30.019910+00:00	36.50012	25.576928	14657.49	15933.54	10841.76	18812.5	0.8823822140693665	144.106669900269	9	14	257.6941016011038	1000.0	POINT Z(25.576928091417788 36.50011989185549 -14657.491011988122)
2025-01-27 23:35:19.019910+00:00	36.496398	25.570664	13119.38	15374.34	10426.89	18437.5	0.6615002751350403	88.53681555884168	9	11	312.5	1625.0	POINT Z(25.570663677411922 36.49639804725489 -13119.384784563616)
2025-01-27 23:35:46.469910+00:00	36.496502	25.609662	142.03	18860.36	10445.33	18437.5	0.5768367052078247	73.42395393579682	9	11	9567.196559076227	18937.5	POINT Z(25.609662419814814 36.49650165654601 -142.0339249819483)
2025-01-27 23:36:15.229910+00:00	36.498532	25.562524	15967.28	14646.34	10662.86	18687.5	1.1256550550460815	148.7412914198876	9	17	400.19526483955303	812.5	POINT Z(25.562524096474075 36.49853152241502 -15967.284106025358)
2025-01-27 23:37:45.319910+00:00	36.491045	25.554632	14610.43	13942.23	9829.27	17812.5	1.2538878917694092	150.25454837438514	9	16	197.64235376052372	812.5	POINT Z(25.554631847272915 36.49104541821353 -14610.432806110324)
2025-01-27 23:38:16.739910+00:00	36.490037	25.515462	19453.86	10440.74	9712.24	17687.5	1.0242934226989746	165.85263618509978	9	16	279.5084971874737	250.0	POINT Z(25.515461617130903 36.49003744829641 -19453.85822292344)
2025-01-27 23:39:19.689910+00:00	36.524957	25.593681	10467.74	17425.38	13606.42	21562.5	1.0798919200897217	142.9967501341934	9	17	125.0	812.5	POINT Z(25.593680756956587 36.52495706059376 -10467.738367415479)
2025-01-27 23:40:12.469910+00:00	36.484429	25.548665	16235.03	13409.94	9092.72	17062.5	0.8067404627799988	102.23846178579231	9	12	3442.609838480103	2875.0	POINT Z(25.548664728099013 36.484429084277146 -16235.025431983742)
2025-01-27 23:40:59.619910+00:00	36.49777	25.559796	15540.38	14402.59	10577.82	18562.5	0.7591796517372131	149.57597081081505	9	13	731.5437444199765	1687.5	POINT Z(25.559795545504368 36.497770468025045 -15540.379622281695)
2025-01-27 23:41:35.029910+00:00	36.494282	25.562029	14498.9	14602.89	10190.23	18312.5	1.0451006889343262	148.15176671795615	9	17	279.5084971874737	1250.0	POINT Z(25.562029012960103 36.4942817924682 -14498.895508841792)
2025-01-27 23:41:58.179910+00:00	36.497958	25.560019	15434.55	14422.55	10598.69	18562.5	0.981447160243988	149.52882678686845	9	15	62.5	1000.0	POINT Z(25.560019226845508 36.49795782864272 -15434.54970531211)
2025-01-27 23:43:19.859910+00:00	36.495043	25.552378	16085.17	13740.07	10273.41	18187.5	0.5233111381530762	97.75345613453703	9	12	1839.2423711952702	3000.0	POINT Z(25.552378336442203 36.495042521149635 -16085.173700708952)
2025-01-27 23:43:49.499910+00:00	36.495028	25.557111	14968.07	14163.12	10272.43	18312.5	0.8562621474266052	150.06112571040018	9	13	225.34695471649934	1562.5	POINT Z(25.557110868519807 36.495027603893384 -14968.065471805518)
2025-01-27 23:44:25.949910+00:00	36.479382	25.511324	17807.84	10072.2	8526.98	16562.5	0.6573374271392822	166.41340341797283	9	12	395.28470752104744	500.0	POINT Z(25.511323553708834 36.47938210441443 -17807.839306366193)
2025-01-27 23:45:19.759910+00:00	36.489303	25.527677	15366.12	11532.86	9631.92	17687.5	0.5347533822059631	113.94046336414092	9	9	565.9615711335886	1062.5	POINT Z(25.527677029916628 36.489302592780156 -15366.116352503182)
2025-01-27 23:46:05.359910+00:00	36.485875	25.550634	15472.01	13585.72	9253.72	17187.5	0.7549872994422913	150.79963435209245	9	13	2378.287198805056	8000.0	POINT Z(25.550633660974043 36.48587451683193 -15472.006832106716)
2025-01-27 23:47:11.339910+00:00	36.501741	25.569726	15368.5	15289.45	11020.87	19062.5	0.8246158957481384	146.8140058574824	9	14	6109.674704924969	5500.0	POINT Z(25.56972581891116 36.50174114169302 -15368.498361114725)
2025-01-27 23:48:45.229910+00:00	36.503	25.565993	16787.32	14955.54	11160.24	19187.5	0.7921038269996643	89.02006112504512	9	9	5625.0	8250.0	POINT Z(25.565992813724108 36.50299979968372 -16787.320633613195)
2025-01-27 23:49:06.309910+00:00	36.50058	25.567656	16476.31	15104.69	10891.47	18937.5	0.8526007533073425	147.31651536425954	9	15	5876.329636771579	5000.0	POINT Z(25.567656224661263 36.50058037904402 -16476.30690625193)
2025-01-27 23:49:27.189910+00:00	36.498118	25.571714	14762.01	15467.84	10618.35	18687.5	0.44193655252456665	87.6862798196288	9	6	5065.199897338703	8000.0	POINT Z(25.57171357200988 36.49811837913935 -14762.006729116974)
2025-01-27 23:50:10.869910+00:00	36.48562	25.540595	16457.28	12688.29	9224.04	17187.5	0.7432304620742798	106.72188576566765	9	11	637.3774391990981	8000.0	POINT Z(25.540594972116224 36.48561983566909 -16457.278857435318)
2025-01-27 23:50:32.449910+00:00	36.487006	25.552756	15674.49	13775.27	9379.88	17437.5	1.2744059562683105	150.2030110081348	9	17	441.9417382415922	875.0	POINT Z(25.55275618487995 36.48700636566971 -15674.489376280844)
2025-01-27 23:52:25.389910+00:00	36.495622	25.54579	17834.07	13151.05	10336.89	18312.5	0.6473844051361084	154.37085641918998	9	12	6261.239893184097	13250.0	POINT Z(25.545790177137256 36.49562170911305 -17834.067526386003)
2025-01-27 23:53:03.549910+00:00	36.51433	25.554236	9396.95	13902.64	12418.35	20437.5	0.658607006072998	154.09643533532386	9	13	4503.904556049118	3437.5	POINT Z(25.554235764725288 36.51433008558099 -9396.948086789047)
2025-01-27 23:53:58.609910+00:00	36.499745	25.571165	14526.34	15418.44	10799.15	18812.5	0.628896951675415	145.9698151207823	9	10	1776.583800443987	12875.0	POINT Z(25.57116455546105 36.49974509922599 -14526.339357177529)
2025-01-27 23:55:31.109910+00:00	36.514337	25.606677	8358.78	18589.25	12427.95	20437.5	0.6594203114509583	71.32061987600412	9	10	5259.6637249923115	10687.5	POINT Z(25.606677393653083 36.51433694498373 -8358.780929158462)
2025-01-27 23:56:31.649910+00:00	36.525351	25.593915	10443.98	17446.25	13650.22	21687.5	1.2647271156311035	142.98606666633447	8	16	176.7766952966369	750.0	POINT Z(25.59391532472007 36.52535057095454 -10443.982922217945)
2025-01-27 23:57:53.709910+00:00	36.507813	25.562208	14638.68	14616.3	11694.83	19687.5	0.46005985140800476	47.26681901903612	8	8	1380.6701271484076	9500.0	POINT Z(25.56220757029264 36.50781273177082 -14638.677889435317)
2025-01-27 23:58:46.379910+00:00	36.502685	25.562037	15994.69	14602.05	11124.65	19187.5	0.8462479710578918	149.62219671817473	8	11	197.64235376052372	1312.5	POINT Z(25.562037364321284 36.50268518904715 -15994.685546559494)
2025-01-27 23:59:29.489910+00:00	36.487867	25.516488	18055.79	10532.76	9470.97	17437.5	0.4590076208114624	165.15247879421352	8	13	8588.691693150942	9500.0	POINT Z(25.516487673172175 36.48786660790652 -18055.78876801567)
2025-01-28 00:01:22.769910+00:00	36.487599	25.543306	16426.96	12930.3	9444.44	17437.5	1.0343667268753052	153.97950438137815	9	16	877.2293029761374	1250.0	POINT Z(25.543305620149262 36.48759868534965 -16426.958512068417)
2025-01-28 00:02:05.169910+00:00	36.49279	25.567951	14946.58	15132.53	10025.23	18062.5	1.1715805530548096	145.77429665641708	9	16	62.5	1812.5	POINT Z(25.567950715632374 36.492789638883 -14946.576324217016)
2025-01-28 00:02:51.149910+00:00	36.498932	25.566854	16017.68	15033.29	10708.11	18687.5	1.196926474571228	147.30043545873193	9	17	197.64235376052372	1562.5	POINT Z(25.566853927427786 36.49893248091002 -16017.67563586973)
2025-01-28 00:03:31.939910+00:00	36.496483	25.56193	16444.54	14593.59	10434.93	18437.5	1.1262352466583252	148.58783771596165	9	18	437.5	937.5	POINT Z(25.561929655795634 36.49648255090658 -16444.538802582018)
2025-01-28 00:04:10.999910+00:00	36.488855	25.536432	15085.67	12315.63	9583.25	17562.5	0.5229416489601135	58.34243060671929	9	9	5209.6664960436765	8500.0	POINT Z(25.53643230982036 36.488855139977154 -15085.673919612129)
2025-01-28 00:04:40.629910+00:00	36.49375	25.560425	15786.05	14459.57	10130.87	18187.5	0.7894729375839233	148.62971757197857	9	16	576.2215285808055	1312.5	POINT Z(25.56042456836292 36.49375011576685 -15786.04777871729)
2025-01-28 00:05:45.159910+00:00	36.52099	25.602101	10407.28	18178.69	13166.9	21187.5	1.184787392616272	139.9110454132192	9	17	336.5728004459065	1312.5	POINT Z(25.602100743246478 36.52099040507399 -10407.284543303778)
2025-01-28 00:06:41.149910+00:00	36.49977	25.561227	16441.91	14530.14	10800.37	18812.5	0.7639951109886169	92.0818700370827	9	13	176.7766952966369	1312.5	POINT Z(25.561226724545737 36.49977000335067 -16441.906051585214)
2025-01-28 00:07:45.399910+00:00	36.496997	25.561277	16322.09	14535.16	10492.03	18562.5	0.7015244364738464	92.77067755645766	9	11	225.34695471649934	937.5	POINT Z(25.561277013107688 36.496996968588434 -16322.094903073603)
2025-01-28 00:08:08.159910+00:00	36.495039	25.558859	16337.38	14319.34	10273.98	18312.5	1.1936088800430298	94.43888724422169	9	16	125.0	750.0	POINT Z(25.5588585905457 36.49503923005517 -16337.383757998059)
2025-01-28 00:08:33.659910+00:00	36.493198	25.524755	19459.61	11271.11	10064.76	18062.5	0.8678717017173767	162.33606873933786	9	13	562.5	500.0	POINT Z(25.52475539212829 36.49319835365994 -19459.61155185159)
2025-01-28 00:09:10.289910+00:00	36.49518	25.568295	15554.88	15162.84	10291.05	18312.5	0.9509544372558594	146.1112878346917	9	15	197.64235376052372	2062.5	POINT Z(25.56829504391553 36.49517973806133 -15554.881904342688)
2025-01-28 00:09:39.969910+00:00	36.502504	25.558353	17106.42	14272.75	11103.94	19062.5	0.6347705721855164	150.88695436649076	9	12	2414.9598857952074	2875.0	POINT Z(25.558352778037676 36.50250393567325 -17106.416753666825)
2025-01-28 00:10:46.109910+00:00	36.503772	25.566911	15974.06	15037.46	11246.29	19312.5	0.5289435982704163	88.4032321906389	9	10	0.0	2125.0	POINT Z(25.566911053124954 36.50377237467917 -15974.059301518437)
2025-01-28 00:14:07.519910+00:00	36.495962	25.570554	17373.54	15364.63	10378.35	18437.5	0.4443993866443634	88.68134108322215	9	9	257.6941016011038	750.0	POINT Z(25.570554183178746 36.49596166628784 -17373.538188333634)
2025-01-28 00:17:49.609910+00:00	36.494131	25.569499	14028.41	15270.67	10174.68	18187.5	0.7160040736198425	145.49413918964993	9	13	62.5	937.5	POINT Z(25.569498943756326 36.49413147661649 -14028.410706928913)
2025-01-28 00:18:08.779910+00:00	36.505478	25.573636	14936.2	15638.23	11436.99	19437.5	0.5859870314598083	146.1502465429001	9	13	3865.4115240165565	4437.5	POINT Z(25.57363642170892 36.50547782589629 -14936.199938628448)
2025-01-28 00:21:55.319910+00:00	36.489103	25.518572	18687.56	10718.93	9608.63	17562.5	0.697939395904541	120.24049943462126	9	13	336.5728004459065	812.5	POINT Z(25.518572028300504 36.48910255123172 -18687.55576857695)
2025-01-28 00:22:38.759910+00:00	36.490797	25.537432	12792.23	12404.72	9799.32	17812.5	0.5981873273849487	107.34168408134104	9	12	312.5	1125.0	POINT Z(25.537432392322312 36.49079714421722 -12792.230433285626)
2025-01-28 00:24:34.979910+00:00	36.494089	25.521681	19450.33	10996.16	10163.43	18187.5	0.458342969417572	116.45060178137257	9	8	364.4344934278313	562.5	POINT Z(25.521681001049068 36.49408885986529 -19450.331531296084)
2025-01-28 00:30:23.239910+00:00	36.496648	25.555525	16547.6	14021.04	10452.39	18437.5	0.8358134627342224	150.92194038065318	9	14	364.4344934278313	812.5	POINT Z(25.55552480948228 36.49664813730177 -16547.601435084813)
2025-01-28 00:32:23.299910+00:00	36.501855	25.560025	17522.73	14422.35	11032.09	19062.5	0.6346414089202881	150.18976943570615	9	13	728.8689868556626	4000.0	POINT Z(25.560025083397694 36.501855475870805 -17522.72951405419)
2025-01-28 00:34:01.479910+00:00	36.496241	25.554375	17669.84	13918.33	10406.95	18437.5	0.7351409196853638	151.27217367599542	9	13	1667.7080080157916	3500.0	POINT Z(25.55437496615682 36.49624094156806 -17669.836064611627)
2025-01-28 00:35:11.329910+00:00	36.500554	25.570203	16073.67	15332.31	10888.95	18812.5	0.940968930721283	146.4418608145131	9	13	139.75424859373686	1500.0	POINT Z(25.570202685014046 36.50055405247276 -16073.673017831958)
2025-01-28 00:35:56.609910+00:00	36.4979	25.557383	17101.37	14186.89	10591.83	18687.5	0.923019528388977	150.46372888836154	9	15	687.5	1937.5	POINT Z(25.5573827257537 36.49789967713956 -17101.37437976342)
2025-01-28 00:37:09.779910+00:00	36.487563	25.537534	17097.39	12414.29	9439.69	17437.5	0.5215969681739807	58.528620770460066	9	7	4081.2069293286268	10750.0	POINT Z(25.537533603125542 36.487562820229286 -17097.38564817666)
2025-01-28 00:39:08.489910+00:00	36.493448	25.52495	18754.96	11288.45	10092.58	18062.5	0.6306191086769104	114.46752731614609	9	9	4952.903189039737	6500.0	POINT Z(25.524949764890657 36.49344829107808 -18754.95727345948)
2025-01-28 00:40:12.769910+00:00	36.495379	25.523304	19832.22	11141.04	10307.05	18312.5	0.6123703122138977	163.20745430167315	9	11	5457.219988235768	6937.5	POINT Z(25.523303880389815 36.495378820644945 -19832.224659377713)
2025-01-28 00:40:30.659910+00:00	36.499424	25.558721	16457.62	14306.26	10761.48	18687.5	0.7943887710571289	93.37845513808475	9	11	1325.8252147247765	1687.5	POINT Z(25.558721329075162 36.4994235532871 -16457.62113250911)
2025-01-28 00:41:14.649910+00:00	36.515008	25.596593	10423.47	17687.86	12500.62	20562.5	0.5534307360649109	140.55291020949724	9	10	7085.692009253577	7250.0	POINT Z(25.596592781915348 36.51500758490439 -10423.473293604855)
2025-01-28 00:41:37.789910+00:00	36.508346	25.575403	14831.2	15795.53	11756.26	19812.5	1.0084277391433716	146.0539640486753	9	17	176.7766952966369	1250.0	POINT Z(25.57540286817543 36.5083464892271 -14831.19783164848)
2025-01-28 00:42:38.299910+00:00	36.49671	25.53062	18433.62	11794.86	10455.93	18437.5	0.4923675060272217	160.42972289747527	9	8	2275.034340400162	4187.5	POINT Z(25.53062038801742 36.4967098851191 -18433.615892215155)
2025-01-28 00:43:08.599910+00:00	36.49712	25.519303	20490.27	10783.18	10500.25	18437.5	0.5345009565353394	159.39102220006748	9	11	2617.5489489214906	5187.5	POINT Z(25.51930321664666 36.49712042736825 -20490.26652414333)
2025-01-28 00:44:27.149910+00:00	36.498577	25.500546	21169.24	9106.34	10660.32	18687.5	0.6220887899398804	130.34744085093138	9	10	576.2215285808055	750.0	POINT Z(25.50054609549792 36.49857732814101 -21169.238347514238)
2025-01-28 00:44:56.509910+00:00	36.484145	25.526183	17304.43	11400.04	9058.24	17062.5	0.550345778465271	160.46235795575575	9	11	1313.9872526017898	1062.5	POINT Z(25.526182785829572 36.4841449946033 -17304.425370999707)
2025-01-28 00:46:22.739910+00:00	36.485045	25.535341	16793.56	12218.64	9159.48	17187.5	0.7811853885650635	156.7551957931871	9	12	883.8834764831844	1250.0	POINT Z(25.53534063378735 36.48504536413857 -16793.555657822555)
2025-01-28 00:47:41.079910+00:00	36.501606	25.593887	14163.57	17449.03	11009.96	19062.5	0.9655229449272156	138.97477558553365	9	15	500.0	1625.0	POINT Z(25.59388652691075 36.50160615638004 -14163.574708540069)
2025-01-28 00:47:59.779910+00:00	36.501261	25.548164	18764.89	13362.26	10964.23	18937.5	0.528887152671814	154.37016302244547	9	13	1500.0	2375.0	POINT Z(25.548163872655387 36.50126059570261 -18764.894778218066)
2025-01-28 00:49:01.839910+00:00	36.479706	25.505459	18314.09	9547.78	8562.44	16562.5	0.43762826919555664	169.17911115835165	9	8	7915.5700994937815	7000.0	POINT Z(25.505458596623296 36.47970634858184 -18314.088424881676)
2025-01-28 00:49:28.979910+00:00	36.50155	25.5644	18132.98	14813.42	10998.84	18937.5	0.41491949558258057	148.60888939260292	9	9	2404.4230077089182	7000.0	POINT Z(25.564399711994895 36.50155048192694 -18132.981119021097)
2025-01-28 00:50:21.189910+00:00	36.497978	25.55554	17002.91	14022.12	10600.31	18562.5	0.5222015976905823	151.14350924989628	9	8	1167.5963557668379	1750.0	POINT Z(25.5555395132676 36.49797835627419 -17002.914200266463)
2025-01-28 00:50:54.119910+00:00	36.469413	25.550799	6638.41	13603.41	7423.26	15437.5	0.6555811762809753	147.18462938084957	9	10	5816.195062065921	13937.5	POINT Z(25.55079928887679 36.469412543956736 -6638.412795223834)
2025-01-28 00:52:06.189910+00:00	36.486143	25.523373	18070.64	11148.59	9280.11	17312.5	0.8760762810707092	161.9591440406599	9	14	2024.266842587706	2125.0	POINT Z(25.523373430366 36.48614322540406 -18070.6427035562)
2025-01-28 00:54:49.549910+00:00	36.493875	25.52605	19570.91	11386.76	10140.13	18187.5	0.7393590807914734	161.89377855872397	9	16	5172.79542413964	6375.0	POINT Z(25.52605024517311 36.49387481227154 -19570.909372684197)
2025-01-28 00:55:38.709910+00:00	36.514803	25.599644	1098.82	17960.59	12478.46	20437.5	0.6983192563056946	139.61309613790092	9	13	2209.7086912079612	14187.5	POINT Z(25.599644092933463 36.51480321309515 -1098.8204265237107)
2025-01-28 00:57:25.929910+00:00	36.514023	25.607144	581.18	18631.05	12393.08	20437.5	0.5363130569458008	137.29634354593324	9	10	3302.461203405727	14875.0	POINT Z(25.607144205662326 36.51402254836292 -581.1846300979643)
2025-01-28 00:57:49.909910+00:00	36.515121	25.605095	1123.4	18447.67	12514.83	20562.5	0.5143857598304749	71.63616497996236	9	10	2744.312300012519	14875.0	POINT Z(25.60509518036651 36.51512101737928 -1123.399693409139)
2025-01-28 00:59:36.489910+00:00	36.510755	25.599548	174.91	17952.91	12028.29	20062.5	0.6529467105865479	74.30651081814602	9	10	2625.7439422000007	14187.5	POINT Z(25.599547629759762 36.51075489283354 -174.91248477386432)
2025-01-28 01:00:09.799910+00:00	36.516258	25.580124	13593.45	16215.83	12636.82	20687.5	0.7159125208854675	145.81480638875306	9	14	559.0169943749474	1625.0	POINT Z(25.580124078009185 36.51625844179256 -13593.450748343475)
2025-01-28 01:01:04.539910+00:00	36.50625	25.562506	12726.26	14643.26	11521.06	19562.5	0.9634984731674194	150.04120727795097	9	17	380.1726581436387	1500.0	POINT Z(25.562505963416985 36.50624954178325 -12726.26052774543)
2025-01-28 01:02:10.319910+00:00	36.496941	25.557977	14008.08	14240.18	10485.3	18437.5	0.4993135929107666	94.40074453094746	9	9	2683.8638191979862	5875.0	POINT Z(25.557976872325007 36.49694087500525 -14008.07688856514)
2025-01-28 01:04:32.399910+00:00	36.480332	25.520981	18185.95	10935.53	8633.62	16562.5	0.5810520052909851	162.16096322549933	9	11	1900.8632907181936	1500.0	POINT Z(25.52098109170001 36.48033169881175 -18185.945048803427)
2025-01-28 01:05:51.419910+00:00	36.489873	25.523332	18670.25	11144.35	9694.8	17687.5	0.5611196756362915	162.4892513137887	9	12	380.1726581436387	750.0	POINT Z(25.523331987020743 36.489872657284636 -18670.248858491494)
2025-01-28 01:07:22.869910+00:00	36.500588	25.599202	14542.79	17924.35	10897.71	18937.5	0.4870951473712921	137.16126428327217	9	13	139.75424859373686	1000.0	POINT Z(25.599201715744023 36.500587881164336 -14542.791777023418)
2025-01-28 01:08:06.609910+00:00	36.488223	25.513366	18058.18	10253.67	9510.27	17437.5	0.6157804727554321	166.55085643239306	9	10	2440.7030237208296	2500.0	POINT Z(25.51336631986289 36.48822311782821 -18058.183337707684)
2025-01-28 01:09:10.779910+00:00	36.489301	25.54967	14984.2	13498.99	9634.57	17687.5	0.6343167424201965	151.80884484271576	9	13	812.5	1062.5	POINT Z(25.549670232646733 36.48930074527008 -14984.195120376493)
2025-01-28 01:10:02.189910+00:00	36.49436	25.574984	13220.95	15760.93	10200.96	18187.5	0.4147130846977234	87.04152287225122	9	5	4074.5015032516553	6687.5	POINT Z(25.57498388523619 36.49435994599148 -13220.949936250881)
2025-01-28 01:11:14.359910+00:00	36.488422	25.548036	16628.26	13353.04	9536.66	17562.5	1.1023387908935547	152.27786657419952	9	18	1438.8580541526674	1437.5	POINT Z(25.548035941191927 36.48842230571539 -16628.255510347408)
2025-01-28 01:12:17.289910+00:00	36.48774	25.542193	16615.24	12830.8	9460.06	17437.5	0.6012438535690308	154.4450566633225	9	11	1562.5	3187.5	POINT Z(25.542192907024265 36.48774049402618 -16615.23907163549)
2025-01-28 01:12:46.609910+00:00	36.489492	25.548281	17488.82	13374.74	9655.61	17687.5	1.1950527429580688	152.37625841223687	9	17	488.1406047441659	1250.0	POINT Z(25.548280769688628 36.48949175422606 -17488.816022402483)
2025-01-28 01:12:59.949910+00:00	36.480839	25.512521	18658.63	10179.05	8689.12	16687.5	0.8203204870223999	166.0462171122881	9	13	176.7766952966369	562.5	POINT Z(25.512520841416876 36.480839089235324 -18658.626646077344)
2025-01-28 01:13:32.479910+00:00	36.49024	25.5272	20849.61	11490.12	9736.1	17687.5	0.4734915792942047	160.9258677900368	9	7	637.3774391990981	10125.0	POINT Z(25.52720043423671 36.4902400603004 -20849.61135354037)
2025-01-28 01:14:29.369910+00:00	36.487638	25.522573	16050.68	11076.79	9446.2	17437.5	0.6213362812995911	162.50866983064384	9	14	565.9615711335886	1000.0	POINT Z(25.522572773702134 36.48763777439192 -16050.683263383084)
2025-01-28 01:15:36.289910+00:00	36.53408	25.618934	9531.97	19679.59	14625.75	21437.5	0.437928169965744	63.73011051722972	9	7	13782.064885204974	16000.0	POINT Z(25.618934019028256 36.5340804652365 -9531.971908601785)
2025-01-28 01:16:15.249910+00:00	36.486673	25.546711	16038.69	13234.85	9341.96	17312.5	1.0282566547393799	152.47375811397683	9	16	760.3453162872775	1187.5	POINT Z(25.54671051960436 36.48667292010548 -16038.687327616703)
2025-01-28 01:17:00.619910+00:00	36.486246	25.53407	18122.87	12104.83	9292.85	17312.5	0.6286430954933167	157.4786371790449	9	12	1501.3015186830391	1625.0	POINT Z(25.534069737030638 36.486246186861365 -18122.87279002677)
2025-01-28 01:17:48.759910+00:00	36.482291	25.528857	17107.99	11639.36	8852.37	16812.5	0.7104783654212952	159.02485144003202	9	12	1227.9301690242812	1562.5	POINT Z(25.528856584301998 36.48229062077633 -17107.994808680407)
2025-01-28 01:18:35.379910+00:00	36.487172	25.513499	19491.84	10265.66	9393.44	17437.5	1.2419384717941284	166.37227064891198	9	16	1312.5	1062.5	POINT Z(25.51349889547599 36.48717230185442 -19491.842637961814)
2025-01-28 01:19:32.659910+00:00	36.474325	25.471773	22581.47	6536.48	7961.25	15937.5	0.9685274362564087	185.40779304973552	9	14	88.38834764831844	312.5	POINT Z(25.47177318785573 36.47432496940126 -22581.466160044973)
2025-01-28 01:19:56.049910+00:00	36.511415	25.616767	9282.75	19491.65	12105.07	20062.5	0.8651523590087891	134.1214374108196	9	12	7352.720584926371	12000.0	POINT Z(25.61676662728197 36.51141535978072 -9282.74848449529)
2025-01-28 01:20:17.729910+00:00	36.513326	25.606312	8256.06	18556.88	12315.51	20312.5	0.5631124973297119	71.63789911836727	9	10	336.5728004459065	1312.5	POINT Z(25.606312436607503 36.51332640119452 -8256.055548297678)
2025-01-28 01:23:30.989910+00:00	36.410748	25.359318	5816.42	-3521.55	890.06	6437.5	0.7154580354690552	206.05565393509727	9	12	0.0	250.0	POINT Z(25.359317703526308 36.410748072249625 -5816.423753787926)
2025-01-28 01:23:53.659910+00:00	36.489846	25.56411	14548.09	14789.77	9697.35	17687.5	0.5074685215950012	146.55941074866945	9	9	4427.365187106209	4437.5	POINT Z(25.56411012420047 36.489846354125 -14548.087953326554)
2025-01-28 01:25:05.949910+00:00	36.509519	25.591434	11081.46	17228.06	11889.36	19937.5	0.5230569839477539	141.1750014252029	9	11	618.7184335382291	1625.0	POINT Z(25.591434137564725 36.509518776251895 -11081.460444013228)
2025-01-28 01:25:41.179910+00:00	36.493791	25.52236	19203.43	11056.94	10130.35	18187.5	0.9074723124504089	163.39858688055122	9	13	1062.5	2687.5	POINT Z(25.522360464967964 36.49379064865028 -19203.431086885954)
2025-01-28 01:25:52.389910+00:00	36.495482	25.52883	18743.58	11635.05	10319.22	18312.5	0.7206733226776123	160.9804548398833	9	14	2121.3203435596424	2687.5	POINT Z(25.528830479718167 36.49548243394459 -18743.581058024793)
2025-01-28 01:27:03.979910+00:00	36.508479	25.590871	13730.72	17177.94	11773.66	19812.5	0.7728200554847717	141.16571825870935	9	10	7828.234155925587	6000.0	POINT Z(25.590870711030714 36.50847920133648 -13730.719181152808)
2025-01-28 01:29:10.679910+00:00	36.478336	25.448232	21698.58	4431.35	8405.93	14437.5	0.9528761506080627	196.79301456822088	9	17	6202.9478878997525	4937.5	POINT Z(25.44823221724621 36.47833615438512 -21698.579603350143)
2025-01-28 01:30:11.809910+00:00	36.486525	25.518289	17204.91	10693.95	9321.97	17312.5	0.9430082440376282	164.20334386794624	9	16	450.6939094329987	750.0	POINT Z(25.518288598185134 36.48652491646572 -17204.90923147203)
2025-01-28 01:31:44.099910+00:00	36.485059	25.553505	14458.07	13842.57	9163.41	17187.5	0.5739701390266418	149.53850877448224	9	11	5938.815643712137	7562.5	POINT Z(25.553505107024705 36.48505866583677 -14458.070208796242)
2025-01-28 01:33:14.159910+00:00	36.502844	25.564463	16407.14	14818.79	11142.72	19187.5	0.9274787306785583	148.80686729814843	9	13	450.6939094329987	812.5	POINT Z(25.56446250807536 36.502844380102246 -16407.143781332605)
2025-01-28 01:33:54.559910+00:00	36.502538	25.579218	14549.74	16137.71	11111.02	19062.5	0.5974280834197998	143.79644173035993	9	10	8067.101400131276	7875.0	POINT Z(25.579217940033107 36.50253796383174 -14549.74270724083)
2025-01-28 01:34:16.549910+00:00	36.482766	25.522706	17961.61	11089.42	8904.54	16812.5	0.5876845717430115	161.76040367765344	9	11	3077.7680630612826	4000.0	POINT Z(25.52270619829268 36.48276630407412 -17961.60728088444)
2025-01-28 01:34:47.709910+00:00	36.487273	25.490789	21443.97	8235.44	9402.46	17437.5	0.6256623864173889	142.83822146533237	9	9	197.64235376052372	312.5	POINT Z(25.490789467546666 36.487273005472765 -21443.96676390287)
2025-01-28 01:36:09.579910+00:00	36.501329	25.622079	1402.73	19969.02	10984.56	19062.5	0.7830668091773987	68.89029653437836	9	12	951.9716382329885	4187.5	POINT Z(25.622078969628678 36.501328549075026 -1402.7256346250604)
2025-01-28 01:36:34.719910+00:00	36.503519	25.617532	937.71	19562.01	11227.2	19187.5	0.674835741519928	69.94109673684261	9	13	8968.913326039003	20875.0	POINT Z(25.617531624498177 36.50351908072179 -937.7080336934935)
2025-01-28 01:37:28.439910+00:00	36.487413	25.551981	16249.89	13705.91	9425.0	17437.5	0.7653511166572571	99.7737018031209	9	11	822.0591523728691	1062.5	POINT Z(25.55198109221458 36.48741313808778 -16249.893969650795)
2025-01-28 01:38:14.119910+00:00	36.487827	25.526998	19413.56	11472.4	9467.76	17437.5	0.9159199595451355	160.66449241732585	9	16	279.5084971874737	375.0	POINT Z(25.526998282183033 36.48782699665931 -19413.558632333286)
2025-01-28 01:39:16.349910+00:00	36.509253	25.570556	19329.21	15362.15	11856.23	19812.5	0.581657886505127	85.31607020648983	9	8	1075.2906583803283	20750.0	POINT Z(25.570555827430816 36.509252583150605 -19329.214335711287)
2025-01-28 01:39:58.989910+00:00	36.501959	25.52502	20498.08	11293.48	11038.91	19062.5	0.7261872887611389	163.3038444431531	9	14	400.19526483955303	625.0	POINT Z(25.5250199159301 36.50195881457495 -20498.078898118838)
2025-01-28 01:40:59.919910+00:00	36.494568	25.537005	18982.5	12365.92	10218.53	18187.5	0.48868265748023987	157.60002760899437	9	8	3644.344934278313	8500.0	POINT Z(25.537005024023077 36.49456767860164 -18982.497836553553)
2025-01-28 01:42:10.249910+00:00	36.504367	25.603484	13386.39	18306.18	11318.7	19312.5	0.6515862941741943	136.61351907887877	9	10	8538.515678969032	8750.0	POINT Z(25.603483566801547 36.504366789553984 -13386.390675679695)
2025-01-28 01:42:35.099910+00:00	36.489781	25.552285	17418.01	13732.7	9688.38	17687.5	1.0352978706359863	150.90234902495055	9	15	380.1726581436387	1000.0	POINT Z(25.552285457184546 36.489781376328835 -17418.01096207846)
2025-01-28 01:45:27.629910+00:00	36.497921	25.561707	17978.85	14573.39	10594.8	18562.5	1.0149586200714111	148.92265428875695	9	15	380.1726581436387	1125.0	POINT Z(25.561706635117286 36.49792056293794 -17978.850539677867)
2025-01-28 01:46:19.029910+00:00	36.487182	25.526068	19468.71	11389.3	9395.95	17437.5	1.237876296043396	160.96241073527162	9	17	62.5	312.5	POINT Z(25.526067699511383 36.48718221751083 -19468.707439774214)
2025-01-28 01:47:52.079910+00:00	36.485478	25.522477	18803.1	11068.55	9206.01	17187.5	0.6863095164299011	118.53647911638885	9	11	4201.934078492903	6000.0	POINT Z(25.52247712177616 36.48547773319827 -18803.0993259102)
2025-01-28 01:48:09.679910+00:00	36.488848	25.536337	18771.62	12307.12	9582.44	17562.5	0.6985877752304077	156.97594244962275	9	11	1776.583800443987	6000.0	POINT Z(25.536337112268157 36.48884798434498 -18771.618426097797)
2025-01-28 01:48:45.599910+00:00	36.493555	25.530933	19261.39	11823.3	10105.2	18062.5	0.5407530665397644	104.92752272746395	9	10	2744.312300012519	6000.0	POINT Z(25.530933131100447 36.493555401384484 -19261.392701826597)
2025-01-28 01:50:16.559910+00:00	36.496602	25.561022	16743.71	14512.45	10448.06	18437.5	0.8982924818992615	148.9322238415094	9	12	475.98581911649427	812.5	POINT Z(25.561022111186006 36.49660180160884 -16743.709919126293)
2025-01-28 01:51:37.979910+00:00	36.497226	25.590485	16865.98	17145.91	10522.35	18562.5	0.749485969543457	139.17791587618794	9	14	62.5	562.5	POINT Z(25.590484525513208 36.49722646833755 -16865.98401011096)
2025-01-28 01:51:55.399910+00:00	36.496568	25.571422	16644.3	15442.08	10445.93	18437.5	0.7063990831375122	88.1600498597711	9	10	500.0	875.0	POINT Z(25.57142190927402 36.496568133574385 -16644.2966621788)
2025-01-28 01:56:38.439910+00:00	36.495548	25.565607	17418.73	14922.49	10331.59	18312.5	0.47664979100227356	91.05187767425195	9	8	1741.048534648015	10000.0	POINT Z(25.565607005374872 36.49554807015678 -17418.725012571736)
2025-01-28 01:57:32.229910+00:00	36.524607	25.608967	11495.68	18791.42	13570.32	21562.5	0.8132656812667847	68.41792103194791	9	14	9626.217455470243	7500.0	POINT Z(25.608967483419423 36.52460661509562 -11495.683226220895)
2025-01-28 01:59:09.179910+00:00	36.482435	25.539214	16849.8	12565.34	8869.77	16812.5	0.807126522064209	154.70206429285076	9	14	2675.116819879087	7500.0	POINT Z(25.53921390143398 36.4824354631021 -16849.79746364963)
2025-01-28 01:59:30.389910+00:00	36.497634	25.575919	15774.71	15843.83	10565.14	18562.5	1.0698813199996948	143.9775910964822	9	15	395.28470752104744	1250.0	POINT Z(25.575918817389297 36.497633682998334 -15774.707569791162)
2025-01-28 01:59:57.849910+00:00	36.524452	25.603201	10603.68	18276.18	13552.0	21562.5	0.6402130126953125	140.1375610806344	9	14	9713.473245960993	9500.0	POINT Z(25.603200940798256 36.52445177613456 -10603.677159833784)
2025-01-28 02:00:18.329910+00:00	36.486479	25.551901	16147.43	13698.91	9321.12	17312.5	0.9472708702087402	150.4284382659524	9	14	565.9615711335886	1437.5	POINT Z(25.551901014591778 36.48647904534079 -16147.434839880609)
2025-01-28 02:01:19.139910+00:00	36.487283	25.539961	17779.46	12631.38	9408.91	17437.5	1.1678662300109863	155.2563505389394	9	16	312.5	562.5	POINT Z(25.539961439103802 36.487283182722514 -17779.455120852537)
2025-01-28 02:02:35.329910+00:00	36.503083	25.584106	15264.48	16574.46	11172.5	19187.5	0.824802041053772	142.31773935925176	9	13	1237.4368670764582	14000.0	POINT Z(25.58410557336457 36.50308343516606 -15264.484249832587)
2025-01-28 02:03:19.299910+00:00	36.499186	25.608715	288.47	18775.01	10743.67	18812.5	0.7167816162109375	134.07801690972912	9	14	8882.919002219935	20937.5	POINT Z(25.608714808679217 36.49918633766509 -288.47425118176)
2025-01-28 02:03:59.019910+00:00	36.407868	25.41476	3939.19	1439.88	569.27	8562.5	0.8506161570549011	199.73249092453244	9	10	20094.503290701166	12687.5	POINT Z(25.414759664987194 36.407868468424184 -3939.187032021734)
2025-01-28 02:04:31.279910+00:00	36.49921	25.591699	14888.3	17254.04	10743.08	18687.5	0.9487661123275757	139.18873676063197	9	15	225.34695471649934	1500.0	POINT Z(25.59169908518525 36.499209618860974 -14888.298096786315)
2025-01-28 02:06:40.689910+00:00	36.502641	25.584193	15716.16	16582.34	11123.29	19062.5	0.9519824385643005	142.20860748951466	9	15	576.2215285808055	1062.5	POINT Z(25.584192636632956 36.50264076130347 -15716.16444963631)
2025-01-28 02:06:54.109910+00:00	36.486758	25.484298	21225.37	7655.16	9344.61	17312.5	0.9138779044151306	179.5410032884703	9	15	176.7766952966369	375.0	POINT Z(25.484298102233442 36.48675754750529 -21225.374578821145)
2025-01-28 02:07:55.659910+00:00	36.521667	25.610585	11031.13	18936.63	13243.77	21187.5	0.7820514440536499	137.59670396778046	9	13	562.5	1250.0	POINT Z(25.610584522586354 36.52166701531932 -11031.13387245642)
2025-01-28 02:08:07.249910+00:00	36.4952	25.579555	15508.45	16169.35	10295.07	18312.5	0.9016221165657043	142.29812139313665	9	15	312.5	812.5	POINT Z(25.57955480368813 36.495199505899194 -15508.450536761111)
2025-01-28 02:09:02.019910+00:00	36.480076	25.48046	18958.36	7312.68	8601.33	16562.5	0.5447779297828674	154.22099873536172	9	7	279.5084971874737	250.0	POINT Z(25.48046014950518 36.48007574884205 -18958.362945163313)
2025-01-28 02:10:20.659910+00:00	36.496497	25.556404	16552.66	14099.65	10435.67	18437.5	0.5111530423164368	150.5759463509858	9	8	1380.6701271484076	3000.0	POINT Z(25.556403827165838 36.496496543227 -16552.660453553934)
2025-01-28 02:11:01.679910+00:00	36.489863	25.51225	19340.03	10153.64	9692.5	17687.5	0.7677364349365234	167.2179295432197	9	10	562.5	437.5	POINT Z(25.512249809681432 36.48986296636676 -19340.03252221651)
2025-01-28 02:12:27.929910+00:00	36.497878	25.563583	16861.69	14741.08	10590.36	18562.5	0.8991161584854126	148.2531429117224	9	15	176.7766952966369	1250.0	POINT Z(25.563582520782624 36.497878078543636 -16861.690249100127)
2025-01-28 02:12:43.089910+00:00	36.498604	25.562251	16568.22	14621.94	10670.83	18687.5	0.7440730929374695	148.85014384356475	9	13	279.5084971874737	1000.0	POINT Z(25.562251227491167 36.49860361635964 -16568.219190235923)
2025-01-28 02:13:58.219910+00:00	36.491422	25.553398	16019.91	13831.88	9870.98	17812.5	0.6600569486618042	150.78375791325024	9	11	139.75424859373686	1125.0	POINT Z(25.55339821820833 36.491422096027165 -16019.910149314243)
2025-01-28 02:16:00.399910+00:00	36.479323	25.502573	19101.39	9289.79	8519.48	16562.5	0.4675409495830536	170.49719880756064	9	10	9329.054078522646	12000.0	POINT Z(25.502572566871336 36.47932258382675 -19101.393378434754)
2025-01-28 02:16:41.959910+00:00	36.486923	25.553885	15954.2	13876.2	9370.81	17312.5	0.7685961723327637	149.7583114602808	9	14	2455.8603380485624	6750.0	POINT Z(25.553884967654927 36.48692330715057 -15954.19692267806)
2025-01-28 02:17:35.459910+00:00	36.513933	25.582452	17841.73	16424.38	12378.67	20437.5	0.6498873829841614	144.71088951937705	9	13	6775.415116433826	11500.0	POINT Z(25.58245225618139 36.5139333176332 -17841.72550256628)
2025-01-28 02:18:02.129910+00:00	36.501814	25.566984	16021.45	15044.36	11028.55	19062.5	1.0795347690582275	147.7626696741751	9	16	139.75424859373686	1625.0	POINT Z(25.56698397482938 36.50181413995184 -16021.450128193943)
2025-01-28 02:18:37.399910+00:00	36.488364	25.564048	15080.15	14784.51	9532.55	17562.5	0.7936768531799316	146.286495858057	9	14	4126.893504804794	6750.0	POINT Z(25.564048065206244 36.48836430282105 -15080.148834636515)
2025-01-28 02:19:46.989910+00:00	36.491593	25.529964	18838.7	11736.95	9886.89	17812.5	0.7381730675697327	159.98244187307102	9	9	2186.6069605669877	6875.0	POINT Z(25.529963870587878 36.49159316011056 -18838.696084542244)
2025-01-28 02:20:28.039910+00:00	36.487521	25.540423	17516.88	12672.62	9435.46	17437.5	0.969169557094574	155.11227246489253	9	13	257.6941016011038	1750.0	POINT Z(25.54042316028747 36.487521374591104 -17516.877396817592)
2025-01-28 02:21:31.559910+00:00	36.501565	25.5845	15437.18	16610.04	11003.71	18937.5	0.9624428749084473	141.9109273231533	9	14	176.7766952966369	812.5	POINT Z(25.58449999085211 36.50156489860211 -15437.177964018134)
2025-01-28 02:22:13.119910+00:00	36.4956	25.46572	23046.12	5993.59	10326.52	15937.5	0.6362450122833252	163.93408505499048	9	10	562.5	250.0	POINT Z(25.465720004049782 36.49559992350028 -23046.121449389746)
2025-01-28 02:23:13.589910+00:00	36.488093	25.514132	19671.99	10322.09	9495.93	17562.5	0.5766558647155762	123.76747404960093	9	11	125.0	125.0	POINT Z(25.51413153103823 36.488093402140514 -19671.990794082296)
2025-01-28 02:23:34.959910+00:00	36.487792	25.525007	18496.31	11294.43	9463.65	17437.5	1.0514286756515503	161.49744186484452	9	18	139.75424859373686	562.5	POINT Z(25.525007499249448 36.4877921281323 -18496.30678813268)
2025-01-28 02:24:15.049910+00:00	36.496678	25.575535	16616.34	15809.72	10458.85	18562.5	1.2052854299545288	143.92442155862025	9	17	312.5	812.5	POINT Z(25.57553498569731 36.496678337867884 -16616.343868366323)
2025-01-28 02:25:24.979910+00:00	36.623621	25.771423	1351.24	33265.17	24624.1	10687.5	0.478556752204895	19.708736902051953	9	7	279.5084971874737	2625.0	POINT Z(25.771422878964287 36.62362130290152 -1351.2377845459075)
2025-01-28 02:26:05.269910+00:00	36.500784	25.566988	16309.21	15044.89	10913.98	18937.5	1.1266438961029053	147.582024041379	9	15	4586.835782977193	4062.5	POINT Z(25.56698770727709 36.50078371171759 -16309.212676072091)
2025-01-28 02:26:25.279910+00:00	36.496386	25.604728	847.12	18419.29	10431.55	18437.5	0.6588501930236816	75.10904648361526	9	10	8450.221890577785	20875.0	POINT Z(25.60472784384451 36.49638624788523 -847.1162535978633)
2025-01-28 02:27:37.149910+00:00	36.487991	25.540258	17794.07	12657.81	9487.7	17437.5	1.153627634048462	155.25851413669275	9	16	2063.446752402397	2312.5	POINT Z(25.540258343881504 36.487991364942154 -17794.068531917972)
2025-01-28 02:28:25.939910+00:00	36.499895	25.571495	16374.67	15447.94	10815.82	18812.5	0.7310813665390015	47.53331798849206	9	8	1667.7080080157916	12000.0	POINT Z(25.57149489212198 36.4998945975598 -16374.671885678974)
2025-01-28 02:28:38.739910+00:00	36.52333	25.600327	9954.85	18019.68	13426.75	21437.5	0.7803720235824585	140.79488060384566	9	13	8392.00698581692	12000.0	POINT Z(25.600327449833596 36.523330289113005 -9954.852303211273)
2025-01-28 02:29:55.879910+00:00	36.486409	25.518392	19543.24	10703.18	9309.13	17312.5	1.1689317226409912	164.1436508412561	9	17	2943.4779598291543	2625.0	POINT Z(25.51839173080609 36.48640933660331 -19543.239491100656)
2025-01-28 02:31:22.299910+00:00	36.493691	25.57139	16082.2	15439.77	10126.01	18062.5	0.9687084555625916	144.75628131101382	9	14	3651.3054172446327	3500.0	POINT Z(25.571389676323754 36.49369113739897 -16082.19697660107)
2025-01-28 02:31:55.549910+00:00	36.513072	25.608266	10718.8	18731.57	12287.64	20312.5	0.4727541208267212	71.0957380213033	9	6	9763.612292589254	12500.0	POINT Z(25.608266403609743 36.513072405495244 -10718.80082469694)
2025-01-28 02:32:37.599910+00:00	36.490843	25.560779	14030.29	14491.84	9807.71	17812.5	0.5351108312606812	94.43355766189092	9	8	2069.118169655856	10250.0	POINT Z(25.560779466435708 36.490843373629765 -14030.286665033607)
2025-01-28 02:32:56.369910+00:00	36.485737	25.514481	19569.25	10353.65	9233.95	17187.5	0.8766516447067261	165.7706014760435	9	14	515.3882032022076	687.5	POINT Z(25.514480961549097 36.4857370602296 -19569.245609602185)
2025-01-28 02:33:41.469910+00:00	36.487035	25.526372	18239.46	11416.56	9379.67	17312.5	0.9117138385772705	160.81245167234914	9	15	1410.0642715848096	2500.0	POINT Z(25.526372376082044 36.487035474692945 -18239.462065386033)
2025-01-28 02:34:06.969910+00:00	36.499566	25.59124	14747.13	17212.9	10782.59	18812.5	1.1268965005874634	139.40118570329793	9	17	380.1726581436387	1750.0	POINT Z(25.591239728188818 36.49956563221405 -14747.131643811228)
2025-01-28 02:35:02.749910+00:00	36.488691	25.554993	17135.53	13974.9	9567.57	17562.5	1.150691270828247	149.67971619070227	9	16	1380.6701271484076	2250.0	POINT Z(25.554992523241495 36.48869141281754 -17135.534055230684)
2025-01-28 02:35:34.519910+00:00	36.500033	25.57426	13663.85	15695.08	10831.64	18812.5	0.7540560364723206	144.97888624159685	9	13	250.0	1625.0	POINT Z(25.574260104900343 36.50003285200744 -13663.845365274117)
2025-01-28 02:36:45.519910+00:00	36.496504	25.565297	17420.63	14894.58	10437.78	18437.5	1.0245634317398071	147.40325540871348	9	15	265.1650429449553	812.5	POINT Z(25.56529689751859 36.496503540616416 -17420.62562688637)
2025-01-28 02:37:53.609910+00:00	36.516872	25.612447	9950.11	19104.23	12710.98	20687.5	0.5074372887611389	69.11487283182112	9	8	4348.1317827315215	12000.0	POINT Z(25.61244678961984 36.5168722226182 -9950.106556310177)
2025-01-28 02:38:32.979910+00:00	36.499384	25.561843	15760.83	14585.31	10757.52	18812.5	0.8127204775810242	149.12991229541169	9	13	3365.7280044590652	8750.0	POINT Z(25.561843113747006 36.49938378074682 -15760.832997561181)
2025-01-28 02:39:12.419910+00:00	36.49904	25.560687	17387.34	14482.02	10719.1	18687.5	0.8675119280815125	149.47915765693554	9	14	652.5191568069093	2000.0	POINT Z(25.560686831559455 36.49903979985914 -17387.337367469103)
2025-01-28 02:40:57.369910+00:00	36.496038	25.560195	16344.6	14438.58	10385.21	18437.5	0.956717848777771	149.12737401952705	9	15	450.6939094329987	1500.0	POINT Z(25.560194509680368 36.49603775599307 -16344.59876352859)
2025-01-28 02:42:54.299910+00:00	36.502882	25.566128	16146.65	14967.68	11147.2	19062.5	0.9131128191947937	148.23951457134947	9	14	225.34695471649934	2000.0	POINT Z(25.566128441703906 36.502882316101235 -16146.6484689974)
2025-01-28 02:43:30.399910+00:00	36.502033	25.564497	16022.7	14822.07	11052.54	19062.5	0.6443185210227966	148.65740576930597	9	12	503.89110926865936	1062.5	POINT Z(25.564497482690047 36.50203331756083 -16022.69917036415)
2025-01-28 02:44:03.479910+00:00	36.501575	25.569184	16056.06	15241.01	11002.27	18937.5	0.47317323088645935	146.96915603763566	9	10	375.0	1750.0	POINT Z(25.569183532269907 36.50157466280587 -16056.057362334699)
2025-01-28 02:46:23.559910+00:00	36.489118	25.52082	19462.99	10919.9	9610.61	17562.5	1.0398304462432861	163.4511780800265	9	18	62.5	375.0	POINT Z(25.520820159497298 36.48911808344977 -19462.98560331577)
2025-01-28 02:47:22.409910+00:00	36.496282	25.537696	13386.31	12427.4	10409.29	18437.5	0.6237657070159912	157.5850454219774	9	12	3612.5865041546062	6750.0	POINT Z(25.537695867487543 36.49628247155328 -13386.314754963601)
2025-01-28 02:47:39.619910+00:00	36.496848	25.555657	16483.28	14032.78	10474.69	18437.5	1.07132887840271	150.9084151731479	9	18	812.5	812.5	POINT Z(25.555656506899236 36.49684846254739 -16483.281357827458)
2025-01-28 02:48:48.969910+00:00	36.565142	25.670598	2568.72	24285.73	18091.4	17937.5	0.6104162931442261	128.47640455227105	9	13	15363.435691602319	17625.0	POINT Z(25.670597630822183 36.56514185548427 -2568.7165155337602)
2025-01-28 02:49:18.659910+00:00	36.504529	25.562782	16743.31	14668.23	11329.83	19312.5	0.5932811498641968	90.04070312822569	9	10	2128.6732957408003	6750.0	POINT Z(25.562781613519164 36.50452943399264 -16743.310028508156)
2025-01-28 02:49:57.669910+00:00	36.505348	25.576099	15795.11	15858.37	11422.95	19437.5	0.7738634943962097	145.31550195644718	9	11	225.34695471649934	812.5	POINT Z(25.576099102681816 36.50534786702039 -15795.11210715441)
2025-01-28 02:50:47.089910+00:00	36.502455	25.563957	17126.4	14773.66	11099.31	19062.5	0.7665156722068787	148.91611317638996	9	15	197.64235376052372	1437.5	POINT Z(25.56395683629317 36.50245462831107 -17126.402727003875)
2025-01-28 02:51:41.789910+00:00	36.503521	25.572313	16468.15	15520.38	11219.21	19187.5	0.9610835909843445	146.25297038623998	9	15	257.6941016011038	1062.5	POINT Z(25.57231344861775 36.5035211367623 -16468.151746557352)
2025-01-28 02:53:03.359910+00:00	36.525229	25.601998	10468.43	18168.48	13638.25	21687.5	0.7172828316688538	140.60393981627664	9	14	312.5	1812.5	POINT Z(25.60199766349878 36.525229499276115 -10468.431342040836)
2025-01-28 02:53:49.459910+00:00	36.49944	25.563009	16849.31	14689.53	10763.92	18812.5	0.4533293545246124	148.72956309041405	9	10	3738.5241071845453	10187.5	POINT Z(25.563009179776436 36.499439698471235 -16849.30514226203)
2025-01-28 02:55:47.779910+00:00	36.49617	25.530143	19704.73	11752.25	10395.86	18437.5	0.5536821484565735	110.20158643481153	9	9	4201.934078492903	8500.0	POINT Z(25.530142773337694 36.496170163430186 -19704.72976311739)
2025-01-28 02:56:18.989910+00:00	36.508005	25.591196	14119.28	17207.11	11720.97	19687.5	0.6851963996887207	140.98163147220168	9	15	5659.615711335885	8000.0	POINT Z(25.591195942953338 36.5080048374433 -14119.275363108565)
2025-01-28 02:57:05.289910+00:00	36.504698	25.566053	17335.4	14960.61	11349.06	19312.5	0.6021209955215454	148.57058469761964	9	13	1185.8541225631423	8000.0	POINT Z(25.56605318109954 36.504697825466444 -17335.404730829912)
2025-01-28 02:58:08.409910+00:00	36.50398	25.57444	16566.57	15710.35	11270.57	19312.5	0.8545827865600586	145.6247744674459	9	16	279.5084971874737	875.0	POINT Z(25.574439843857323 36.50397994679227 -16566.57087499793)
2025-01-28 02:58:29.529910+00:00	36.504099	25.569718	16950.41	15288.26	11283.0	19187.5	1.0192971229553223	147.22494793107975	9	18	187.5	1437.5	POINT Z(25.569717727660862 36.50409854331992 -16950.41097329411)
2025-01-28 02:59:29.019910+00:00	36.503319	25.57384	16467.52	15656.89	11196.96	19187.5	0.882010281085968	145.70803858375555	9	17	4048.533685175412	3625.0	POINT Z(25.57384031974548 36.50331885024916 -16467.518345781285)
2025-01-28 03:00:01.889910+00:00	36.499574	25.525667	20093.74	11351.69	10773.79	18812.5	0.5332537293434143	162.76581641625302	9	11	5445.755227697991	8500.0	POINT Z(25.525667296552292 36.4995738261458 -20093.73844237428)
2025-01-28 03:00:27.889910+00:00	36.502544	25.576994	16187.11	15938.91	11111.35	19062.5	0.8123195171356201	144.52657124084865	9	15	690.3350635742038	2562.5	POINT Z(25.576993725327405 36.502544301808754 -16187.105722419474)
2025-01-28 03:00:55.309910+00:00	36.496754	25.527358	19716.84	11503.21	10460.49	18437.5	0.5715218186378479	161.73893163618348	9	13	7772.145778354907	11500.0	POINT Z(25.52735765902685 36.49675448035732 -19716.836137883787)
2025-01-28 03:02:16.539910+00:00	36.502721	25.56373	16079.48	14753.33	11128.87	19062.5	1.1603180170059204	149.03957651771847	9	16	441.9417382415922	1250.0	POINT Z(25.563729967677165 36.5027207935537 -16079.484937592892)
2025-01-28 03:03:28.979910+00:00	36.498624	25.559095	16408.66	14339.79	10672.58	18687.5	1.019270658493042	149.9738816546894	9	15	225.34695471649934	1062.5	POINT Z(25.559094781216395 36.49862359102258 -16408.66103567655)
2025-01-28 03:03:56.579910+00:00	36.523485	25.607425	10952.11	18653.91	13445.33	21437.5	1.1375306844711304	138.77944586097723	9	17	197.64235376052372	1312.5	POINT Z(25.607425496846467 36.523485172718416 -10952.113633597644)
2025-01-28 03:05:03.239910+00:00	36.512542	25.577123	15322.05	15948.43	12223.02	20312.5	0.8993543982505798	81.77965442086918	9	12	176.7766952966369	2125.0	POINT Z(25.577123327500033 36.512541592902885 -15322.046000437573)
2025-01-28 03:07:16.259910+00:00	36.527417	25.600244	11271.37	18011.28	13881.16	21937.5	0.6990209817886353	141.44121017078777	9	13	8264.428670513165	10000.0	POINT Z(25.600244145690965 36.52741696519477 -11271.37167519443)
2025-01-28 03:08:20.749910+00:00	36.4975	25.533936	19785.08	12091.15	10544.16	18562.5	0.8237778544425964	159.22860693258878	9	15	6095.592670118304	8875.0	POINT Z(25.533936405250266 36.49749967095681 -19785.083127783608)
2025-01-28 03:09:07.019910+00:00	36.500779	25.585284	13263.37	16680.33	10916.42	18937.5	0.831356406211853	141.51274388678297	9	13	4333.733955839929	8250.0	POINT Z(25.585284469381516 36.50077860397414 -13263.374342634514)
2025-01-28 03:09:32.759910+00:00	36.510236	25.595078	12810.01	17553.59	11969.8	19937.5	0.9540523886680603	140.190798154967	9	15	673.145600891813	2375.0	POINT Z(25.595078237019944 36.51023629703245 -12810.013607097851)
2025-01-28 03:12:50.629910+00:00	36.501803	25.573434	16805.19	15620.92	11028.35	19062.5	1.0350936651229858	145.575029198449	9	17	139.75424859373686	812.5	POINT Z(25.573434459569974 36.50180312298388 -16805.187879104582)
2025-01-28 03:13:46.459910+00:00	36.505698	25.589849	13507.02	17087.25	11464.18	19437.5	0.4815838932991028	140.98448993703357	9	10	4707.042595940683	10000.0	POINT Z(25.589849165005813 36.50569755025848 -13507.024418153089)
2025-01-28 03:15:09.499910+00:00	36.504983	25.589349	15481.3	17042.69	11384.66	19312.5	0.8156240582466125	141.01039559968325	9	15	5273.755777432247	4375.0	POINT Z(25.589348768968932 36.50498324021115 -15481.3043545925)
2025-01-28 03:15:58.969910+00:00	36.506218	25.594834	14306.67	17532.67	11522.93	19562.5	0.5069701671600342	42.30941112844573	9	9	800.3905296791061	6750.0	POINT Z(25.594833969058673 36.50621785687756 -14306.669152047103)
2025-01-28 03:17:08.569910+00:00	36.507754	25.567722	15627.9	15109.14	11689.19	19687.5	1.038106083869934	148.5060601665678	9	17	176.7766952966369	812.5	POINT Z(25.56772172654687 36.5077543610185 -15627.90255133137)
2025-01-28 03:20:02.369910+00:00	36.497011	25.605469	10740.44	18485.36	10501.14	18562.5	0.5158241391181946	134.5833366949371	9	11	312.5	1937.5	POINT Z(25.605468569432656 36.49701082138943 -10740.443358979313)
2025-01-28 03:21:14.399910+00:00	36.505922	25.579078	15833.64	16124.5	11487.31	19437.5	1.0884627103805542	144.44351458739902	9	15	945.7966219013473	2250.0	POINT Z(25.579078029771853 36.50592228837236 -15833.637863759015)
2025-01-28 03:22:29.029910+00:00	36.484978	25.548688	13218.87	13411.89	9153.78	17187.5	0.4276250898838043	56.44617991567418	9	7	1976.423537605237	8625.0	POINT Z(25.548687542771738 36.48497811402509 -13218.867577381317)
2025-01-28 03:24:11.109910+00:00	36.49004	25.548748	17517.48	13416.45	9716.67	17687.5	0.8484472036361694	152.29488807490836	9	14	4165.0517703865335	4000.0	POINT Z(25.548748327703088 36.49004027710227 -17517.483522421557)
2025-01-28 03:24:28.999910+00:00	36.49657	25.574315	17168.84	15700.7	10446.55	18437.5	1.0676662921905518	144.3140708637711	9	17	712.6096406869613	1062.5	POINT Z(25.574315114187733 36.496569528885026 -17168.843352658892)
2025-01-28 03:25:39.669910+00:00	36.502524	25.577661	15276.57	15998.58	11109.24	19187.5	0.6485009789466858	144.30348610886804	9	9	652.5191568069093	3500.0	POINT Z(25.57766129326385 36.50252430214699 -15276.570774137872)
2025-01-28 03:26:58.899910+00:00	36.514124	25.593957	13437.74	17452.53	12401.84	20437.5	0.811366081237793	141.19557769806408	9	13	176.7766952966369	1250.0	POINT Z(25.593957274201383 36.514123561158804 -13437.737616605444)
2025-01-28 03:28:48.899910+00:00	36.515938	25.619228	2554.45	19710.45	12608.52	20562.5	0.5070798993110657	67.40071164550682	9	7	5629.859012444273	16000.0	POINT Z(25.619227745860996 36.5159384949933 -2554.446663178839)
2025-01-28 03:29:12.279910+00:00	36.504457	25.598823	15301.7	17889.6	11327.89	19312.5	0.5004841089248657	75.80525456365825	9	11	1131.9231422671771	17250.0	POINT Z(25.598822993149334 36.50445726352056 -15301.700155289198)
2025-01-28 03:29:55.509910+00:00	36.499551	25.582387	15709.78	16421.56	10779.44	18812.5	0.8605513572692871	45.59342504317118	9	10	176.7766952966369	1500.0	POINT Z(25.582386562688864 36.49955122645094 -15709.777229521269)
2025-01-28 03:30:33.339910+00:00	36.496294	25.564108	17049.68	14788.36	10414.28	18437.5	0.5725095868110657	147.78278337054365	9	8	279.5084971874737	1125.0	POINT Z(25.564108113404405 36.49629388181156 -17049.682182014596)
2025-01-28 03:31:26.279910+00:00	36.496983	25.540477	18477.49	12675.85	10487.53	18437.5	0.6806808710098267	156.61349519817296	9	9	1313.9872526017898	1250.0	POINT Z(25.540476578627025 36.49698283654116 -18477.489687434678)
2025-01-28 03:32:53.969910+00:00	36.498915	25.536031	19249.99	12278.17	10701.85	18687.5	0.6056327819824219	158.6098973158499	9	8	565.9615711335886	1062.5	POINT Z(25.536031079177764 36.498915480483724 -19249.989531789754)
2025-01-28 03:35:43.349910+00:00	36.495437	25.556334	18060.4	14093.55	10317.8	18312.5	1.0761622190475464	150.41653777160465	9	16	814.9003006503311	1062.5	POINT Z(25.556333534465185 36.49543659941611 -18060.401753030234)
2025-01-28 03:36:11.679910+00:00	36.503052	25.596876	14979.22	17715.88	11171.23	19187.5	0.5606750249862671	76.74563218600065	9	8	2375.8222260935268	8000.0	POINT Z(25.596875776487945 36.503051649486984 -14979.220740473966)
2025-01-28 03:38:28.399910+00:00	36.503896	25.58839	15029.81	16957.26	11263.64	19187.5	0.5926700830459595	79.65180033385502	9	9	1879.1620472966135	4500.0	POINT Z(25.58839036597646 36.50389638046115 -15029.808512562342)
2025-01-28 03:40:22.609910+00:00	36.50395	25.590371	15103.59	17134.29	11269.99	19312.5	0.6197987198829651	140.5025086938524	9	12	1442.9245475768994	2562.5	POINT Z(25.590371104544637 36.503950367552285 -15103.59468750444)
2025-01-28 03:40:49.719910+00:00	36.510871	25.597644	11110.17	17782.8	12040.82	20062.5	0.6753795742988586	41.122845514295875	9	11	6957.460025037873	10750.0	POINT Z(25.59764447773178 36.51087075543217 -11110.167555158676)
2025-01-28 03:41:12.449910+00:00	36.507443	25.583811	15250.48	16547.16	11657.21	19687.5	1.1079069375991821	143.19111186638966	9	18	441.9417382415922	1062.5	POINT Z(25.58381055778533 36.507442992623794 -15250.476901167898)
2025-01-28 03:42:05.029910+00:00	36.486852	25.551145	14489.46	13631.28	9362.45	17312.5	0.8470619320869446	150.78914106547853	9	12	3633.610463437158	8000.0	POINT Z(25.551145232132033 36.486851684155056 -14489.46406883915)
2025-01-28 03:42:45.419910+00:00	36.500165	25.58819	14864.56	16940.13	10848.71	18812.5	0.8049671649932861	140.47385828216557	9	12	4914.900812834375	8500.0	POINT Z(25.588189535197 36.50016513056224 -14864.561646191865)
2025-01-28 03:44:21.219910+00:00	36.490914	25.529404	19481.36	11687.01	9811.29	17812.5	0.5345262289047241	160.1137094233734	9	10	6569.341671735457	10250.0	POINT Z(25.529404074526166 36.490913857429625 -19481.35978764734)
2025-01-28 03:45:25.259910+00:00	36.503799	25.570657	17231.36	15372.31	11249.84	19312.5	1.0686794519424438	146.85683346306394	9	16	910.0137361600648	2500.0	POINT Z(25.570657489971964 36.50379900868538 -17231.361717182303)
2025-01-28 03:46:35.479910+00:00	36.487897	25.558738	15547.95	14309.85	9479.83	17437.5	0.9052678346633911	148.13200652505364	9	16	5179.964406248368	11500.0	POINT Z(25.558737599482395 36.48789741212356 -15547.95419219175)
2025-01-28 03:47:22.719910+00:00	36.507049	25.585737	15472.16	16719.46	11613.7	19562.5	0.6788166761398315	142.5127007781058	9	11	4035.003097892243	13500.0	POINT Z(25.585737429230026 36.50704869335411 -15472.15710543327)
2025-01-28 03:47:40.299910+00:00	36.493282	25.524797	19868.73	11274.82	10074.08	18062.5	0.8520787954330444	162.32985385326123	9	14	7510.409442899901	13250.0	POINT Z(25.524796993678073 36.49328208974713 -19868.726623308925)
2025-01-28 03:48:47.849910+00:00	36.4815	25.510784	18535.53	10023.7	8762.47	16812.5	0.7146865129470825	166.91976030576825	9	10	9538.163476267326	13500.0	POINT Z(25.51078414464802 36.4815003698618 -18535.527670114156)
2025-01-28 03:49:02.019910+00:00	36.497325	25.552448	17992.64	13745.91	10527.27	18562.5	0.8595726490020752	152.16310296225566	9	12	2853.178052628332	12875.0	POINT Z(25.55244825541754 36.497325479306035 -17992.644648549947)
2025-01-28 03:50:01.899910+00:00	36.497777	25.57614	16332.04	15863.58	10581.16	18562.5	1.0936704874038696	143.9308708119882	9	17	176.7766952966369	812.5	POINT Z(25.576140084144196 36.49777740744237 -16332.043135048429)
2025-01-28 03:50:44.119910+00:00	36.48187	25.47359	20608.31	6698.24	8800.34	16687.5	0.49504178762435913	184.4899516711262	9	9	11186.627060915189	22000.0	POINT Z(25.47358958742219 36.48187001073205 -20608.307773026594)
2025-01-28 03:53:04.379910+00:00	36.527239	25.614558	2518.79	19290.32	13864.12	21937.5	0.5102941393852234	137.36987850234905	9	10	16004.39392791867	22000.0	POINT Z(25.614558016382038 36.527238901122004 -2518.79084765632)
2025-01-28 03:54:09.029910+00:00	36.502329	25.578008	16195.32	16029.64	11087.59	19187.5	1.2385865449905396	144.15437173214707	9	16	250.0	750.0	POINT Z(25.578008312069617 36.50232912418303 -16195.315055572511)
2025-01-28 03:54:51.549910+00:00	36.496227	25.578502	16450.35	16075.03	10409.19	18437.5	1.0802892446517944	142.84793699792186	9	18	197.64235376052372	1062.5	POINT Z(25.57850196520751 36.496227390412294 -16450.353289921666)
2025-01-28 03:55:45.359910+00:00	36.495981	25.518784	20493.76	10736.89	10373.5	18312.5	0.6570076942443848	165.13457770413808	9	10	5548.085255293036	11875.0	POINT Z(25.51878363494481 36.49598103432906 -20493.757051702552)
2025-01-28 03:56:06.019910+00:00	36.498936	25.59785	14920.51	17803.93	10713.82	18687.5	0.49105098843574524	77.12905928438795	9	8	8064.195558144656	14250.0	POINT Z(25.597850328203826 36.49893638186693 -14920.510209608976)
2025-01-28 03:56:27.259910+00:00	36.495963	25.578814	18097.87	16102.97	10379.8	18437.5	0.9723550081253052	142.69298776826906	9	13	257.6941016011038	1187.5	POINT Z(25.57881397926531 36.49596255895926 -18097.87307710661)
2025-01-28 03:57:18.779910+00:00	36.541512	25.610186	8946.76	18896.15	15450.34	20562.5	0.7114266753196716	140.62601560152402	9	15	11076.791615806447	12375.0	POINT Z(25.610185625900176 36.541511903074955 -8946.762479134248)
2025-01-28 03:59:37.979910+00:00	36.507081	25.584783	12209.39	16634.11	11617.13	19687.5	0.6022253036499023	142.8198417963652	9	9	6521.598730372791	11500.0	POINT Z(25.584782552501327 36.507081049908116 -12209.394954816737)
2025-01-28 03:59:55.809910+00:00	36.504374	25.581218	14426.34	16316.08	11315.48	19312.5	0.9462020993232727	143.47822683933737	9	14	139.75424859373686	1750.0	POINT Z(25.581217836816407 36.504373696045505 -14426.340680994692)
2025-01-28 04:00:42.239910+00:00	36.498635	25.593536	14931.28	17418.39	10679.51	18687.5	0.9882316589355469	138.5059551389961	9	14	400.19526483955303	1625.0	POINT Z(25.593536340240142 36.49863491520572 -14931.281335114947)
2025-01-28 04:00:50.599910+00:00	36.498554	25.525456	20165.69	11332.95	10660.4	18687.5	0.7770608067512512	162.72653677978718	9	12	139.75424859373686	562.5	POINT Z(25.525455922429813 36.49855433449802 -20165.68917812677)
2025-01-28 04:01:51.759910+00:00	36.502916	25.594585	15316.13	17511.2	11155.77	19187.5	0.8909648656845093	139.00934623095566	9	12	176.7766952966369	1125.0	POINT Z(25.594585391804447 36.50291634539526 -15316.126098039509)
2025-01-28 04:02:13.409910+00:00	36.529184	25.601752	9729.09	18145.61	14077.95	21937.5	0.7772905826568604	141.26836482589835	9	11	187.5	812.5	POINT Z(25.601752067910866 36.52918423132437 -9729.087059260108)
2025-01-28 04:02:36.889910+00:00	36.505627	25.601618	7200.73	18139.12	11458.53	19437.5	0.9269058108329773	137.40098386283825	9	11	88.38834764831844	1000.0	POINT Z(25.60161773422975 36.50562744198127 -7200.734370028963)
2025-01-28 04:02:57.649910+00:00	36.496165	25.444506	21674.42	4097.29	10388.27	14187.5	0.5054138898849487	197.05367145510385	9	10	16547.752868592157	16812.5	POINT Z(25.444506475341168 36.496165210611586 -21674.423431193143)
2025-01-28 04:03:40.619910+00:00	36.514653	25.604625	15519.42	18405.73	12462.74	20437.5	0.733860433101654	138.13143809541705	9	11	840.8515029421069	812.5	POINT Z(25.604624657494544 36.514653380542775 -15519.421646346646)
2025-01-28 04:04:20.969910+00:00	36.521679	25.603168	7242.48	18273.92	13243.65	21187.5	0.5511953830718994	139.71186188327565	9	9	5088.283109261905	16500.0	POINT Z(25.603168241504694 36.52167877031465 -7242.4793105497965)
2025-01-28 04:05:04.229910+00:00	36.504219	25.598768	15001.37	17884.78	11301.41	19312.5	0.8736081123352051	137.98707709611776	9	12	441.9417382415922	1312.5	POINT Z(25.5987684175675 36.50421919830788 -15001.369156321089)
2025-01-28 04:05:30.499910+00:00	36.502722	25.599111	15466.65	17915.76	11135.03	19187.5	0.7213132977485657	137.60062219399035	9	12	197.64235376052372	1437.5	POINT Z(25.59911115630328 36.50272233247658 -15466.648992178194)
2025-01-28 04:06:02.749910+00:00	36.505188	25.593299	15122.95	17395.67	11408.14	19437.5	0.761002242565155	139.8267695714806	9	11	565.9615711335886	2250.0	POINT Z(25.59329859213547 36.5051880857458 -15122.948920029085)
2025-01-28 04:06:23.309910+00:00	36.513715	25.590521	14402.21	17145.54	12355.79	20437.5	0.712774395942688	142.17100226144953	9	14	2050.1524333570906	2875.0	POINT Z(25.590521166117217 36.51371492347607 -14402.20537450296)
2025-01-28 04:06:40.859910+00:00	36.504208	25.587263	15485.98	16856.39	11298.13	19312.5	1.1279760599136353	141.52242291424292	9	15	139.75424859373686	1437.5	POINT Z(25.587262533223644 36.504208304734306 -15485.977592123478)
2025-01-28 04:07:09.539910+00:00	36.522938	25.608146	12275.19	18718.46	13384.63	21312.5	0.4918425381183624	138.48844730162935	9	9	8419.88902836611	10000.0	POINT Z(25.60814639677218 36.522938065829855 -12275.192817896257)
2025-01-28 04:09:47.959910+00:00	36.504552	25.590415	15057.24	17138.12	11336.86	19312.5	0.7400684356689453	140.59954489124894	9	14	336.5728004459065	1562.5	POINT Z(25.59041540545184 36.50455165718002 -15057.240522848178)
2025-01-28 04:11:26.039910+00:00	36.501266	25.51584	20860.04	10473.06	10960.79	18937.5	0.7737694382667542	166.89632352779404	9	13	62.5	312.5	POINT Z(25.515840078424443 36.50126554920066 -20860.036662198843)
2025-01-28 04:12:00.419910+00:00	36.49803	25.574406	16571.18	15708.53	10608.96	18562.5	1.0084843635559082	144.55927299903988	9	15	3721.243911651049	3937.5	POINT Z(25.57440605743845 36.49802998603813 -16571.17979594666)
2025-01-28 04:12:26.539910+00:00	36.485746	25.549607	15383.86	13493.95	9239.24	17187.5	0.6911050081253052	151.17211702918064	9	10	2829.8078556679425	4562.5	POINT Z(25.549606885343277 36.485745579609386 -15383.860302476893)
2025-01-28 04:12:51.019910+00:00	36.597165	25.717593	30135.54	28471.03	21665.04	9812.5	0.48234403133392334	39.16123532977633	9	11	22678.200573458205	22375.0	POINT Z(25.717592647249806 36.597164869332495 -30135.542379106886)
2025-01-28 04:13:51.499910+00:00	36.488503	25.521259	19476.86	10959.23	9542.28	17562.5	0.632073163986206	118.53044281677143	9	8	5652.709527297507	7500.0	POINT Z(25.521259128200107 36.48850315293812 -19476.862370387873)
2025-01-28 04:14:09.199910+00:00	36.492307	25.521849	19790.93	11011.42	9965.29	17937.5	0.9871217608451843	163.4253868881954	9	15	0.0	875.0	POINT Z(25.521848884766218 36.492306799463854 -19790.93274382814)
2025-01-28 04:14:49.619910+00:00	36.497444	25.567028	17438.85	15049.15	10542.63	18562.5	1.0277365446090698	146.9711920411747	9	17	437.5	1187.5	POINT Z(25.567028049328204 36.49744402941702 -17438.84826473219)
2025-01-28 04:15:15.729910+00:00	36.498058	25.523548	19381.52	11162.45	10604.96	18562.5	0.702210545539856	163.4331088570307	9	12	437.5	687.5	POINT Z(25.523547666076492 36.4980576835632 -19381.51541000007)
2025-01-28 04:15:42.849910+00:00	36.485959	25.523123	18379.44	11126.22	9259.62	17312.5	0.47788625955581665	162.0405159361746	9	7	7747.983608655868	18000.0	POINT Z(25.52312292162422 36.485959256393244 -18379.440918835073)
2025-01-28 04:16:25.569910+00:00	36.505519	25.577419	16384.9	15976.29	11442.19	19437.5	0.8658971190452576	144.91308333320308	9	13	1140.5179744309162	3500.0	POINT Z(25.57741881558961 36.50551894152366 -16384.895989828092)
2025-01-28 04:17:25.459910+00:00	36.506142	25.596611	14825.84	17691.51	11514.86	19437.5	0.7792186141014099	138.99384324620354	9	12	2942.150573984955	15500.0	POINT Z(25.596610965428006 36.506142366667724 -14825.84039202132)
2025-01-28 04:18:13.559910+00:00	36.487114	25.539835	17604.5	12620.09	9390.07	17312.5	0.9724820256233215	155.2781092917679	9	15	690.3350635742038	1187.5	POINT Z(25.539834871691458 36.48711392462383 -17604.50175655163)
2025-01-28 04:18:47.369910+00:00	36.498481	25.589337	15577.13	17043.07	10661.7	18687.5	0.9965385794639587	139.78621233311296	9	16	139.75424859373686	1250.0	POINT Z(25.589337056947656 36.4984814659003 -15577.128209330833)
2025-01-28 04:19:25.219910+00:00	36.502959	25.588111	15807.22	16932.46	11159.32	19187.5	0.8665581941604614	141.02545980793255	9	14	441.9417382415922	2437.5	POINT Z(25.588110574103062 36.50295864118313 -15807.219508392482)
2025-01-28 04:19:55.409910+00:00	36.504157	25.593988	14304.39	17457.49	11293.67	19312.5	0.8669357299804688	139.42499171193234	9	13	257.6941016011038	1500.0	POINT Z(25.59398766139783 36.504157466782125 -14304.386348033238)
2025-01-28 04:21:13.899910+00:00	36.503186	25.592214	12100.4	17299.19	11185.3	19187.5	0.6823309063911438	139.789037035863	9	10	312.5	1625.0	POINT Z(25.59221418720746 36.50318575725144 -12100.402511200053)
2025-01-28 04:22:04.629910+00:00	36.497176	25.54107	19112.06	12728.85	10509.09	18437.5	0.5117359161376953	156.41481825992577	9	10	5515.9569659307535	8250.0	POINT Z(25.541069825299545 36.49717600792988 -19112.062657654864)
2025-01-28 04:23:37.499910+00:00	36.506372	25.593302	14323.07	17395.68	11539.84	19562.5	0.6594217419624329	140.04217433307468	9	12	88.38834764831844	1375.0	POINT Z(25.59330169161649 36.50637248715103 -14323.068458895961)
2025-01-28 04:26:09.519910+00:00	36.47805	25.497199	19004.43	8809.48	8377.45	16312.5	0.5654793381690979	172.9460945675703	9	8	833.8540040078958	562.5	POINT Z(25.49719888653902 36.47804973319508 -19004.428145334383)
2025-01-28 04:26:50.499910+00:00	36.514791	25.575356	15471.18	15790.0	12472.87	20437.5	0.9550561904907227	147.1076719093039	9	16	257.6941016011038	812.5	POINT Z(25.575355717212627 36.51479116783804 -15471.17559203454)
2025-01-28 04:27:30.779910+00:00	36.501988	25.590143	14599.43	17114.38	11051.7	19062.5	0.4736716151237488	140.2068530844429	9	11	3873.991804327934	12437.5	POINT Z(25.59014346709282 36.50198755234028 -14599.434587544429)
2025-01-28 04:28:55.699910+00:00	36.492202	25.554863	15955.74	13962.72	9957.97	17937.5	1.0469599962234497	150.37980038884442	9	15	450.6939094329987	1000.0	POINT Z(25.554863333572058 36.49220249263257 -15955.743801846309)
2025-01-28 04:29:46.679910+00:00	36.493244	25.556653	15668.26	14122.52	10074.07	18062.5	0.7811646461486816	149.9086750254601	9	12	637.3774391990981	1250.0	POINT Z(25.55665308227193 36.49324429033679 -15668.259331460582)
2025-01-28 04:30:21.359910+00:00	36.53349	25.592446	3537.03	17313.15	14555.06	21437.5	0.533517062664032	70.5763522825423	9	8	88.38834764831844	1062.5	POINT Z(25.592446081340608 36.533490357110644 -3537.031222772844)
2025-01-28 04:31:34.639910+00:00	36.495749	25.564333	17917.26	14808.53	10353.7	18312.5	1.038373351097107	147.60396995747007	9	17	176.7766952966369	1062.5	POINT Z(25.56433258027051 36.49574876138747 -17917.260753138908)
2025-01-28 04:32:00.739910+00:00	36.496478	25.563922	17280.23	14771.72	10434.69	18437.5	1.0736637115478516	147.88166653527625	9	17	125.0	1250.0	POINT Z(25.563922356943422 36.496477624053526 -17280.23250996902)
2025-01-28 04:32:38.459910+00:00	36.504306	25.594008	13418.49	17459.28	11310.18	19312.5	0.6316125988960266	139.4463398329404	9	13	441.9417382415922	1312.5	POINT Z(25.594008096809475 36.50430589303635 -13418.49002543472)
2025-01-28 04:33:15.869910+00:00	36.497144	25.495808	21375.16	8683.0	10500.5	18562.5	0.8018580675125122	174.9152650299847	9	12	88.38834764831844	437.5	POINT Z(25.495808131711566 36.49714395326631 -21375.159845735765)
2025-01-28 04:34:06.619910+00:00	36.514178	25.611379	13372.14	19009.43	12411.17	20437.5	0.8118689060211182	136.1175113180723	9	14	364.4344934278313	1000.0	POINT Z(25.611378545996516 36.51417781444655 -13372.141893426824)
2025-01-28 04:35:27.289910+00:00	36.48616	25.542096	16080.21	12822.35	9284.26	17312.5	0.49719905853271484	105.69850329776827	9	7	1131.9231422671771	1500.0	POINT Z(25.542095536255868 36.48615965423842 -16080.210761649905)
2025-01-28 04:36:47.919910+00:00	36.48572	25.534513	17719.26	12144.53	9234.41	17312.5	0.7191779017448425	157.20940400144679	9	9	312.5	1375.0	POINT Z(25.5345128921966 36.48572016787516 -17719.258897246935)
2025-01-28 04:38:11.329910+00:00	36.502098	25.582371	14661.68	16419.63	11062.68	19062.5	0.6025780439376831	82.34915993575396	9	8	7263.1884355288485	6875.0	POINT Z(25.58237101139436 36.50209845634606 -14661.684353738598)
2025-01-28 04:40:00.559910+00:00	36.48667	25.509021	20545.91	9865.42	9337.15	17312.5	0.5993797779083252	168.29367357393826	9	9	1131.9231422671771	1750.0	POINT Z(25.509021260230575 36.486670307797326 -20545.906099088057)
2025-01-28 04:40:47.419910+00:00	36.49984	25.570384	16481.0	15348.66	10809.53	18812.5	0.5108562707901001	146.25206792662908	9	7	728.8689868556626	6000.0	POINT Z(25.570384097446087 36.49983963636127 -16480.997874481327)
2025-01-28 04:44:17.399910+00:00	36.49872	25.546561	17583.39	13219.47	10681.56	18687.5	0.8037636876106262	154.5723020223277	9	15	1682.8640022295326	2125.0	POINT Z(25.54656142921797 36.49872041498765 -17583.39174041725)
2025-01-28 04:45:51.249910+00:00	36.516253	25.597069	11772.6	17730.13	12639.2	20562.5	0.6026744842529297	140.61834872409673	9	9	7379.50074530791	8250.0	POINT Z(25.597068967371417 36.51625307446 -11772.59822222966)
2025-01-28 04:46:29.409910+00:00	36.501622	25.583872	15489.58	16553.92	11009.95	19062.5	0.6149425506591797	142.1225895775547	9	11	5247.022965453839	7500.0	POINT Z(25.583872299639708 36.5016219667427 -15489.584207705479)
2025-01-28 04:47:12.309910+00:00	36.504161	25.575631	16768.29	15816.79	11290.85	19187.5	1.0211483240127563	145.2624693629996	9	15	336.5728004459065	1500.0	POINT Z(25.57563119238547 36.50416060227686 -16768.293823771808)
2025-01-28 04:48:11.759910+00:00	36.504262	25.57267	17100.59	15552.07	11301.69	19312.5	0.575423538684845	146.26254523621466	9	7	2855.9149146989657	8000.0	POINT Z(25.572669692559902 36.504262419302194 -17100.587522299138)
2025-01-28 04:50:05.239910+00:00	36.485861	25.533104	18191.24	12018.6	9249.94	17187.5	0.8082897663116455	157.8149309205872	9	11	139.75424859373686	1250.0	POINT Z(25.5331044960047 36.4858613914492 -18191.235445537877)
2025-01-28 04:51:57.769910+00:00	36.49374	25.575441	16216.33	15801.93	10132.06	18187.5	0.5441089272499084	143.38470862056383	9	8	3025.9296092275513	16500.0	POINT Z(25.57544112272134 36.49373962729577 -16216.329244501278)
2025-01-28 04:53:36.559910+00:00	36.523349	25.598825	10627.11	17885.4	13428.52	21437.5	1.1280921697616577	141.23604950310957	9	17	312.5	812.5	POINT Z(25.598824753695823 36.5233486798706 -10627.11362099043)
2025-01-28 04:55:26.229910+00:00	36.495663	25.569517	16299.09	15271.99	10345.01	18312.5	0.7405261993408203	145.77941636661308	9	10	257.6941016011038	1500.0	POINT Z(25.56951709719549 36.49566333227283 -16299.093243129646)
2025-01-28 04:57:18.089910+00:00	36.487463	25.538807	18533.83	12528.18	9428.78	17437.5	0.5529947280883789	155.75082393568388	9	8	1425.2192813739225	10000.0	POINT Z(25.538807325011774 36.4874631951172 -18533.829108795744)
2025-01-28 04:59:13.589910+00:00	36.494367	25.564118	16928.71	14789.63	10200.05	18187.5	0.6666977405548096	147.42407174383771	9	9	3644.344934278313	8000.0	POINT Z(25.564118194832027 36.49436722070911 -16928.712241110832)
2025-01-28 04:59:48.679910+00:00	36.48748	25.540908	18087.65	12715.93	9430.91	17437.5	0.4133785367012024	154.91155495289132	9	7	1286.9537676233751	10000.0	POINT Z(25.540907517005763 36.48747987903557 -18087.647418306427)
2025-01-28 05:00:10.999910+00:00	36.496262	25.570786	17265.57	15385.33	10411.77	18437.5	1.1462289094924927	145.45570063577452	9	18	279.5084971874737	1000.0	POINT Z(25.570786361697476 36.496261847445204 -17265.565269245)
2025-01-28 05:03:03.329910+00:00	36.502148	25.552808	18580.47	13777.25	11063.58	19062.5	0.8607954382896423	152.8128943781882	9	12	1349.1895715576813	1312.5	POINT Z(25.552808452950273 36.50214821780504 -18580.47491555081)
2025-01-28 05:04:29.379910+00:00	36.489546	25.578956	14692.35	16116.99	9666.33	17687.5	0.46562227606773376	141.34636539017484	9	11	437.5	1250.0	POINT Z(25.5789559222753 36.48954594748749 -14692.345214129464)
2025-01-28 05:05:43.139910+00:00	36.49944	25.575657	16045.85	15820.02	10765.95	18812.5	1.0262207984924316	144.40331398850364	9	17	939.5810236483068	1437.5	POINT Z(25.575656590963867 36.4994400509944 -16045.853107619869)
2025-01-28 05:06:07.639910+00:00	36.479638	25.497641	19686.58	8848.85	8554.1	16562.5	0.615997314453125	139.20324955095677	9	8	6662.9221254641725	5312.5	POINT Z(25.497641269893823 36.47963801080132 -19686.5813720363)
2025-01-28 05:07:03.689910+00:00	36.499904	25.576405	16683.45	15886.84	10817.7	18812.5	0.5664098858833313	144.24020907639846	9	9	7608.845592466705	5375.0	POINT Z(25.57640511316556 36.49990428303272 -16683.449371059996)
2025-01-28 05:09:02.599910+00:00	36.500183	25.586255	15293.29	16767.22	10850.35	18812.5	0.6678757667541504	141.09041527330362	9	9	5871.34194626748	4000.0	POINT Z(25.586255198325965 36.50018294240015 -15293.287936115355)
2025-01-28 05:10:02.289910+00:00	36.494788	25.550893	16287.76	13607.31	10244.93	18187.5	0.7282283306121826	152.31188382258148	9	10	139.75424859373686	937.5	POINT Z(25.550892721293852 36.494788344651354 -16287.761614058267)
2025-01-28 05:11:43.109910+00:00	36.496908	25.562163	17597.18	14614.37	10482.23	18437.5	0.520200252532959	148.58116847988575	9	8	1425.2192813739225	8000.0	POINT Z(25.5621629478101 36.496907550521414 -17597.184023638623)
2025-01-28 05:13:29.479910+00:00	36.495541	25.563812	16836.24	14762.04	10330.51	18312.5	0.9346121549606323	147.74961512997407	9	13	225.34695471649934	1000.0	POINT Z(25.563812023164456 36.495540865481146 -16836.240060157954)
2025-01-28 05:15:44.949910+00:00	36.499119	25.502998	21064.35	9325.43	10720.78	18687.5	0.4701351821422577	172.0003721659502	9	7	5411.215205478341	6500.0	POINT Z(25.502997818935835 36.499118978520514 -21064.3495926872)
2025-01-28 05:18:07.559910+00:00	36.504428	25.574468	16703.23	15712.8	11320.37	19312.5	0.9768170714378357	145.69344483057478	9	13	257.6941016011038	812.5	POINT Z(25.574468286063688 36.50442774181239 -16703.225236032697)
2025-01-28 05:21:52.919910+00:00	36.492595	25.531149	19129.5	11842.78	9998.42	18062.5	0.42779839038848877	159.6448700093186	9	7	2157.8345627040085	4750.0	POINT Z(25.53114935903044 36.49259480154369 -19129.500696924337)
2025-01-28 05:22:22.299910+00:00	36.490232	25.55204	17060.58	13710.69	9738.44	17812.5	0.7625086307525635	151.07753953206816	9	11	1962.5398085134477	1750.0	POINT Z(25.55204016108216 36.49023192733336 -17060.58124156303)
2025-01-28 05:26:39.849910+00:00	36.515682	25.60869	12914.65	18768.75	12577.85	20562.5	0.47945430874824524	137.13933959319402	9	7	8219.878724774471	4875.0	POINT Z(25.60868956945385 36.51568156919737 -12914.651041947043)
2025-01-28 05:28:28.419910+00:00	36.496674	25.561186	18116.52	14527.12	10456.14	18437.5	0.816627025604248	148.88658515917632	9	13	441.9417382415922	1125.0	POINT Z(25.561186418278076 36.49667425919913 -18116.516683303496)
2025-01-28 05:29:42.299910+00:00	36.484755	25.550404	15642.97	13565.41	9129.22	17187.5	0.640133798122406	101.19055789568836	9	8	257.6941016011038	812.5	POINT Z(25.550404350797574 36.48475507881067 -15642.966920002427)
2025-01-28 05:32:00.499910+00:00	36.507746	25.604309	5693.92	18379.14	11694.58	19687.5	0.4782812297344208	137.00050937104953	9	7	3447.145558284419	11875.0	POINT Z(25.6043087420583 36.50774568718972 -5693.919205549576)
2025-01-28 05:35:02.769910+00:00	36.499812	25.576752	13017.21	15917.9	10807.53	18812.5	0.5118632316589355	144.10800571648738	9	11	625.0	2875.0	POINT Z(25.57675238737883 36.499812338298184 -13017.208774433962)
2025-01-28 05:36:58.499910+00:00	36.48005	25.511408	19568.47	10079.63	8601.24	16562.5	0.5039916634559631	166.4577442258169	13	13	13314.847210914588	13500.0	POINT Z(25.511407625014854 36.48004983003616 -19568.470131109403)
2025-01-28 05:39:06.179910+00:00	36.525669	25.599633	10700.57	17957.11	13686.65	21687.5	0.9312604665756226	141.35556144831216	13	20	279.5084971874737	625.0	POINT Z(25.599633284829583 36.52566878704706 -10700.574139209006)
2025-01-28 05:41:24.039910+00:00	36.485459	25.547251	14725.46	13283.41	9207.0	17187.5	0.5709823966026306	152.03631622601085	13	13	0.0	1125.0	POINT Z(25.547251316958675 36.485458590840736 -14725.457189085626)
2025-01-28 05:47:38.729910+00:00	36.487323	25.56068	15564.35	14483.57	9416.29	17437.5	0.6384549736976624	147.30273972659927	13	15	380.1726581436387	1250.0	POINT Z(25.56067966519866 36.487323388986475 -15564.348898909646)
2025-01-28 05:52:31.529910+00:00	36.497716	25.570119	17072.91	15325.39	10573.34	18562.5	0.5022146105766296	145.95537613335202	13	15	1189.143599402528	1687.5	POINT Z(25.57011899939863 36.49771587829338 -17072.911048955288)
2025-01-28 05:58:15.369910+00:00	36.487047	25.537746	18037.54	12433.33	9382.4	17437.5	0.4472738802433014	156.10945474724915	13	10	395.28470752104744	1125.0	POINT Z(25.53774560703127 36.48704738345392 -18037.542355512152)
2025-01-28 06:17:48.629910+00:00	36.495317	25.567859	17547.81	15123.81	10306.27	18312.5	0.5311137437820435	146.28885614373576	13	12	698.7712429686843	937.5	POINT Z(25.567858634835677 36.49531722086749 -17547.808334154994)
2025-01-28 06:23:58.899910+00:00	36.49149	25.561418	16438.09	14548.77	9879.73	17937.5	0.5533921122550964	147.84787714851097	13	13	1336.097395401997	1812.5	POINT Z(25.561417678974937 36.491490226875385 -16438.088660863712)
2025-01-28 06:24:31.729910+00:00	36.486382	25.537544	17498.65	12415.41	9308.38	17312.5	0.507502555847168	156.07891525466195	13	11	1397.5424859373686	1500.0	POINT Z(25.537543992573806 36.486381921698126 -17498.646329140254)
2025-01-28 06:26:49.849910+00:00	36.490585	25.52751	19317.88	11517.77	9774.46	17812.5	0.5123949646949768	113.67409639827892	13	8	894.8638164547721	1500.0	POINT Z(25.52751037876179 36.490584703701856 -19317.876391803613)
2025-01-28 06:27:41.179910+00:00	36.495202	25.568032	16456.75	15139.36	10293.52	18312.5	0.8865026235580444	146.20682484614179	13	19	336.5728004459065	812.5	POINT Z(25.568032371414354 36.49520233083659 -16456.751724132904)
2025-01-28 06:29:08.259910+00:00	36.483601	25.521864	18566.37	11013.97	8997.23	17062.5	0.46537715196609497	162.24955001687417	13	10	1380.6701271484076	1500.0	POINT Z(25.521863672254113 36.48360077839681 -18566.374677417203)
2025-01-28 06:34:05.379910+00:00	36.498371	25.571145	16601.7	15416.96	10646.35	18687.5	0.7176322340965271	145.72576129899556	13	16	176.7766952966369	812.5	POINT Z(25.571144947192742 36.49837101652279 -16601.697078542235)
2025-01-28 06:36:02.309910+00:00	36.488666	25.535748	18414.88	12254.53	9562.09	17562.5	0.535123348236084	157.18469410118374	13	14	1017.4262872562316	1625.0	POINT Z(25.535748499261402 36.488665607736024 -18414.884426421177)
2025-01-28 06:40:09.489910+00:00	36.477833	25.530928	15507.93	11825.25	8356.96	16312.5	0.502884566783905	157.3710589054351	13	11	225.34695471649934	750.0	POINT Z(25.530928146979708 36.47783302230304 -15507.934268809413)
2025-01-28 06:54:08.859910+00:00	36.495266	25.562209	15207.76	14618.8	10299.75	18312.5	0.5467979311943054	148.26828881525392	13	14	125.0	1250.0	POINT Z(25.562209026935705 36.495266443475295 -15207.759893935505)
2025-01-28 06:56:24.839910+00:00	36.523018	25.597764	11308.18	17790.65	13391.6	21437.5	0.4235031306743622	141.49589878721756	13	8	250.0	875.0	POINT Z(25.59776363460242 36.523018462175735 -11308.182785283248)
2025-01-28 07:18:06.459910+00:00	36.501549	25.599908	7245.11	17987.26	11004.75	19062.5	0.448293000459671	137.1360885963231	13	11	125.0	1437.5	POINT Z(25.59990802484798 36.501549404352545 -7245.113475106607)
2025-01-28 07:27:41.859910+00:00	36.486999	25.556765	15351.24	14133.69	9379.61	17437.5	0.4593619704246521	148.6886598470058	13	14	336.5728004459065	812.5	POINT Z(25.556765364680718 36.486998729103036 -15351.238614520727)
2025-01-28 07:35:56.879910+00:00	36.501147	25.591978	14512.35	17278.58	10958.54	18937.5	0.5609139204025269	139.476148537189	13	13	62.5	875.0	POINT Z(25.59197848425838 36.50114685702786 -14512.352213983846)
2025-01-28 07:54:37.919910+00:00	36.486682	25.5498	14245.8	13511.02	9343.36	17312.5	0.45470690727233887	151.2748277670319	13	11	139.75424859373686	562.5	POINT Z(25.54979965485545 36.48668170194312 -14245.800115451742)
2025-01-28 08:05:16.829910+00:00	36.504125	25.568612	16732.58	15189.38	11285.76	19312.5	0.4348253309726715	147.6036213546685	13	10	125.0	1250.0	POINT Z(25.568611515824163 36.50412499498946 -16732.575621639455)
2025-01-28 08:08:46.829910+00:00	36.505085	25.572905	16712.31	15572.96	11393.21	19437.5	0.41253402829170227	146.32571742945456	13	9	951.9716382329885	4500.0	POINT Z(25.57290526002834 36.505085162967056 -16712.307803974873)
2025-01-28 08:09:49.809910+00:00	36.504746	25.576532	15259.29	15897.2	11356.04	19312.5	0.7257733941078186	145.06845486560366	13	16	250.0	1125.0	POINT Z(25.576532180751897 36.504745541921494 -15259.292063155415)
2025-01-28 08:13:35.419910+00:00	36.502046	25.564501	15872.77	14822.42	11053.97	19062.5	0.713605523109436	148.6582047683531	13	18	4507.80573006424	7500.0	POINT Z(25.56450147885441 36.502046141983186 -15872.76703993282)
2025-01-28 08:14:03.689910+00:00	36.516354	25.588527	12156.29	16966.75	12648.87	20687.5	0.6659771203994751	76.65350651409238	13	13	395.28470752104744	7500.0	POINT Z(25.588527029901442 36.516353856413446 -12156.293721138352)
2025-01-28 08:14:44.329910+00:00	36.525112	25.597313	10516.85	17749.87	13624.3	21562.5	0.8125845789909363	141.94868962609743	13	18	250.0	812.5	POINT Z(25.59731254339394 36.52511191846273 -10516.850639108605)
2025-01-28 08:16:06.859910+00:00	36.503536	25.563196	16392.56	14705.42	11219.41	19187.5	0.5624493956565857	149.3608578978902	13	15	589.6238207535378	1750.0	POINT Z(25.563195597451983 36.50353583044635 -16392.563419781007)
2025-01-28 08:17:41.279910+00:00	36.501092	25.592752	13219.06	17347.69	10952.63	18937.5	0.5339105725288391	139.22633520180378	13	15	3740.091075094295	5437.5	POINT Z(25.592751558157158 36.50109240180549 -13219.062561289807)
2025-01-28 08:18:48.829910+00:00	36.502265	25.565552	17260.42	14916.3	11078.51	19062.5	0.5596732497215271	148.33261145176454	13	13	197.64235376052372	1312.5	POINT Z(25.5655522276594 36.50226542547993 -17260.422519811385)
2025-01-28 08:20:36.669910+00:00	36.516101	25.597128	11512.53	17735.48	12622.26	20562.5	0.5189905762672424	140.57541282456415	13	13	475.98581911649427	1312.5	POINT Z(25.597128456196423 36.51610061178933 -11512.531705882968)
2025-01-28 08:21:56.219910+00:00	36.500762	25.572282	16015.28	15518.13	10912.38	18937.5	0.7300973534584045	145.77535532349438	13	19	125.0	750.0	POINT Z(25.57228215005809 36.50076182780348 -16015.283591673135)
2025-01-28 08:22:47.529910+00:00	36.500545	25.573496	16233.13	15626.66	10888.5	18812.5	0.6118070483207703	145.32826648077506	13	14	2519.4555463432966	5312.5	POINT Z(25.573495857008183 36.5005453097102 -16233.12574653344)
2025-01-28 08:23:33.209910+00:00	36.499161	25.526941	20134.47	11465.58	10728.06	18687.5	0.4810999929904938	162.20900222372944	13	11	1194.060823408925	1375.0	POINT Z(25.526940730489752 36.49916124983181 -20134.465969675177)
2025-01-28 08:36:15.659910+00:00	36.515603	25.598338	13404.72	17843.71	12567.19	20562.5	0.7770033478736877	140.13363848191963	13	17	698.7712429686843	1437.5	POINT Z(25.59833826385688 36.51560341364428 -13404.716489911109)
2025-01-28 08:47:33.399910+00:00	36.511036	25.592146	9904.18	17291.38	12058.21	20062.5	0.4336049258708954	141.2203306118328	13	15	637.3774391990981	2750.0	POINT Z(25.592146309065726 36.51103614068148 -9904.181071826053)
2025-01-28 09:17:27.789910+00:00	36.497975	25.573282	16935.5	15608.05	10602.64	18562.5	0.7813184857368469	144.92774618452893	13	20	139.75424859373686	875.0	POINT Z(25.57328183782062 36.497974826855575 -16935.496144768495)
2025-01-28 09:22:03.919910+00:00	36.49729	25.574264	15644.99	15696.03	10526.69	18562.5	0.655014157295227	144.46781672746567	13	14	139.75424859373686	1187.5	POINT Z(25.57426448171141 36.49729029629116 -15644.989798804789)
2025-01-28 09:22:30.399910+00:00	36.502001	25.58604	16221.8	16747.55	11052.47	19062.5	0.44153499603271484	141.50159206729663	13	13	1250.0	1375.0	POINT Z(25.586039537637472 36.50200102373856 -16221.795960413356)
2025-01-28 09:23:24.789910+00:00	36.499122	25.568887	16465.57	15214.99	10729.51	18687.5	0.4764883816242218	146.63414741747613	13	16	353.5533905932738	875.0	POINT Z(25.56888702783852 36.499122062946064 -16465.565570388648)
2025-01-28 09:24:19.359910+00:00	36.497701	25.576058	15889.15	15856.25	10572.6	18562.5	0.4213241636753082	143.94379309499305	13	10	488.1406047441659	1500.0	POINT Z(25.57605784146323 36.49770054829448 -15889.153833628494)
2025-01-28 09:27:29.749910+00:00	36.49807	25.564546	17660.32	14827.19	10611.89	18562.5	0.6878679394721985	147.94931923297926	13	16	1126.7347735824967	1687.5	POINT Z(25.564546345329607 36.49807035059797 -17660.32282490237)
2025-01-28 09:47:47.449910+00:00	36.493219	25.52753	19578.85	11519.16	10067.34	18062.5	0.646801233291626	161.20201645369923	13	16	62.5	562.5	POINT Z(25.52753032105611 36.49321861422335 -19578.850408735223)
2025-01-28 09:55:09.079910+00:00	36.437092	25.479738	5787.87	7252.09	3821.66	11812.5	0.6180515885353088	161.73565756209675	13	12	176.7766952966369	500.0	POINT Z(25.479737542889982 36.43709163515299 -5787.870649387238)
2025-01-28 10:05:56.609910+00:00	36.508037	25.578213	16078.82	16046.73	11722.31	19687.5	0.5612565875053406	145.08756313654868	13	15	176.7766952966369	1062.5	POINT Z(25.578212769418606 36.50803700712324 -16078.819899115548)
2025-01-28 10:14:26.599910+00:00	36.499909	25.594286	14852.13	17485.15	10821.27	18812.5	0.7285646796226501	138.5242277076453	13	17	265.1650429449553	1937.5	POINT Z(25.59428641887633 36.49990863245411 -14852.125510567499)
2025-01-28 10:41:08.949910+00:00	36.501169	25.614991	504.98	19335.55	10965.4	18937.5	0.42677539587020874	132.6849493063281	13	9	62.5	1125.0	POINT Z(25.614991426981735 36.50116922580085 -504.9792586500103)
2025-01-28 10:46:31.959910+00:00	36.480253	25.503643	18752.97	9385.37	8623.0	16687.5	0.8694055080413818	170.086331435089	13	19	139.75424859373686	312.5	POINT Z(25.50364281009645 36.480252618563036 -18752.967628781247)
2025-01-28 10:50:02.269910+00:00	36.493148	25.582899	18712.04	16468.68	10067.56	18062.5	0.45166847109794617	140.786935084257	13	12	637.3774391990981	1812.5	POINT Z(25.582898515700407 36.49314830653485 -18712.038795674638)
2025-01-28 11:37:24.119910+00:00	36.494809	25.526113	19525.01	11392.25	10244.05	18187.5	0.5201282501220703	161.9902268874994	13	15	419.2627457812106	562.5	POINT Z(25.526113143510663 36.49480928563083 -19525.006000956088)
2025-01-28 12:30:08.639910+00:00	36.496916	25.585339	16032.25	16686.04	10486.94	18437.5	0.46009567379951477	140.75090178056217	13	12	125.0	1000.0	POINT Z(25.58533910761494 36.4969161611376 -16032.246214769419)
2025-01-28 12:33:31.569910+00:00	36.527019	25.597862	11403.67	17798.56	13836.45	21812.5	0.7952637672424316	142.0739880437149	13	20	618.7184335382291	1375.0	POINT Z(25.5978623814059 36.527018908238105 -11403.670469695191)
2025-01-28 12:49:43.499910+00:00	36.498636	25.570146	16870.24	15327.6	10675.65	18687.5	0.8178828954696655	146.1150531833036	13	17	318.6887195995491	1250.0	POINT Z(25.57014579971774 36.49863593063915 -16870.23759118185)
2025-01-28 12:56:07.259910+00:00	36.503442	25.573626	15372.44	15637.71	11210.58	19187.5	0.5028695464134216	145.8009556782176	13	13	336.5728004459065	1250.0	POINT Z(25.573625945118287 36.50344166028927 -15372.440679597197)
2025-01-28 13:57:05.829910+00:00	36.487349	25.526189	19458.5	11400.1	9414.52	17437.5	0.5959377288818359	160.9355150781656	13	13	3023.9926008507364	2250.0	POINT Z(25.52618878931605 36.48734908786776 -19458.49823382057)
2025-01-28 14:00:28.819910+00:00	36.494899	25.560566	17848.8	14471.96	10258.67	18187.5	0.6180782914161682	148.7891485374333	13	15	419.2627457812106	875.0	POINT Z(25.560565620816433 36.49489926466464 -17848.796720583363)
2025-01-28 14:20:54.929910+00:00	36.494991	25.54019	18914.1	12650.57	10266.02	18312.5	0.5644261240959167	156.42034881211015	13	10	250.0	875.0	POINT Z(25.540190154758218 36.49499106836303 -18914.0995366572)
2025-01-28 14:36:18.239910+00:00	36.485665	25.540126	16488.24	12646.32	9229.03	17187.5	0.4403918385505676	154.90939295501394	13	11	1017.4262872562316	4125.0	POINT Z(25.540125608755826 36.48566532851264 -16488.24434916511)
2025-01-28 14:39:42.339910+00:00	36.485143	25.513752	19974.93	10288.59	9167.84	17187.5	0.43795761466026306	124.92183377034345	13	9	1946.5514377996797	1625.0	POINT Z(25.513752321929683 36.485143165776115 -19974.934126720003)
2025-01-28 14:48:10.169910+00:00	36.494268	25.526975	19616.15	11469.39	10183.96	18187.5	0.5954020023345947	161.56874963247955	13	13	400.19526483955303	937.5	POINT Z(25.52697520274414 36.49426794982378 -19616.15042850214)
2025-01-28 15:18:21.789910+00:00	36.494236	25.569516	16802.29	15272.14	10186.29	18187.5	0.8378627896308899	145.50842002646988	13	23	265.1650429449553	875.0	POINT Z(25.569515596955142 36.494235915516576 -16802.289432850932)
2025-01-28 15:21:45.339910+00:00	36.480755	25.491316	21151.04	8283.24	8677.69	16687.5	0.5506770610809326	175.96323105675552	13	14	395.28470752104744	312.5	POINT Z(25.49131645485779 36.480754563572646 -21151.038592195728)
2025-01-28 15:24:12.929910+00:00	36.491464	25.526973	19888.79	11469.64	9872.15	17812.5	0.4842449128627777	161.1902977663969	13	11	752.5996611745185	750.0	POINT Z(25.526973416440246 36.49146376850317 -19888.792412426)
2025-01-28 15:46:22.079910+00:00	36.493404	25.550411	18677.22	13564.52	10090.91	18062.5	0.5825039744377136	152.25464852198036	13	15	690.3350635742038	1187.5	POINT Z(25.550411273867823 36.493403766566495 -18677.21525673541)
2025-01-28 16:06:23.209910+00:00	36.494293	25.543318	18672.51	12930.31	10188.82	18187.5	0.5056111216545105	155.10136565210564	13	13	176.7766952966369	1125.0	POINT Z(25.543318279381058 36.49429310154476 -18672.512797857868)
2025-01-28 16:25:18.459910+00:00	36.497434	25.568031	16600.33	15138.82	10541.69	18562.5	0.5527223944664001	146.62190175090035	13	12	139.75424859373686	1000.0	POINT Z(25.568031198970548 36.49743414915534 -16600.332799996406)
2025-01-28 16:25:49.669910+00:00	36.500513	25.599443	13906.28	17945.9	10889.38	18937.5	0.45259109139442444	137.07411170108927	13	10	5006.246098625196	8000.0	POINT Z(25.599442630486323 36.50051264415164 -13906.275525845806)
2025-01-28 16:28:51.439910+00:00	36.485382	25.551233	15442.93	13639.39	9199.01	17187.5	0.6213428378105164	150.47354604153398	13	16	455.0068680800324	937.5	POINT Z(25.551233077001093 36.48538169569558 -15442.926107315468)
2025-01-28 16:30:26.699910+00:00	36.519209	25.621281	11560.86	19893.08	12972.6	20937.5	0.4456822872161865	134.2379251859365	13	10	9528.944393268333	8000.0	POINT Z(25.621280803985286 36.51920890699751 -11560.858770402432)
2025-01-28 16:30:54.459910+00:00	36.502574	25.563387	19120.19	14722.69	11112.44	19062.5	0.45388203859329224	149.13388885202025	13	11	1069.8276730389807	1062.5	POINT Z(25.563386756982318 36.5025735150359 -19120.1877024338)
2025-01-28 16:32:13.589910+00:00	36.48708	25.546743	16919.85	13237.66	9387.21	17312.5	0.4196434020996094	152.53576218212777	13	10	1750.0	2500.0	POINT Z(25.546742768206514 36.48707984980469 -16919.854297690224)
2025-01-28 16:37:34.939910+00:00	36.499311	25.572853	16650.21	15569.48	10751.14	18812.5	0.44978684186935425	145.31944676817426	13	8	419.2627457812106	2500.0	POINT Z(25.57285330770604 36.499310926547196 -16650.208646484924)
2025-01-28 16:41:37.269910+00:00	36.495542	25.54695	18881.17	13254.73	10328.23	18312.5	0.4120652973651886	153.91885301618612	13	8	2081.3532256683393	3750.0	POINT Z(25.546949813156722 36.49554243117921 -18881.169240203002)
2025-01-28 16:44:50.709910+00:00	36.484962	25.535858	16541.83	12264.9	9150.3	17187.5	0.49282172322273254	109.79568243168887	13	10	625.0	1250.0	POINT Z(25.535858003831965 36.48496224052637 -16541.827298215005)
2025-01-28 16:49:06.449910+00:00	36.501769	25.569924	18103.05	15307.2	11023.96	19062.5	0.5370405912399292	146.75141009860337	13	10	375.0	1250.0	POINT Z(25.569924492305244 36.50176867080832 -18103.05391439858)
2025-01-28 16:50:06.229910+00:00	36.495772	25.560146	17972.6	14434.27	10355.64	18312.5	0.4422559142112732	93.62356127439648	13	9	565.9615711335886	1375.0	POINT Z(25.560145793215245 36.49577189145269 -17972.59842768991)
2025-01-28 16:52:37.179910+00:00	36.486188	25.538262	17911.51	12479.62	9286.89	17312.5	0.620965301990509	108.01241599534208	13	12	375.0	1500.0	POINT Z(25.53826184780452 36.48618782416145 -17911.508162293696)
2025-01-28 17:04:59.979910+00:00	36.521801	25.616518	9786.35	19466.8	13259.88	21312.5	0.4193805754184723	66.99730086812968	13	7	395.28470752104744	2250.0	POINT Z(25.616517825627188 36.52180125417139 -9786.353276682612)
2025-01-28 17:06:08.939910+00:00	36.497375	25.583985	14968.24	16564.94	10537.74	18437.5	0.5846412181854248	141.2769965208767	13	11	3977.47564417433	3875.0	POINT Z(25.583985360385128 36.49737511793222 -14968.235433049453)
2025-01-28 17:08:04.589910+00:00	36.497532	25.563982	17047.46	14776.87	10551.88	18562.5	0.6518312692642212	148.0507355202772	13	16	380.1726581436387	1062.5	POINT Z(25.563982203466622 36.49753151850511 -17047.462446450405)
2025-01-28 17:10:11.559910+00:00	36.492439	25.557753	16955.77	14220.99	9984.7	17937.5	0.6050049662590027	149.35861537157865	13	15	380.1726581436387	1500.0	POINT Z(25.557753024831367 36.492439142343315 -16955.768213806667)
2025-01-28 17:15:42.699910+00:00	36.531248	25.604521	9687.29	18392.49	14307.96	21687.5	0.9408363699913025	140.77972202761958	13	19	139.75424859373686	1500.0	POINT Z(25.60452058809121 36.53124801694368 -9687.293627559438)
2025-01-28 17:23:34.739910+00:00	36.496865	25.55643	17850.87	14101.92	10476.65	18437.5	0.4514687657356262	150.63019126641902	13	11	515.3882032022076	1125.0	POINT Z(25.55643001249349 36.49686504079597 -17850.872864454588)
2025-01-28 17:25:46.499910+00:00	36.493124	25.541893	17279.21	12803.12	10058.67	18062.5	0.5930211544036865	155.46441854078185	13	17	375.0	1500.0	POINT Z(25.541893299237895 36.49312434913662 -17279.206673819)
2025-01-28 17:31:40.879910+00:00	36.524366	25.608623	4031.75	18760.67	13543.51	21562.5	0.4947192668914795	138.5791029895661	13	14	441.9417382415922	1687.5	POINT Z(25.608622704033927 36.524366042223335 -4031.7531548505385)
2025-01-28 17:36:52.589910+00:00	36.503143	25.584875	13864.99	16643.25	11179.31	19187.5	0.44423654675483704	142.08321133812456	13	8	3627.154532136727	5250.0	POINT Z(25.584875348605465 36.50314349566065 -13864.985655678964)
2025-01-28 17:38:04.669910+00:00	36.499794	25.562828	15703.65	14673.25	10803.29	18812.5	0.6750551462173462	148.8547322915219	13	12	176.7766952966369	1250.0	POINT Z(25.56282782921901 36.49979407761357 -15703.647741098972)
2025-01-28 17:39:00.179910+00:00	36.497209	25.549479	16135.56	13480.55	10513.92	18562.5	0.6069880127906799	153.24240992497351	13	14	652.5191568069093	1625.0	POINT Z(25.54947930766588 36.49720917458932 -16135.55909673968)
2025-01-28 17:42:27.909910+00:00	36.50182	25.561689	15866.27	14571.04	11028.37	19062.5	0.7631546258926392	149.5994607630375	13	18	139.75424859373686	812.5	POINT Z(25.561688554788763 36.50181977208911 -15866.271744568574)
2025-01-28 17:44:41.859910+00:00	36.500424	25.557456	15780.87	14193.0	10872.48	18812.5	0.5576123595237732	150.86341034369562	13	17	279.5084971874737	1500.0	POINT Z(25.55745620834016 36.500423515314104 -15780.87240702377)
2025-01-28 17:47:10.439910+00:00	36.494899	25.555452	14485.53	14014.89	10257.84	18312.5	0.4531075358390808	150.64408334992558	13	12	187.5	812.5	POINT Z(25.55545247820359 36.49489856326619 -14485.533347036018)
2025-01-28 17:52:51.029910+00:00	36.507521	25.573696	12233.75	15643.15	11664.21	19562.5	0.43483230471611023	84.51298649782075	13	11	652.5191568069093	1312.5	POINT Z(25.573696050361672 36.507521092183545 -12233.750558701291)
2025-01-28 17:57:51.889910+00:00	36.503512	25.555409	16631.57	14009.42	11215.63	19187.5	0.4282377362251282	152.09434283083172	13	12	5376.453291901642	11937.5	POINT Z(25.555408627455286 36.50351227457171 -16631.56601507147)
2025-01-28 17:59:18.149910+00:00	36.505274	25.571193	15416.05	15419.88	11413.96	19437.5	0.5353713035583496	146.92923985028153	13	12	1442.9245475768994	3625.0	POINT Z(25.57119298850697 36.50527417128576 -15416.046872292733)
2025-01-28 18:00:27.339910+00:00	36.503617	25.581031	14078.66	16299.55	11231.28	19312.5	0.6006989479064941	143.40263794211427	13	15	197.64235376052372	1437.5	POINT Z(25.58103106563903 36.503616786632435 -14078.65754392081)
2025-01-28 18:00:41.709910+00:00	36.504984	25.574435	15541.35	15709.68	11382.22	19437.5	0.6519138813018799	145.80101884114148	13	15	125.0	1000.0	POINT Z(25.574434724574136 36.504984094295665 -15541.34565323585)
2025-01-28 18:02:52.999910+00:00	36.505819	25.582798	14662.81	16457.05	11476.41	19437.5	0.5203640460968018	143.2279335374011	13	11	1425.2192813739225	7500.0	POINT Z(25.58279842346325 36.505818581671214 -14662.812141744802)
2025-01-28 18:03:45.179910+00:00	36.499181	25.586777	14879.78	16814.09	10739.05	18687.5	0.5632110238075256	140.73241586210256	13	12	530.3300858899106	2750.0	POINT Z(25.586777109316472 36.49918117604798 -14879.781037280938)
2025-01-28 18:10:53.679910+00:00	36.493319	25.547768	16419.19	13328.21	10081.09	18062.5	0.48760735988616943	153.2390806388128	13	13	3217.3844190584377	4187.5	POINT Z(25.54776764102581 36.493318783894395 -16419.193441426072)
2025-01-28 18:11:24.859910+00:00	36.500504	25.548454	16184.81	13388.3	10880.13	18812.5	0.5372266173362732	154.14668608038556	13	10	1152.443057161611	2500.0	POINT Z(25.548453664621825 36.500503925527624 -16184.812540292443)
2025-01-28 18:21:53.919910+00:00	36.531784	25.600992	10492.44	18077.05	14366.83	21687.5	0.49552294611930847	141.86392014052	13	13	8149.003006503311	12000.0	POINT Z(25.600991593208047 36.53178352392747 -10492.437419431653)
2025-01-28 18:24:11.989910+00:00	36.527493	25.595306	10592.69	17570.06	13888.72	21937.5	0.8766786456108093	142.89279822888014	13	23	257.6941016011038	812.5	POINT Z(25.595306377305743 36.527493181634334 -10592.691665161676)
2025-01-28 18:33:33.139910+00:00	36.504059	25.579291	14788.61	16143.93	11280.21	19312.5	0.5672643184661865	144.0460199625193	13	13	731.5437444199765	1500.0	POINT Z(25.579291049055545 36.50405942805561 -14788.611882309222)
2025-01-28 18:40:12.629910+00:00	36.506068	25.566444	14037.08	14995.3	11501.45	19437.5	0.6258891820907593	148.66352800976176	13	16	125.0	2125.0	POINT Z(25.56644429507581 36.50606779598042 -14037.077284588557)
2025-01-28 18:46:01.139910+00:00	36.501088	25.565828	14305.9	14941.16	10947.58	18937.5	0.9216977953910828	148.0348318135868	13	22	318.6887195995491	1000.0	POINT Z(25.56582784623326 36.501087564896174 -14305.90478833014)
2025-01-28 18:49:01.519910+00:00	36.492337	25.5532	16359.33	13813.96	9972.73	17937.5	0.5377004742622375	151.02286967058757	13	13	250.0	1375.0	POINT Z(25.553199550173428 36.49233739652892 -16359.331058834388)
2025-01-28 18:52:22.369910+00:00	36.497165	25.553212	15778.83	13814.23	10509.49	18562.5	0.678760290145874	151.8554779474348	13	14	312.5	1687.5	POINT Z(25.553212164398747 36.49716458339784 -15778.826366239644)
2025-01-28 18:53:25.449910+00:00	36.510861	25.585985	12062.41	16740.78	12037.64	19937.5	0.5345659255981445	143.0938172875031	13	13	731.5437444199765	3125.0	POINT Z(25.585985119943558 36.510860917973595 -12062.413842265298)
2025-01-28 18:58:24.089910+00:00	36.499584	25.523939	18883.65	11197.19	10774.74	18812.5	0.4588406980037689	163.4565687889388	13	11	279.5084971874737	875.0	POINT Z(25.52393880026539 36.49958414978119 -18883.64834809532)
2025-01-28 19:02:20.379910+00:00	36.496469	25.539959	16755.37	12629.68	10430.38	18437.5	0.5109561681747437	156.7354427778407	13	13	500.0	1500.0	POINT Z(25.539959164755096 36.49646945358485 -16755.37367243032)
2025-01-28 19:06:58.679910+00:00	36.528511	25.598462	10948.02	17851.84	14002.48	21937.5	0.5494161248207092	142.11970361755027	13	12	8232.936900037555	12000.0	POINT Z(25.598462492034102 36.528511002749845 -10948.02469027493)
2025-01-28 19:07:36.649910+00:00	36.491517	25.513445	20546.0	10260.23	9876.59	17812.5	0.5315606594085693	166.88273905317345	13	12	9112.148484303798	12375.0	POINT Z(25.513444640716397 36.49151738542538 -20546.001263839655)
2025-01-28 19:09:21.699910+00:00	36.501817	25.559554	16566.35	14380.22	11027.72	19062.5	0.6884897947311401	150.34961845917965	13	15	62.5	1000.0	POINT Z(25.559553685153894 36.501816822600496 -16566.35454418351)
2025-01-28 19:15:28.469910+00:00	36.518062	25.588259	9826.94	16942.46	12838.81	20812.5	0.6242901086807251	143.56891150098966	13	16	62.5	1875.0	POINT Z(25.588259442396254 36.51806244799232 -9826.941333165934)
2025-01-28 19:19:41.049910+00:00	36.517864	25.589487	12687.72	17052.18	12816.95	20812.5	0.6510297656059265	143.16264638586568	13	16	441.9417382415922	1375.0	POINT Z(25.58948670633514 36.517863954256676 -12687.719886180621)
2025-01-28 19:24:31.819910+00:00	36.496118	25.552205	15521.37	13724.37	10392.92	18437.5	0.4539291560649872	152.0499968584369	13	11	752.5996611745185	1625.0	POINT Z(25.55220489045608 36.49611760105167 -15521.371039933272)
2025-01-28 19:30:46.199910+00:00	36.510876	25.594506	14686.86	17502.26	12040.78	20062.5	0.4622799754142761	140.47550131797735	13	10	3486.5814202453384	12000.0	POINT Z(25.594505500570484 36.510875569854576 -14686.856840826864)
2025-01-28 19:33:55.179910+00:00	36.540002	25.60635	8000.12	18553.89	15281.66	20687.5	0.8254112601280212	141.4868490471169	13	21	225.34695471649934	2187.5	POINT Z(25.606350478090842 36.540001620773516 -8000.117682499642)
2025-01-28 19:42:52.419910+00:00	36.413725	25.356816	6287.83	-3745.27	1221.23	6187.5	0.5708417892456055	242.63784173969898	13	10	0.0	312.5	POINT Z(25.356816117156615 36.41372544424672 -6287.82704156946)
2025-01-28 19:46:37.999910+00:00	36.540904	25.602757	8561.46	18232.63	15381.28	20562.5	0.6896786689758301	142.61413588536942	13	18	139.75424859373686	2312.5	POINT Z(25.60275685421502 36.540903707156204 -8561.45890327235)
2025-01-28 19:47:11.549910+00:00	36.499843	25.556214	17599.74	14082.1	10807.74	18812.5	0.6957948803901672	151.21217789737437	13	15	676.040864149498	1250.0	POINT Z(25.556214383671964 36.49984294775215 -17599.743978079354)
2025-01-28 19:49:52.149910+00:00	36.504941	25.555513	17505.56	14018.51	11374.57	19437.5	0.4546961784362793	152.28054591121222	13	8	197.64235376052372	1000.0	POINT Z(25.55551326271602 36.50494148942535 -17505.56397461109)
2025-01-28 19:54:31.649910+00:00	36.51031	25.567496	16842.01	15088.51	11973.38	19937.5	0.5629309415817261	148.98926008656517	13	13	375.0	812.5	POINT Z(25.567496390982704 36.510310436209956 -16842.01158631545)
2025-01-28 19:56:31.239910+00:00	36.495896	25.55384	15714.77	13870.56	10368.56	18312.5	0.7109522223472595	151.4094675707691	13	17	812.5	1250.0	POINT Z(25.553839871977008 36.49589633962284 -15714.771985783571)
2025-01-28 19:58:18.199910+00:00	36.480989	25.526473	17325.42	11426.45	8707.38	16687.5	0.49169090390205383	116.87691370504868	13	8	8673.324766201253	8312.5	POINT Z(25.5264729527868 36.4809893220144 -17325.4215033609)
2025-01-28 19:59:18.539910+00:00	36.53167	25.601101	10115.76	18086.87	14354.2	21562.5	0.5949276089668274	141.81620007882532	13	15	250.0	1625.0	POINT Z(25.601101133611788 36.531669720854545 -10115.764349127152)
2025-01-28 20:06:56.039910+00:00	36.500403	25.518426	19182.4	10704.34	10865.16	18812.5	0.5066802501678467	165.76300246590947	13	13	139.75424859373686	625.0	POINT Z(25.51842633019393 36.50040300535999 -19182.395627563463)
2025-01-28 20:11:10.639910+00:00	36.496386	25.571767	11778.05	15472.94	10425.72	18437.5	0.4336358606815338	145.14382461220967	13	13	4461.642074393687	9250.0	POINT Z(25.571766785536795 36.496385877060966 -11778.045485986793)
2025-01-28 20:11:50.769910+00:00	36.48947	25.517353	18450.14	10609.88	9649.4	17687.5	0.5670296549797058	164.9746984158703	13	15	4142.010381445223	5812.5	POINT Z(25.51735273367527 36.4894704154362 -18450.135530987533)
2025-01-28 20:13:01.449910+00:00	36.49444	25.553982	14690.83	13883.49	10206.63	18187.5	0.4877890646457672	151.1047914529847	13	11	1425.2192813739225	9250.0	POINT Z(25.55398154053958 36.49443995446507 -14690.834959062071)
2025-01-28 20:14:41.429910+00:00	36.488713	25.522312	17009.12	11053.32	9565.68	17562.5	0.6157749891281128	162.76466320361905	13	18	336.5728004459065	750.0	POINT Z(25.52231193431276 36.48871255373111 -17009.11881057523)
2025-01-28 20:16:56.699910+00:00	36.503884	25.593372	8635.37	17402.54	11263.12	19312.5	0.625801682472229	139.56277239460158	13	15	139.75424859373686	1875.0	POINT Z(25.593372122562528 36.50388373524558 -8635.37470131457)
2025-01-28 20:18:57.919910+00:00	36.528289	25.594136	10988.28	17465.28	13977.0	21937.5	0.5110160708427429	143.35363698516636	13	12	419.2627457812106	750.0	POINT Z(25.594135745038 36.528288999006364 -10988.278198619151)
2025-01-28 20:23:02.769910+00:00	36.48327	25.502331	19634.17	9267.68	8958.41	16937.5	0.43735644221305847	170.98646606158448	13	12	625.0	1125.0	POINT Z(25.502330524464604 36.48327018359991 -19634.171720237933)
2025-01-28 20:25:46.179910+00:00	36.485867	25.548381	16483.63	13384.37	9252.57	17312.5	0.4990827441215515	151.67142590951326	13	12	125.0	1750.0	POINT Z(25.54838140000018 36.48586701269656 -16483.630263393872)
2025-01-28 20:38:54.429910+00:00	36.511095	25.59526	9795.39	17569.64	12065.28	20062.5	0.44293034076690674	75.65432054620987	13	8	6445.080488248382	9437.5	POINT Z(25.59526000145184 36.51109466811844 -9795.388111281278)
2025-01-28 20:40:29.589910+00:00	36.493862	25.530016	18360.03	11741.23	10139.16	18187.5	0.4530094861984253	160.28209806615882	13	12	475.98581911649427	1125.0	POINT Z(25.530015518487225 36.49386180283765 -18360.025185066203)
2025-01-28 20:44:09.539910+00:00	36.506598	25.589369	14766.63	17044.14	11564.25	19562.5	0.5277884006500244	141.29601242191362	13	14	6344.904451605241	3500.0	POINT Z(25.589369022668684 36.506598323513664 -14766.629512147634)
2025-01-28 20:45:10.789910+00:00	36.486598	25.55089	13771.51	13608.52	9334.25	17312.5	0.6881453394889832	150.83900370060033	13	18	2440.7030237208296	3437.5	POINT Z(25.550890083485623 36.48659833955323 -13771.509313850624)
2025-01-28 20:52:41.239910+00:00	36.504398	25.582056	12419.83	16391.01	11318.33	19312.5	0.4989476501941681	81.95815726466753	13	11	4419.4173824159225	8000.0	POINT Z(25.58205626856843 36.50439810805957 -12419.826856310103)
2025-01-28 20:53:03.169910+00:00	36.505001	25.573036	15001.97	15584.63	11383.82	19437.5	0.6309788823127747	146.26783286909364	13	13	628.1172263200557	1250.0	POINT Z(25.5730356453124 36.50500052224808 -15001.965430362217)
2025-01-28 20:55:41.149910+00:00	36.496311	25.581799	11562.27	16369.7	10419.1	18437.5	0.43634089827537537	83.76448675218063	13	7	5127.286075498421	9062.5	POINT Z(25.581798730725534 36.49631149323483 -11562.273457560956)
2025-01-28 20:56:48.459910+00:00	36.489793	25.526461	20012.32	11424.08	9686.36	17687.5	0.4469018280506134	114.60376614778394	13	11	455.0068680800324	812.5	POINT Z(25.526461029658904 36.48979348141993 -20012.317147239537)
2025-01-28 21:01:25.469910+00:00	36.50643	25.589002	15558.04	17011.35	11545.51	19562.5	0.6020501255989075	141.38018223917325	13	14	139.75424859373686	812.5	POINT Z(25.589001709047835 36.50643036082795 -15558.035503241832)
2025-01-28 21:03:08.369910+00:00	36.54083	25.606208	8123.72	18540.97	15373.7	20687.5	0.6692662835121155	141.6371518855482	13	18	197.64235376052372	1625.0	POINT Z(25.606208076643952 36.54082961365416 -8123.717146155739)
2025-01-28 21:03:49.849910+00:00	36.50508	25.570657	15523.08	15372.02	11392.29	19437.5	0.6393346786499023	147.07588365340285	13	14	139.75424859373686	1000.0	POINT Z(25.570657095256834 36.50508009962829 -15523.084359329423)
2025-01-28 21:04:42.489910+00:00	36.515078	25.610689	8035.27	18947.59	12511.16	20562.5	0.41910621523857117	136.46819848368594	13	10	318.6887195995491	1312.5	POINT Z(25.61068913231787 36.515078306368615 -8035.268537530304)
2025-01-28 21:07:59.549910+00:00	36.517028	25.600023	13752.33	17993.95	12725.93	20687.5	0.46744027733802795	139.87347767898007	13	11	197.64235376052372	1625.0	POINT Z(25.600023111475856 36.51702818124857 -13752.331970773103)
2025-01-28 21:09:01.509910+00:00	36.519265	25.59284	11423.39	17351.53	12973.38	20937.5	0.43202629685401917	142.37043136870344	13	9	125.0	1875.0	POINT Z(25.592840021289895 36.519265312711866 -11423.394356031362)
2025-01-28 21:10:38.159910+00:00	36.49644	25.537011	19478.77	12366.15	10426.74	18437.5	0.4714708924293518	157.8751173122984	13	10	257.6941016011038	1375.0	POINT Z(25.53701093973064 36.49644014522665 -19478.771685113774)
2025-01-28 21:14:51.759910+00:00	36.502466	25.557079	15284.95	14158.9	11099.51	19062.5	0.44840994477272034	93.31302879137786	13	10	1502.6019100214135	1437.5	POINT Z(25.55707890755956 36.502465726337924 -15284.948692590626)
2025-01-28 21:16:26.199910+00:00	36.518931	25.58921	10751.04	17027.23	12935.58	20937.5	0.6779347658157349	143.41566303764117	13	16	712.6096406869613	1750.0	POINT Z(25.589210186400937 36.518931256630914 -10751.04385287776)
2025-01-28 21:26:34.479910+00:00	36.493638	25.539069	19018.73	12550.6	10115.43	18187.5	0.6189219355583191	156.64782753384677	13	13	875.0	1250.0	POINT Z(25.539069347360392 36.493638113693 -19018.725480025783)
2025-01-28 21:32:08.559910+00:00	36.474834	25.497306	18806.38	8819.38	8019.83	15937.5	0.5547145009040833	140.6426558152667	13	11	419.2627457812106	375.0	POINT Z(25.49730550778423 36.47483354018035 -18806.382292022347)
2025-01-28 21:35:53.159910+00:00	36.520268	25.588023	10257.22	16920.82	13084.04	21062.5	0.572071373462677	143.98581344819735	13	14	265.1650429449553	1625.0	POINT Z(25.588022706837755 36.520268230130355 -10257.215671260103)
2025-01-28 21:36:20.699910+00:00	36.495207	25.536482	19116.89	12319.07	10289.54	18312.5	0.49891549348831177	157.90074973546268	13	10	628.1172263200557	750.0	POINT Z(25.53648204318156 36.495206970024064 -19116.885836746314)
2025-01-28 21:37:04.399910+00:00	36.517261	25.594344	10383.03	17486.42	12750.74	20812.5	0.512073814868927	141.59708943830236	13	10	62.5	1062.5	POINT Z(25.59434442418747 36.51726063451092 -10383.031933715985)
2025-01-28 21:38:55.439910+00:00	36.502112	25.556467	19357.36	14104.26	11060.04	19062.5	0.5355526804924011	151.4933302880287	13	15	1064.3366478704002	1062.5	POINT Z(25.55646688522517 36.502111561913104 -19357.359210206396)
2025-01-28 21:40:14.689910+00:00	36.527033	25.596356	9958.55	17664.0	13837.73	21812.5	0.4703974723815918	142.51658032251007	13	10	125.0	1375.0	POINT Z(25.596356478145808 36.527032940926844 -9958.545950264908)
2025-01-28 21:43:03.179910+00:00	36.502768	25.578659	15414.78	16087.68	11136.55	19187.5	0.5284927487373352	144.02072661541015	13	10	125.0	1250.0	POINT Z(25.578658720933866 36.50276840723009 -15414.777649994949)
2025-01-28 21:45:56.399910+00:00	36.506305	25.584746	14275.62	16631.01	11530.88	19562.5	0.702811598777771	142.69453522260343	13	15	176.7766952966369	1250.0	POINT Z(25.584746024710793 36.506305444789234 -14275.617507949426)
2025-01-28 21:47:52.039910+00:00	36.528648	25.595743	10583.86	17608.82	14017.26	21937.5	0.9337348937988281	142.93341556384235	13	23	62.5	687.5	POINT Z(25.59574302988183 36.52864848731718 -10583.855809831624)
2025-01-28 21:49:27.209910+00:00	36.508933	25.589929	11998.26	17093.63	11824.0	19812.5	0.4667430520057678	77.98533525684348	13	9	139.75424859373686	1250.0	POINT Z(25.58992850823041 36.50893335818341 -11998.260949375332)
2025-01-28 21:50:51.699910+00:00	36.506474	25.575147	14756.47	15773.04	11548.06	19562.5	0.814988911151886	145.82196830432957	13	16	176.7766952966369	1250.0	POINT Z(25.57514698412838 36.50647448301816 -14756.468875017625)
2025-01-28 21:52:53.479910+00:00	36.496071	25.538913	18666.5	12536.24	10385.97	18312.5	0.5822488069534302	157.08045138329135	13	14	139.75424859373686	1000.0	POINT Z(25.538913055403896 36.496071329146204 -18666.49738454999)
2025-01-28 21:55:39.449910+00:00	36.524257	25.595125	10451.5	17554.58	13528.85	21562.5	0.47418174147605896	142.46334590255333	13	11	6002.603601771485	10000.0	POINT Z(25.595124832923414 36.52425711000825 -10451.500159574523)
2025-01-28 21:57:21.529910+00:00	36.503935	25.557446	16350.96	14191.45	11262.93	19312.5	0.5764679908752441	151.4380227850281	13	15	2128.6732957408003	10000.0	POINT Z(25.557446112242335 36.50393493412755 -16350.95775999441)
2025-01-28 21:58:41.139910+00:00	36.52844	25.594979	10596.44	17540.62	13993.97	21937.5	0.9608573913574219	143.1273256544286	13	21	3010.398644698074	5437.5	POINT Z(25.59497924585384 36.5284402835212 -10596.435820600444)
2025-01-28 22:00:43.199910+00:00	36.528291	25.593579	10574.28	17415.57	13977.16	21937.5	0.8113556504249573	143.5181305113588	13	18	62.5	812.5	POINT Z(25.593579375161 36.52829133271158 -10574.281760052998)
2025-01-28 22:02:50.609910+00:00	36.518817	25.577957	10778.19	16021.61	12920.93	20937.5	0.41586366295814514	79.6268951850492	13	9	1879.1620472966135	4750.0	POINT Z(25.577956639581956 36.51881678343117 -10778.188470771058)
2025-01-28 22:06:50.729910+00:00	36.501427	25.534871	18273.62	12174.09	10980.99	18937.5	0.636436939239502	159.40041569822057	13	16	822.0591523728691	812.5	POINT Z(25.534871129789106 36.50142711321426 -18273.624678102933)
2025-01-28 22:07:39.969910+00:00	36.517103	25.610461	6616.63	18926.71	12736.22	20687.5	0.4913007318973541	136.87783281140622	13	11	125.0	2750.0	POINT Z(25.61046091929754 36.51710269483085 -6616.626133249555)
2025-01-28 22:12:21.479910+00:00	36.529782	25.596978	10642.77	17718.86	14143.5	21812.5	0.8015435338020325	142.7367633780288	13	18	187.5	875.0	POINT Z(25.59697750016916 36.52978174594845 -10642.772050727463)
2025-01-28 22:12:51.909910+00:00	36.507259	25.577313	14782.57	15966.48	11635.6	19562.5	0.6945456266403198	145.24719168795272	13	13	279.5084971874737	625.0	POINT Z(25.577313069335126 36.507258553241556 -14782.57122086885)
2025-01-28 22:14:23.449910+00:00	36.50202	25.548773	16991.65	13416.55	11048.75	19062.5	0.612987756729126	154.2623942201798	13	14	503.89110926865936	1312.5	POINT Z(25.548772663138532 36.50201991616491 -16991.645947791898)
2025-01-28 22:16:02.869910+00:00	36.482462	25.529021	16152.79	11654.06	8871.5	16937.5	0.5257726907730103	158.9822374786161	13	12	18791.620472966137	13875.0	POINT Z(25.529021284159914 36.48246249482889 -16152.788594489191)
2025-01-28 22:17:00.959910+00:00	36.505124	25.599808	7682.35	17977.52	11402.17	19437.5	0.732591450214386	137.8450824191842	13	13	13733.65505792249	4000.0	POINT Z(25.59980840322581 36.50512360270543 -7682.351845460292)
2025-01-28 22:19:05.529910+00:00	36.502552	25.571839	14657.41	15478.14	11111.36	19187.5	0.4706399440765381	146.2426872285646	13	13	15323.592920721954	12125.0	POINT Z(25.571838660776912 36.502551885147064 -14657.408990759954)
2025-01-28 22:19:58.619910+00:00	36.614258	25.623957	8251.31	20107.46	23542.08	12437.5	0.9509637355804443	144.1911362994976	13	23	139.75424859373686	2625.0	POINT Z(25.62395650000628 36.61425769249807 -8251.313007335912)
2025-01-28 22:22:13.389910+00:00	36.506389	25.569947	16647.71	15308.32	11537.75	19562.5	0.563864529132843	147.53394797540528	13	13	312.5	1062.5	POINT Z(25.56994724196691 36.5063892656994 -16647.708766339078)
2025-01-28 22:24:57.499910+00:00	36.494694	25.552876	17260.01	13784.66	10234.71	18187.5	0.5454910397529602	97.58276973253788	13	12	336.5728004459065	1250.0	POINT Z(25.552876454884792 36.4946938446656 -17260.01399399186)
2025-01-28 22:25:35.939910+00:00	36.528164	25.594449	10514.36	17493.34	13963.1	21937.5	0.701724112033844	143.24298590649985	13	15	62.5	1062.5	POINT Z(25.594449399544374 36.52816354536315 -10514.358389827581)
2025-01-28 22:29:36.399910+00:00	36.495158	25.568191	15960.17	15153.54	10288.61	18312.5	0.5241976976394653	146.14336427361798	13	13	312.5	1187.5	POINT Z(25.568190896600633 36.49515797237162 -15960.168904753416)
2025-01-28 22:32:47.139910+00:00	36.488747	25.527302	18888.39	11499.39	9570.04	17562.5	0.7216759920120239	160.6708500166233	13	15	187.5	562.5	POINT Z(25.527301644654347 36.48874653065875 -18888.386003632713)
2025-01-28 22:35:29.979910+00:00	36.53769	25.604826	6571.61	18418.27	15024.35	20937.5	0.5701298117637634	141.60091231177873	13	12	62.5	1312.5	POINT Z(25.6048262795564 36.53769020010497 -6571.6133792754645)
2025-01-28 22:37:58.959910+00:00	36.502789	25.60124	15267.62	18106.0	11142.89	19187.5	0.6432047486305237	136.97720907353695	13	15	62.5	1062.5	POINT Z(25.601239703313404 36.50278945347721 -15267.619804617721)
2025-01-28 22:39:16.809910+00:00	36.502871	25.581218	15207.42	16316.43	11148.34	19187.5	0.5406297445297241	143.2070630762544	13	12	2125.0	8125.0	POINT Z(25.581218163365058 36.50287060149984 -15207.416331627028)
2025-01-28 22:40:06.159910+00:00	36.503973	25.576542	15251.69	15898.21	11270.14	19312.5	0.5508461594581604	144.92965891792352	13	14	450.6939094329987	1375.0	POINT Z(25.57654163943529 36.50397301155663 -15251.685071696793)
2025-01-28 22:44:47.889910+00:00	36.487024	25.551031	17127.53	13621.02	9381.64	17437.5	0.5291575193405151	150.86575291348248	13	11	2257.7989835235553	2125.0	POINT Z(25.551030797342165 36.487024391574565 -17127.533658294215)
2025-01-28 22:50:47.139910+00:00	36.513676	25.586114	12868.45	16751.67	12350.63	20312.5	0.782778799533844	143.5233488333154	13	19	592.9270612815711	2562.5	POINT Z(25.586113837715256 36.513675513723285 -12868.447029928508)
2025-01-28 22:51:28.649910+00:00	36.486623	25.562728	14745.07	14666.84	9338.76	17312.5	0.8178940415382385	146.41200211463655	13	19	336.5728004459065	1437.5	POINT Z(25.562728235143624 36.48662337317574 -14745.069192116916)
2025-01-28 22:52:59.579910+00:00	36.496797	25.563419	14548.33	14726.67	10470.17	18437.5	0.5990579128265381	148.11707200427557	13	13	88.38834764831844	1312.5	POINT Z(25.563418998060847 36.49679745703797 -14548.334112151559)
2025-01-28 22:53:36.499910+00:00	36.523376	25.594757	11096.95	17521.87	13430.78	21437.5	0.48003360629081726	142.4381649344329	13	11	3271.5630820756	5500.0	POINT Z(25.59475664971968 36.52337569424968 -11096.949500447572)
2025-01-28 22:54:27.729910+00:00	36.503873	25.573359	15594.14	15613.72	11258.51	19187.5	0.4931960105895996	85.60275965470163	13	10	318.6887195995491	562.5	POINT Z(25.573358508648482 36.503873055777255 -15594.139081558737)
2025-01-28 22:59:38.389910+00:00	36.516828	25.612707	9162.66	19127.47	12706.15	20687.5	0.6503872871398926	136.19920352915912	13	12	475.98581911649427	750.0	POINT Z(25.61270675673925 36.5168283151619 -9162.659323728032)
2025-01-28 23:04:56.429910+00:00	36.535091	25.600737	10248.8	18053.5	14734.6	21312.5	0.5670610666275024	142.40261315881884	13	13	1034.559084827928	1437.5	POINT Z(25.600736575224115 36.53509133974151 -10248.801973382893)
2025-01-28 23:06:14.409910+00:00	36.504963	25.560656	18260.98	14478.13	11377.68	19312.5	0.5414301753044128	150.4761281523313	13	13	1068.0004681646915	11000.0	POINT Z(25.56065568456643 36.504962575890765 -18260.984072937532)
2025-01-28 23:06:55.469910+00:00	36.516924	25.607105	8134.4	18626.84	12715.75	20687.5	0.4747774302959442	70.65169911927171	13	8	8032.161913208673	11750.0	POINT Z(25.60710497248464 36.51692445657828 -8134.398909119209)
2025-01-28 23:08:02.419910+00:00	36.495511	25.549442	18117.21	13477.47	10325.1	18312.5	0.49394452571868896	152.97633440100427	13	11	3225.871975140985	11500.0	POINT Z(25.54944152730981 36.495511149397096 -18117.20889383036)
2025-01-28 23:08:57.109910+00:00	36.497536	25.591244	15606.07	17213.75	10556.93	18562.5	0.6065247654914856	139.0014086002255	13	13	0.0	1625.0	POINT Z(25.59124415860137 36.497536267374315 -15606.074758260436)
2025-01-28 23:09:48.399910+00:00	36.491978	25.530073	18595.27	11746.68	9929.69	17937.5	0.585716962814331	159.99297502183884	13	12	875.0	1500.0	POINT Z(25.530073320455912 36.49197789611858 -18595.270932863183)
2025-01-28 23:12:12.629910+00:00	36.505665	25.576169	16620.35	15864.58	11458.25	19437.5	0.6452944278717041	145.34740327826464	13	14	257.6941016011038	750.0	POINT Z(25.576169289489112 36.50566528115621 -16620.35061811849)
2025-01-28 23:13:25.939910+00:00	36.506946	25.573065	14883.15	15586.83	11600.19	19562.5	0.5570635199546814	146.5886335657426	13	11	88.38834764831844	812.5	POINT Z(25.573064629038143 36.506946345034834 -14883.154916204743)
2025-01-28 23:17:03.489910+00:00	36.505765	25.580252	13261.21	16229.44	11470.0	19437.5	0.5298430919647217	144.03629893028247	13	12	279.5084971874737	750.0	POINT Z(25.58025178317944 36.5057647848149 -13261.211229902232)
2025-01-28 23:19:56.969910+00:00	36.505484	25.57126	15124.09	15425.86	11437.27	19437.5	0.784618616104126	146.9422314513889	13	20	565.9615711335886	1250.0	POINT Z(25.571260316912056 36.50548370423425 -15124.091760720294)
2025-01-28 23:20:24.219910+00:00	36.492365	25.577504	12623.73	15986.62	9979.5	17937.5	0.5098128914833069	86.31649458081745	13	11	618.7184335382291	1187.5	POINT Z(25.577504074791367 36.49236459374613 -12623.726030218508)
2025-01-28 23:21:20.959910+00:00	36.50394	25.600679	7677.37	18055.58	11270.68	19312.5	0.6681773662567139	75.26690910829973	13	12	176.7766952966369	2000.0	POINT Z(25.600678626639912 36.50393961215061 -7677.372597680672)
2025-01-28 23:22:17.069910+00:00	36.531567	25.599186	10338.21	17915.78	14342.44	21687.5	0.9354707598686218	142.3524810025663	13	20	197.64235376052372	1250.0	POINT Z(25.599186047158472 36.531567149032306 -10338.208030861033)
2025-01-28 23:24:44.859910+00:00	36.489506	25.526219	19421.57	11402.51	9654.34	17687.5	0.48242858052253723	161.2304149796924	13	10	250.0	875.0	POINT Z(25.52621923234299 36.48950577216681 -19421.569300138402)
2025-01-28 23:27:25.889910+00:00	36.528179	25.595888	10520.19	17621.88	13965.13	21937.5	0.8120908737182617	142.8225596064714	13	20	279.5084971874737	812.5	POINT Z(25.595887990608055 36.528179408910646 -10520.18905634867)
2025-01-28 23:30:47.929910+00:00	36.493218	25.534957	17049.09	12183.06	10068.13	18062.5	0.5709956884384155	158.20813024061366	13	13	6654.415827103082	10500.0	POINT Z(25.534957022589865 36.493217509794825 -17049.09335174365)
2025-01-28 23:33:12.109910+00:00	36.496249	25.534846	19105.73	12172.62	10405.21	18437.5	0.6383978724479675	158.69530404972312	13	14	125.0	1375.0	POINT Z(25.534845594861167 36.496249080239366 -19105.725061868918)
2025-01-28 23:37:00.279910+00:00	36.53568	25.604332	5998.9	18374.6	14800.71	21187.5	0.6279481649398804	141.46303267184896	13	13	279.5084971874737	2375.0	POINT Z(25.604332209161292 36.53567975684045 -5998.895745961388)
2025-01-28 23:38:17.399910+00:00	36.500564	25.529056	18764.54	11654.47	10884.26	18937.5	0.5429855585098267	161.54791128937833	13	13	8326.351241690443	19125.0	POINT Z(25.529056302342294 36.50056370052768 -18764.54199370239)
2025-01-28 23:39:42.089910+00:00	36.520935	25.599114	21.18	17911.83	13160.19	21187.5	0.44707050919532776	72.11285522267883	13	10	3457.8940484057634	14937.5	POINT Z(25.599114282770344 36.52093505183057 -21.18497032869316)
2025-01-28 23:40:11.279910+00:00	36.51007	25.630382	1.2	20708.8	11958.32	19937.5	0.5498604774475098	36.696202668831575	13	10	225.34695471649934	375.0	POINT Z(25.630381688491678 36.51007010286406 -1.1964385820634362)
2025-01-28 23:43:45.339910+00:00	36.528231	25.598978	11003.74	17897.97	13971.45	21937.5	0.6657240986824036	141.92882010325005	13	17	197.64235376052372	812.5	POINT Z(25.598978032407587 36.52823108988032 -11003.744504715778)
2025-01-28 23:45:32.499910+00:00	36.502738	25.574046	13812.04	15675.37	11132.4	19187.5	0.4649924635887146	145.5371996112296	13	12	139.75424859373686	2500.0	POINT Z(25.57404571612231 36.502737911300564 -13812.038822561952)
2025-01-28 23:47:19.569910+00:00	36.498209	25.530051	18989.77	11743.7	10622.61	18562.5	0.5851181745529175	160.85485243976268	13	12	870.5242673240075	1000.0	POINT Z(25.53005060812518 36.49820947999218 -18989.770034891364)
2025-01-28 23:48:10.739910+00:00	36.50116	25.522039	18895.02	11027.18	10949.8	18937.5	0.48569029569625854	164.39525915555242	13	13	380.1726581436387	750.0	POINT Z(25.522039304489994 36.50116049285049 -18895.018417200175)
2025-01-28 23:49:26.709910+00:00	36.498931	25.521777	18831.66	11004.02	10701.9	18687.5	0.43463456630706787	114.61639388056255	13	11	125.0	1000.0	POINT Z(25.52177668614221 36.498931342979354 -18831.664448726046)
2025-01-28 23:51:42.649910+00:00	36.525229	25.593403	10521.39	17400.5	13636.62	21687.5	0.44598302245140076	143.1199301134247	13	14	3387.707558216913	11375.0	POINT Z(25.59340298827753 36.52522912269637 -10521.390520092269)
2025-01-28 23:53:13.149910+00:00	36.503449	25.611378	128.98	19012.02	11218.18	19187.5	0.5258318781852722	71.84780708494986	13	11	225.34695471649934	250.0	POINT Z(25.61137813227956 36.50344897393573 -128.97933733838994)
2025-01-28 23:57:36.249910+00:00	36.499804	25.501175	20364.05	9162.4	10796.83	18812.5	0.4701688289642334	172.81320258883355	12	11	9786.789565531692	11250.0	POINT Z(25.501174851804667 36.4998044847342 -20364.05381955101)
2025-01-28 23:59:31.469910+00:00	36.526205	25.590426	11269.18	17134.32	13744.58	21687.5	0.6075595617294312	144.15176678228013	12	15	500.0	1625.0	POINT Z(25.59042649151147 36.526204764612146 -11269.180639684158)
2025-01-29 00:00:42.909910+00:00	36.487794	25.546789	17373.76	13241.68	9466.64	17437.5	0.4897439479827881	102.5908954939348	13	11	380.1726581436387	1250.0	POINT Z(25.546789036827754 36.48779416131441 -17373.756060326887)
2025-01-29 00:01:27.969910+00:00	36.489434	25.545064	17162.68	13087.21	9648.8	17562.5	0.8030309081077576	153.61124343298874	13	16	1001.9512213675873	1875.0	POINT Z(25.545064284057297 36.4894344743169 -17162.68257042918)
2025-01-29 00:05:23.099910+00:00	36.505608	25.555774	17446.6	14041.69	11448.74	19437.5	0.46358197927474976	152.29122684289192	13	12	1001.9512213675873	1187.5	POINT Z(25.55577390539997 36.50560812648319 -17446.598764512542)
2025-01-29 00:06:09.259910+00:00	36.526614	25.598543	10761.47	17859.5	13791.5	21812.5	0.7449979782104492	141.81495842716478	13	16	139.75424859373686	1062.5	POINT Z(25.59854338159964 36.52661350036172 -10761.472898036807)
2025-01-29 00:06:25.499910+00:00	36.523926	25.594882	10995.59	17532.98	13491.97	21562.5	0.804772675037384	142.48479164117478	13	17	139.75424859373686	1312.5	POINT Z(25.594882351212874 36.52392582183526 -10995.591817814011)
2025-01-29 00:07:14.149910+00:00	36.541534	25.602051	8977.89	18169.41	15451.24	20562.5	0.5097934603691101	142.8957079603823	13	14	6555.651188097182	10437.5	POINT Z(25.602050891778866 36.54153408397769 -8977.887898071702)
2025-01-29 00:09:22.269910+00:00	36.541142	25.602404	8954.59	18201.07	15407.69	20562.5	0.6249098777770996	142.74477984201337	13	15	225.34695471649934	1125.0	POINT Z(25.602404203775677 36.54114182285509 -8954.593896376095)
2025-01-29 00:10:28.469910+00:00	36.50624	25.577074	16407.29	15945.29	11522.35	19562.5	0.535234808921814	145.15070121105123	13	12	395.28470752104744	1312.5	POINT Z(25.577073635204616 36.50624038514328 -16407.285537429307)
2025-01-29 00:11:07.149910+00:00	36.539983	25.598501	9489.95	17852.67	15278.16	20687.5	0.5415356755256653	143.700155517755	13	13	615.5536126122565	1250.0	POINT Z(25.598501378077124 36.53998347262855 -9489.953777473142)
2025-01-29 00:14:58.559910+00:00	36.505633	25.579627	15851.82	16173.67	11455.2	19437.5	0.7039055824279785	144.21491423392774	13	16	257.6941016011038	1875.0	POINT Z(25.579627498431652 36.5056327008872 -15851.82223169096)
2025-01-29 00:15:26.529910+00:00	36.505747	25.576787	14120.04	15919.74	11467.47	19437.5	0.5285545587539673	145.15934183397079	13	13	939.5810236483068	1312.5	POINT Z(25.57678662593573 36.50574726881562 -14120.036087481272)
2025-01-29 00:16:34.059910+00:00	36.504922	25.578134	14620.03	16040.32	11375.89	19312.5	0.7837138175964355	144.57536385216616	13	14	279.5084971874737	1000.0	POINT Z(25.57813380355571 36.50492163030951 -14620.033436511767)
2025-01-29 00:16:58.999910+00:00	36.505786	25.572703	14416.97	15554.7	11471.08	19437.5	0.7008524537086487	146.51265966197678	13	17	441.9417382415922	1687.5	POINT Z(25.57270257055069 36.50578568506161 -14416.968067326776)
2025-01-29 00:19:03.059910+00:00	36.507257	25.585626	14977.44	16709.49	11636.87	19687.5	0.7977211475372314	142.584445061587	13	18	225.34695471649934	1312.5	POINT Z(25.58562633733063 36.50725728925936 -14977.442316806182)
2025-01-29 00:19:47.419910+00:00	36.506736	25.582399	15151.0	16421.16	11578.33	19562.5	0.6886076927185059	143.5169024136697	13	18	125.0	1000.0	POINT Z(25.58239911043441 36.50673581664771 -15151.00372712969)
2025-01-29 00:20:20.789910+00:00	36.506074	25.586929	14873.72	16826.21	11505.47	19562.5	0.48288798332214355	141.96444869197404	13	15	364.4344934278313	1812.5	POINT Z(25.586929370008185 36.50607351258354 -14873.72089942771)
2025-01-29 00:20:56.299910+00:00	36.509418	25.585248	14552.29	16675.18	11877.02	19812.5	0.6411242485046387	143.07894499407928	13	17	395.28470752104744	4500.0	POINT Z(25.585247645251943 36.509417611579615 -14552.292383078275)
2025-01-29 00:23:24.629910+00:00	36.499603	25.588789	12947.25	16993.83	10786.33	18812.5	0.5402997136116028	140.17680058779	13	13	2157.8345627040085	4875.0	POINT Z(25.588788906488116 36.4996031735672 -12947.249253148166)
2025-01-29 00:23:51.539910+00:00	36.50693	25.585775	15613.45	16722.82	11600.54	19687.5	0.7430144548416138	142.48008051947772	13	15	176.7766952966369	3250.0	POINT Z(25.58577467402947 36.50693035408909 -15613.446732696428)
2025-01-29 00:24:57.839910+00:00	36.509151	25.594896	13552.46	17537.54	11849.14	19812.5	0.6346789598464966	140.05494720170074	13	12	1912.1323175972943	4500.0	POINT Z(25.59489591080017 36.50915148800229 -13552.460462375893)
2025-01-29 00:25:13.219910+00:00	36.506438	25.584889	15319.22	16643.76	11545.67	19562.5	0.7793035507202148	142.67281062031898	13	17	176.7766952966369	875.0	POINT Z(25.584888928961913 36.50643826891888 -15319.21653896466)
2025-01-29 00:26:09.039910+00:00	36.504647	25.577163	16463.13	15953.63	11345.18	19312.5	0.5350038409233093	144.84426217204194	13	15	5028.43477137767	5500.0	POINT Z(25.577163294756783 36.50464693765069 -16463.125712248384)
2025-01-29 00:26:33.969910+00:00	36.504593	25.572189	16994.27	15509.0	11338.37	19312.5	0.8413326740264893	146.4801024365078	13	19	62.5	1000.0	POINT Z(25.572188537937812 36.504592929583346 -16994.265918953544)
2025-01-29 00:27:06.929910+00:00	36.5032	25.575045	16487.2	15764.61	11183.9	19187.5	0.7587423324584961	145.28692804112475	13	14	395.28470752104744	1062.5	POINT Z(25.575045212074365 36.50319962896934 -16487.204783115787)
2025-01-29 00:27:34.039910+00:00	36.505578	25.57904	16498.49	16121.22	11448.99	19437.5	0.8021897077560425	144.39549699593937	13	16	375.0	1375.0	POINT Z(25.57904049833254 36.505577701998206 -16498.491303231942)
2025-01-29 00:28:06.589910+00:00	36.503393	25.576283	15760.6	15875.18	11205.63	19187.5	0.6820192933082581	144.91233225162492	13	16	279.5084971874737	1875.0	POINT Z(25.57628267277065 36.503393227800274 -15760.603660693489)
2025-01-29 00:28:46.209910+00:00	36.525679	25.603743	11723.39	18324.36	13688.6	21687.5	0.7533891797065735	140.17079105244332	13	15	225.34695471649934	1000.0	POINT Z(25.603743354858178 36.525679312189496 -11723.386781906624)
2025-01-29 00:29:41.829910+00:00	36.488825	25.551972	17220.69	13704.86	9581.96	17562.5	0.6483151316642761	99.47325078671804	13	13	1767.7669529663688	2625.0	POINT Z(25.551972123372682 36.48882471834634 -17220.693573066324)
2025-01-29 00:30:38.239910+00:00	36.50706	25.588795	15047.38	16992.69	11615.53	19562.5	0.6862412095069885	141.55723927206168	13	15	1562.5	2750.0	POINT Z(25.58879454578457 36.50706033729243 -15047.383960321977)
2025-01-29 00:31:17.799910+00:00	36.504365	25.559859	17831.42	14407.06	11311.13	19312.5	0.5152607560157776	150.65816864099463	13	13	3925.0796170268954	10000.0	POINT Z(25.55985927767276 36.50436515823733 -17831.421077776264)
2025-01-29 00:33:39.199910+00:00	36.51031	25.594061	15204.32	17462.68	11977.82	19937.5	0.533034086227417	140.51165567510904	13	15	3087.2722588071174	10000.0	POINT Z(25.594061195939435 36.510310106477206 -15204.318400712167)
2025-01-29 00:34:20.499910+00:00	36.504585	25.575827	15641.6	15834.21	11338.08	19312.5	0.4900747239589691	145.27222853836824	13	16	3302.461203405727	10000.0	POINT Z(25.575827017402343 36.50458507644875 -15641.599075592847)
2025-01-29 00:34:49.489910+00:00	36.528337	25.599142	11297.35	17912.56	13983.24	21937.5	0.6664887070655823	141.89696044649946	13	14	4081.2069293286268	7500.0	POINT Z(25.599141614354412 36.528336920569544 -11297.350810824231)
2025-01-29 00:35:03.599910+00:00	36.506477	25.575381	16162.37	15793.97	11548.41	19562.5	0.7053592205047607	145.74551476139925	13	14	279.5084971874737	1312.5	POINT Z(25.575381131433623 36.50647728859444 -16162.371005333505)
2025-01-29 00:35:43.679910+00:00	36.505875	25.58353	14964.42	16522.46	11482.8	19437.5	0.7035055756568909	143.00437159035505	13	16	62.5	1062.5	POINT Z(25.58353043161504 36.50587490940982 -14964.419294747097)
2025-01-29 00:36:24.949910+00:00	36.513678	25.572811	14720.38	15562.84	12348.69	20312.5	0.5551758408546448	147.75935366672724	13	13	2035.8121843627914	3250.0	POINT Z(25.572811352194677 36.51367811617375 -14720.384755811932)
2025-01-29 00:39:50.779910+00:00	36.510057	25.590311	15416.06	17127.56	11949.06	19937.5	0.5414100289344788	141.61398961608538	13	15	1152.443057161611	3750.0	POINT Z(25.59031092836373 36.51005748520672 -15416.057893724688)
2025-01-29 00:40:19.519910+00:00	36.507747	25.579695	16169.44	16179.31	11690.28	19687.5	0.5998275279998779	144.55923533530432	13	17	752.5996611745185	1562.5	POINT Z(25.579695450258445 36.50774671431876 -16169.440056934867)
2025-01-29 00:42:08.709910+00:00	36.504911	25.581893	14757.09	16376.32	11375.35	19437.5	0.7175568342208862	143.35682557796102	13	14	336.5728004459065	1250.0	POINT Z(25.581893134042616 36.504911150503354 -14757.086510003055)
2025-01-29 00:43:02.749910+00:00	36.534985	25.602546	10821.11	18215.21	14723.08	21312.5	0.6981955170631409	141.8721380780169	13	16	225.34695471649934	812.5	POINT Z(25.602546298429388 36.534984728026025 -10821.105758139185)
2025-01-29 00:45:39.159910+00:00	36.524712	25.593583	11168.71	17416.73	13579.19	21562.5	0.6399222016334534	142.98895325326416	13	16	380.1726581436387	1250.0	POINT Z(25.59358334154234 36.52471235400919 -11168.70752725553)
2025-01-29 00:47:20.159910+00:00	36.50721	25.567765	16507.39	15113.11	11628.67	19562.5	0.5131354928016663	148.4030824012169	13	13	1380.6701271484076	3312.5	POINT Z(25.56776489589017 36.50721003645909 -16507.389575739402)
2025-01-29 00:47:53.129910+00:00	36.507045	25.587058	13616.06	16837.45	11613.55	19562.5	0.4959181845188141	79.45541138625345	13	11	3949.8813273312403	2437.5	POINT Z(25.587057534720802 36.50704529739538 -13616.05856669738)
2025-01-29 00:49:09.729910+00:00	36.507017	25.582185	14844.6	16402.0	11609.53	19687.5	0.5892853736877441	143.63422752748133	13	14	225.34695471649934	1187.5	POINT Z(25.58218541892907 36.50701674734139 -14844.602629484167)
2025-01-29 00:49:38.479910+00:00	36.502821	25.547213	14961.53	13277.01	11137.66	19187.5	0.5132293105125427	154.95582578770527	13	14	790.5694150420949	1875.0	POINT Z(25.547213029640123 36.50282144385921 -14961.534361326962)
2025-01-29 00:52:20.089910+00:00	36.509195	25.583642	15308.03	16531.7	11851.99	19812.5	0.42210158705711365	143.547257542847	13	12	2877.7161083053347	12750.0	POINT Z(25.583641712769694 36.50919499364521 -15308.027797751567)
2025-01-29 00:54:03.449910+00:00	36.504439	25.562937	15621.32	14682.12	11319.75	19312.5	0.5534855723381042	149.59926073686984	13	13	176.7766952966369	750.0	POINT Z(25.56293686405589 36.504438504698335 -15621.315335636673)
2025-01-29 00:54:30.219910+00:00	36.530376	25.610175	9487.82	18897.91	14212.05	21812.5	0.5305408239364624	139.06049680416996	13	15	3193.0099436112	9437.5	POINT Z(25.610174944635745 36.5303757049889 -9487.816908873692)
2025-01-29 00:56:47.019910+00:00	36.508203	25.582754	15375.91	16452.58	11741.51	19687.5	0.6465410590171814	143.6584732061738	13	17	883.8834764831844	3000.0	POINT Z(25.582754117066578 36.50820277524987 -15375.91323747923)
2025-01-29 00:58:41.589910+00:00	36.544841	25.62118	5062.94	19877.53	15822.73	20187.5	0.6033428907394409	138.09639965420706	13	15	6202.9478878997525	12687.5	POINT Z(25.621180406755286 36.54484100391901 -5062.938059712259)
2025-01-29 00:59:47.849910+00:00	36.508856	25.588649	16105.22	16979.29	11815.18	19812.5	0.7129129767417908	141.91903882768418	13	17	380.1726581436387	1250.0	POINT Z(25.588649001449493 36.50885613679132 -16105.2156448982)
2025-01-29 01:01:07.609910+00:00	36.515128	25.593173	13105.78	17382.2	12513.39	20562.5	0.6076716184616089	141.59983194304226	13	18	537.6453291901641	4437.5	POINT Z(25.593172799099356 36.5151280249672 -13105.778610083431)
2025-01-29 01:03:14.359910+00:00	36.50092	25.579576	16077.61	16170.09	10931.16	18937.5	0.6136144399642944	143.38328146666893	13	15	2216.768481371025	6000.0	POINT Z(25.57957640010226 36.50091997497523 -16077.609875568212)
2025-01-29 01:03:36.309910+00:00	36.509331	25.586493	14687.11	16786.54	11867.63	19812.5	0.456050306558609	142.67338275481958	13	14	2404.4230077089182	8000.0	POINT Z(25.586493438953852 36.50933115293965 -14687.114358932573)
2025-01-29 01:04:16.669910+00:00	36.503759	25.580606	16625.29	16261.52	11246.98	19187.5	0.810565710067749	143.56563416914102	13	17	336.5728004459065	687.5	POINT Z(25.580606012377093 36.50375865852551 -16625.29402435673)
2025-01-29 01:05:26.559910+00:00	36.524543	25.593372	10568.7	17397.85	13560.31	21437.5	0.6026439070701599	143.02638481598203	13	13	88.38834764831844	2125.0	POINT Z(25.593371656080535 36.52454284047642 -10568.696429749876)
2025-01-29 01:06:01.239910+00:00	36.541938	25.622754	8560.41	20018.83	15500.27	20437.5	0.44099220633506775	137.2886739948129	13	13	5488.624600025038	8000.0	POINT Z(25.62275374418745 36.541938149922295 -8560.413180484693)
2025-01-29 01:07:11.669910+00:00	36.504215	25.602911	13805.07	18255.01	11301.67	19312.5	0.44984135031700134	136.7535251292288	13	13	2877.7161083053347	8000.0	POINT Z(25.60291060105219 36.5042145392921 -13805.065274182156)
2025-01-29 01:10:02.469910+00:00	36.509902	25.606369	13320.48	18562.76	11934.73	19937.5	0.7258672714233398	136.79290405684563	13	16	139.75424859373686	1312.5	POINT Z(25.606369063623973 36.50990189568331 -13320.482913270453)
2025-01-29 01:10:55.349910+00:00	36.510921	25.603252	14040.53	18283.98	12047.51	20062.5	0.5435457229614258	137.88128502117337	13	15	139.75424859373686	1750.0	POINT Z(25.60325240530035 36.510921453363544 -14040.526317545282)
2025-01-29 01:13:48.169910+00:00	36.508298	25.592688	17201.39	17340.37	11753.84	19812.5	0.5005369186401367	140.5758231255066	13	13	336.5728004459065	1750.0	POINT Z(25.592687712789765 36.50829799946503 -17201.389816802963)
2025-01-29 01:15:53.769910+00:00	36.49682	25.560741	17721.46	14487.27	10472.24	18437.5	0.6845926642417908	149.0712675793301	13	15	318.6887195995491	1062.5	POINT Z(25.560740925580305 36.49681967623493 -17721.45512259004)
2025-01-29 01:19:27.499910+00:00	36.510154	25.555189	19780.57	13988.61	11954.09	19937.5	0.4455372095108032	153.17630043388135	13	14	5089.818267875583	10000.0	POINT Z(25.55518920261862 36.510153690548535 -19780.5682956744)
2025-01-29 01:19:59.999910+00:00	36.511176	25.58747	17363.74	16873.44	12072.9	20062.5	0.6553038358688354	142.68433398987847	13	15	559.0169943749474	2125.0	POINT Z(25.58747025267079 36.51117569681136 -17363.736078729762)
2025-01-29 01:20:21.549910+00:00	36.528259	25.608661	12556.31	18763.14	13976.34	21937.5	0.6293303966522217	139.16738307764024	13	16	225.34695471649934	812.5	POINT Z(25.60866086185499 36.5282585396559 -12556.309401505401)
2025-01-29 01:21:14.459910+00:00	36.50626	25.579938	16184.03	16201.3	11525.02	19437.5	0.5236209630966187	144.22416672043934	13	14	637.3774391990981	1750.0	POINT Z(25.57993810791994 36.50626010957493 -16184.034224603542)
2025-01-29 01:22:43.679910+00:00	36.510856	25.579885	16137.8	16195.56	12036.06	20062.5	0.4308805465698242	145.0221124341986	13	10	2298.0970388562796	4500.0	POINT Z(25.57988454652099 36.5108561099596 -16137.795084314352)
2025-01-29 01:25:34.259910+00:00	36.504001	25.603473	15415.94	18305.33	11278.04	19312.5	0.5078569650650024	136.5472935207577	13	12	279.5084971874737	1375.0	POINT Z(25.60347305583446 36.50400107658483 -15415.937170347439)
2025-01-29 01:26:35.209910+00:00	36.508065	25.591851	13319.58	17265.68	11727.84	19687.5	0.6408053636550903	140.7908607436664	11	15	4562.071897723665	7875.0	POINT Z(25.591851392082667 36.50806548926456 -13319.578556291595)
2025-01-29 01:30:10.429910+00:00	36.497351	25.538088	20387.55	12462.31	10528.14	18562.5	0.6319895386695862	157.5896531951722	11	11	637.3774391990981	1000.0	POINT Z(25.5380883680121 36.497350837456544 -20387.550228049466)
2025-01-29 01:33:16.469910+00:00	36.497928	25.625665	15013.5	20290.45	10607.21	18562.5	0.474159300327301	68.25604239991418	11	9	6833.111022806523	5125.0	POINT Z(25.62566512818918 36.49792821976573 -15013.504926062064)
2025-01-29 01:34:30.789910+00:00	36.509126	25.553779	19516.72	13862.74	11839.58	19812.5	0.4858022630214691	153.52162310526558	11	12	687.5	1187.5	POINT Z(25.553778850577682 36.50912569258737 -19516.724759508317)
2025-01-29 01:40:07.699910+00:00	36.527287	25.617835	13191.45	19583.07	13870.17	21937.5	0.41629672050476074	136.47884664413655	13	11	450.6939094329987	2500.0	POINT Z(25.617834529765197 36.52728731759791 -13191.448295842169)
2025-01-29 01:43:34.019910+00:00	36.513221	25.56498	18010.64	14863.04	12296.6	20312.5	0.5213277339935303	150.27840725003136	13	13	1202.2115038544591	1625.0	POINT Z(25.564979885098882 36.51322073880639 -18010.643125907012)
2025-01-29 01:49:17.359910+00:00	36.510657	25.595555	15802.65	17596.14	12016.66	20062.5	0.6764312386512756	140.12030879658798	13	15	1370.7320124663318	3312.5	POINT Z(25.595555463536712 36.51065696382183 -15802.647769272724)
2025-01-29 01:52:58.849910+00:00	36.49782	25.528223	20444.41	11580.36	10579.11	18562.5	0.43542635440826416	56.70862162614333	13	8	1030.7764064044152	1875.0	POINT Z(25.528222544220682 36.49782032977894 -20444.406468782672)
2025-01-29 01:56:14.859910+00:00	36.513399	25.572108	17184.08	15500.03	12317.52	20312.5	0.5049676299095154	147.94560038728304	13	12	840.8515029421069	2250.0	POINT Z(25.572107940640176 36.513398770270996 -17184.08122942996)
2025-01-29 01:58:35.539910+00:00	36.508858	25.568076	17379.08	15140.63	11811.94	19812.5	0.509973406791687	148.56450058016355	13	12	257.6941016011038	1375.0	POINT Z(25.56807644949861 36.50885777474895 -17379.08304559218)
2025-01-29 02:01:53.119910+00:00	36.503113	25.59064	9228.06	17158.51	11176.88	19187.5	0.6116939783096313	140.26326238614826	13	14	265.1650429449553	1250.0	POINT Z(25.590640008674914 36.50311254121102 -9228.061054086947)
2025-01-29 02:02:28.479910+00:00	36.4922	25.611303	1075.42	19008.03	9967.28	17937.5	0.5051062107086182	131.88131441946103	13	12	318.6887195995491	625.0	POINT Z(25.61130262762637 36.492199567655376 -1075.4159200365566)
2025-01-29 02:07:51.439910+00:00	36.527171	25.611471	17609.14	19014.48	13855.97	21812.5	0.4457555413246155	138.21535987915658	13	13	265.1650429449553	812.5	POINT Z(25.611470791585262 36.52717107471887 -17609.138567211077)
2025-01-29 02:10:46.239910+00:00	36.522248	25.595179	13098.42	17559.91	13305.43	21312.5	0.5942007303237915	142.13924895540674	13	14	312.5	1375.0	POINT Z(25.595179467834704 36.522247782586305 -13098.423937874457)
2025-01-29 02:16:04.759910+00:00	36.51375	25.591321	11934.45	17217.0	12359.8	20312.5	0.48439809679985046	141.93264154955978	13	14	400.19526483955303	1062.5	POINT Z(25.591320815288544 36.513749726635055 -11934.446851692113)
2025-01-29 02:17:15.199910+00:00	36.532092	25.659957	6260.15	23345.42	14413.77	20687.5	0.5483373403549194	126.53847990611393	13	12	562.5	3125.0	POINT Z(25.659957293903812 36.532091746801854 -6260.152200114403)
2025-01-29 02:20:13.569910+00:00	36.512303	25.612106	13835.35	19074.91	12202.81	20187.5	0.42934897541999817	135.58299795960542	13	10	450.6939094329987	2125.0	POINT Z(25.612106140705915 36.51230268960841 -13835.349306891665)
2025-01-29 02:20:49.159910+00:00	36.491399	25.54918	15021.37	13454.84	9867.79	17812.5	0.44719168543815613	100.39860294830828	13	9	5198.031478357937	12000.0	POINT Z(25.549180384896847 36.491398747864075 -15021.371433055507)
2025-01-29 02:21:23.329910+00:00	36.50187	25.556452	16994.29	14103.02	11033.21	19062.5	0.5201529860496521	151.45942520222837	13	13	1185.8541225631423	10000.0	POINT Z(25.55645247161557 36.50187032284997 -16994.289018014682)
2025-01-29 02:22:25.819910+00:00	36.491495	25.551602	15255.08	13671.27	9878.84	17812.5	0.48743733763694763	99.05769559379178	13	9	3616.9090740575716	10000.0	POINT Z(25.551601702016278 36.49149506597828 -15255.075865736078)
2025-01-29 02:23:27.729910+00:00	36.507033	25.597927	14732.29	17808.94	11614.1	19562.5	0.7214475274085999	138.76027044430674	13	13	643.4768838116876	1375.0	POINT Z(25.597927152340148 36.50703265783759 -14732.294086439913)
2025-01-29 02:28:08.329910+00:00	36.525805	25.616496	7954.44	19463.85	13705.11	21687.5	0.502940833568573	66.16248862740417	13	9	225.34695471649934	1750.0	POINT Z(25.616496113294748 36.52580537612151 -7954.44239850307)
2025-01-29 02:30:55.849910+00:00	36.503453	25.595926	14082.55	17630.93	11215.72	19187.5	0.5221904516220093	138.70158875767032	13	13	7613.977689092607	9375.0	POINT Z(25.595926369150124 36.50345332633847 -14082.545246895479)
2025-01-29 02:32:53.169910+00:00	36.485371	25.550363	16586.34	13561.61	9197.68	17187.5	0.7204647064208984	150.80749620036616	13	16	187.5	812.5	POINT Z(25.550362980349227 36.48537087838569 -16586.336371034296)
2025-01-29 02:33:23.179910+00:00	36.543977	25.631809	11348.49	20827.22	15728.86	20312.5	0.6735442280769348	135.20178927701784	13	13	225.34695471649934	1312.5	POINT Z(25.63180868805887 36.54397658950846 -11348.491738728737)
2025-01-29 02:35:55.509910+00:00	36.506382	25.591403	15185.77	17226.0	11540.54	19562.5	0.4236995279788971	78.0225532385744	13	8	1845.602882529175	12000.0	POINT Z(25.591403207139372 36.506381851802935 -15185.767634076854)
2025-01-29 02:37:02.579910+00:00	36.503396	25.591693	15716.38	17252.55	11208.54	19187.5	0.7956715822219849	139.98946125064933	13	18	125.0	1750.0	POINT Z(25.591692857460586 36.5033956183086 -15716.384108456185)
2025-01-29 02:43:16.789910+00:00	36.509016	25.59535	16399.02	17578.13	11834.12	19812.5	0.5610577464103699	139.8935151990126	13	12	1705.9180079945227	8625.0	POINT Z(25.595349718760158 36.509015646325224 -16399.020257496897)
2025-01-29 02:44:44.059910+00:00	36.523541	25.594287	8574.53	17479.85	13449.02	21437.5	0.5870132446289062	142.60272815710988	13	13	279.5084971874737	1750.0	POINT Z(25.59428681367267 36.52354052154407 -8574.52957885739)
2025-01-29 02:48:35.879910+00:00	36.515225	25.584408	11003.5	16598.92	12522.62	20562.5	0.42422738671302795	78.37374162146523	13	8	901.3878188659974	5000.0	POINT Z(25.58440832196211 36.51522491255516 -11003.498135916343)
2025-01-29 02:54:58.569910+00:00	36.513567	25.601997	15997.1	18171.15	12341.44	20312.5	0.49265897274017334	138.71052491834598	13	14	441.9417382415922	1125.0	POINT Z(25.60199689528118 36.51356696442355 -15997.101935130178)
2025-01-29 02:58:59.949910+00:00	36.479941	25.52356	16766.0	11166.18	8590.49	16562.5	0.44216009974479675	160.95641353639	13	11	0.0	1125.0	POINT Z(25.523560263633943 36.47994114796443 -16765.99824678322)
2025-01-29 03:01:00.279910+00:00	36.530407	25.603043	11205.16	18260.69	14214.1	21812.5	0.4699159264564514	141.07774643193102	13	11	139.75424859373686	1250.0	POINT Z(25.603043263742105 36.530406505526706 -11205.157951417463)
2025-01-29 03:09:42.019910+00:00	36.525329	25.633684	1546.42	20999.76	13655.73	21687.5	0.5302593111991882	131.96160719424265	13	10	364.4344934278313	1250.0	POINT Z(25.633683571483083 36.525328815206024 -1546.4241808581628)
2025-01-29 03:11:42.979910+00:00	36.505482	25.58187	13869.12	16374.13	11438.79	19437.5	0.5685296654701233	143.46560093871847	13	13	336.5728004459065	1750.0	POINT Z(25.581869982910483 36.50548170856478 -13869.115361640062)
2025-01-29 03:12:41.559910+00:00	36.501463	25.55497	17126.63	13970.62	10987.7	18937.5	0.5595965385437012	151.92451735475316	13	12	197.64235376052372	1437.5	POINT Z(25.55497038013654 36.50146299700572 -17126.62700487172)
2025-01-29 03:13:01.219910+00:00	36.501773	25.534917	17619.16	12178.16	11019.5	19062.5	0.4854643642902374	159.42874213152228	13	13	7636.773697052964	14875.0	POINT Z(25.53491732300091 36.50177337207765 -17619.16426835606)
2025-01-29 03:19:16.459910+00:00	36.538295	25.605333	6515.47	18463.43	15091.68	20937.5	0.5817077159881592	141.54090692700242	13	13	364.4344934278313	1750.0	POINT Z(25.605333349250017 36.53829481208745 -6515.471144349788)
2025-01-29 03:26:01.839910+00:00	36.522121	25.597631	13303.53	17779.0	13291.82	21187.5	0.4733177423477173	141.39544570538783	13	10	3321.920566479578	3750.0	POINT Z(25.597630868290924 36.52212127414429 -13303.533405128168)
2025-01-29 03:27:05.139910+00:00	36.513745	25.602856	13542.0	18247.87	12361.38	20312.5	0.6081830859184265	138.4899490666266	13	18	364.4344934278313	1750.0	POINT Z(25.602855841437993 36.5137449151992 -13541.99570839825)
2025-01-29 03:28:26.599910+00:00	36.508662	25.576586	12955.5	15901.22	11791.5	19812.5	0.6907966136932373	145.72071236186991	13	15	395.28470752104744	1250.0	POINT Z(25.57658617115178 36.50866159075089 -12955.502047931546)
2025-01-29 03:29:14.769910+00:00	36.499401	25.58174	12611.65	16363.78	10762.66	18687.5	0.501508355140686	142.39404117014428	13	10	176.7766952966369	1312.5	POINT Z(25.58173982452747 36.499401285930645 -12611.645452092718)
2025-01-29 03:31:24.569910+00:00	36.520659	25.614439	9692.2	19281.29	13132.48	21187.5	0.77935791015625	136.35572366537596	13	18	187.5	1687.5	POINT Z(25.614438609370424 36.52065931677436 -9692.199261231764)
2025-01-29 03:33:56.489910+00:00	36.488948	25.534961	16441.61	12184.05	9593.39	17562.5	0.510610044002533	157.5492936927026	13	14	1442.9245475768994	1312.5	POINT Z(25.534960619099724 36.48894799295331 -16441.60592342083)
2025-01-29 03:37:45.399910+00:00	36.518316	25.6056	9200.04	18492.0	12870.2	20937.5	0.5120604038238525	138.46604693155967	13	11	455.0068680800324	2125.0	POINT Z(25.605599791536115 36.51831606821021 -9200.035290021582)
2025-01-29 03:44:55.849910+00:00	36.506902	25.594916	15169.94	17539.81	11598.98	19562.5	0.5410621762275696	139.64596595612497	13	13	125.0	1125.0	POINT Z(25.59491560324327 36.50690170247059 -15169.94164233368)
2025-01-29 03:49:39.509910+00:00	36.498092	25.516081	19109.99	10495.01	10607.98	18562.5	0.47771114110946655	166.4760507734854	13	13	395.28470752104744	875.0	POINT Z(25.516080859464644 36.49809242784405 -19109.99432494192)
2025-01-29 03:51:43.339910+00:00	36.502854	25.525516	20861.85	11337.72	11138.54	19187.5	0.5158450603485107	163.21184084517904	13	11	1001.9512213675873	1000.0	POINT Z(25.525516382824797 36.50285422200719 -20861.85451523347)
2025-01-29 03:52:48.979910+00:00	36.51101	25.55007	19860.41	13530.94	12048.57	20062.5	0.40979546308517456	93.83385952680197	13	7	1590.9902576697318	2500.0	POINT Z(25.550070055494746 36.51100989987252 -19860.41003084353)
2025-01-29 03:56:11.059910+00:00	36.488261	25.507078	20452.74	9691.54	9513.8	17562.5	0.4944225251674652	169.31669392580136	13	12	437.5	562.5	POINT Z(25.50707849138782 36.4882606836036 -20452.736599060823)
2025-01-29 04:01:28.969910+00:00	36.483061	25.529038	17157.92	11655.51	8938.1	16937.5	0.5532429814338684	114.66492170647734	13	9	814.9003006503311	812.5	POINT Z(25.52903847351416 36.48306147376858 -17157.922317358705)
2025-01-29 04:04:32.639910+00:00	36.499859	25.554607	19052.79	13938.42	10809.33	18812.5	0.5137161612510681	151.79474601250539	13	11	939.5810236483068	937.5	POINT Z(25.554606962260014 36.49985930321631 -19052.7925604059)
2025-01-29 04:06:17.509910+00:00	36.488446	25.518446	20464.46	10707.77	9535.59	17562.5	0.6064019799232483	164.37951394141692	13	15	197.64235376052372	312.5	POINT Z(25.51844615601943 36.488445887748924 -20464.46019381679)
2025-01-29 04:09:55.519910+00:00	36.501865	25.630716	120.83	20740.91	11045.99	19062.5	0.47757458686828613	128.55384304807066	13	12	11908.669373611814	19187.5	POINT Z(25.63071636700828 36.50186463854526 -120.83399750526912)
2025-01-29 04:10:23.819910+00:00	36.485107	25.505829	19100.81	9580.2	9163.02	17187.5	0.4823629558086395	131.01349287956486	13	9	565.9615711335886	625.0	POINT Z(25.50582865776922 36.48510718783682 -19100.80641485548)
2025-01-29 04:11:59.499910+00:00	36.500098	25.587411	16392.2	16870.56	10841.11	18812.5	0.7485601902008057	140.70718883800356	13	15	257.6941016011038	1312.5	POINT Z(25.587411070397795 36.50009801516487 -16392.204959661383)
2025-01-29 04:14:43.939910+00:00	36.507381	25.583205	11078.71	16493.06	11650.17	19687.5	0.7181639671325684	143.37255218090792	13	15	318.6887195995491	1500.0	POINT Z(25.583205130813596 36.50738061218603 -11078.714068548401)
2025-01-29 04:15:51.119910+00:00	36.512074	25.584316	17674.46	16591.37	12172.29	20187.5	0.505997359752655	143.8201714078813	13	12	2942.150573984955	8250.0	POINT Z(25.584316247843333 36.512074474541635 -17674.45936797038)
2025-01-29 04:16:13.559910+00:00	36.51416	25.613922	10493.97	19236.73	12409.74	20437.5	0.5663996934890747	135.39965755699993	13	13	1501.3015186830391	7625.0	POINT Z(25.61392193113222 36.51416049136479 -10493.970275774662)
2025-01-29 04:18:06.419910+00:00	36.505726	25.561202	14157.78	14526.83	11462.65	19437.5	0.4128030240535736	90.40703297099134	13	9	6765.029563867404	10000.0	POINT Z(25.561202101268318 36.50572603840909 -14157.78307442075)
2025-01-29 04:19:12.989910+00:00	36.513642	25.602151	15964.01	18184.93	12349.8	20312.5	0.5791940093040466	138.67819530926567	13	15	176.7766952966369	875.0	POINT Z(25.60215133664143 36.51364196290436 -15964.013644774315)
2025-01-29 04:22:38.439910+00:00	36.512716	25.597249	15039.8	17746.99	12245.95	20187.5	0.47095757722854614	139.96877849931573	13	13	62.5	1000.0	POINT Z(25.597248531528724 36.51271621589237 -15039.795416949133)
2025-01-29 04:30:56.339910+00:00	36.513944	25.589841	13642.22	17084.7	12381.19	20437.5	0.4531848430633545	142.41744270846257	13	13	883.8834764831844	3000.0	POINT Z(25.58984091142046 36.513944498950025 -13642.21951537933)
2025-01-29 04:37:48.489910+00:00	36.50523	25.601476	13663.69	18126.58	11414.35	19437.5	0.43018731474876404	74.76077658570853	13	8	364.4344934278313	1312.5	POINT Z(25.601476355564053 36.50523036259678 -13663.690327142856)
2025-01-29 04:50:23.899910+00:00	36.486593	25.549569	14956.06	13490.39	9333.52	17312.5	0.4412538707256317	101.28338904609564	13	9	1064.3366478704002	1375.0	POINT Z(25.54956879455361 36.486593446228454 -14956.05664828152)
2025-01-29 04:56:50.669910+00:00	36.508996	25.597702	13848.71	17788.33	11832.39	19812.5	0.4284464120864868	139.18208422158312	13	11	1629.8006013006623	7000.0	POINT Z(25.59770156517454 36.508996238627844 -13848.709437391137)
2025-01-29 04:59:47.479910+00:00	36.504719	25.571189	18754.52	15419.6	11352.25	19312.5	0.5461570024490356	146.83625055746398	13	11	375.0	1000.0	POINT Z(25.57118858410383 36.50471921617965 -18754.52168110773)
2025-01-29 05:35:18.759910+00:00	36.499022	25.583921	11228.41	16558.82	10720.88	18687.5	0.4450269341468811	141.6162143771895	13	10	375.0	2125.0	POINT Z(25.583920879779377 36.499022233855165 -11228.413454955147)
2025-01-29 05:35:45.269910+00:00	36.500419	25.573106	15126.93	15591.83	10874.36	18937.5	0.8097748756408691	145.43627469251402	13	18	187.5	1000.0	POINT Z(25.57310585588705 36.50041871640766 -15126.928591121752)
2025-01-29 05:52:41.649910+00:00	36.486054	25.548812	15759.21	13422.85	9273.46	17312.5	0.6290624141693115	151.53909222958296	13	11	318.6887195995491	687.5	POINT Z(25.54881221055111 36.48605432480072 -15759.213218050127)
2025-01-29 06:07:35.509910+00:00	36.498704	25.573786	17225.17	15653.01	10683.76	18687.5	0.597396194934845	144.8931511056247	13	13	176.7766952966369	1000.0	POINT Z(25.573786431685598 36.49870359470442 -17225.171087868723)
2025-01-29 06:15:03.909910+00:00	36.498317	25.57389	17055.7	15662.32	10640.84	18687.5	0.7091338634490967	144.78664023369157	13	17	0.0	1187.5	POINT Z(25.573889755348052 36.498317497468186 -17055.69835071148)
2025-01-29 06:22:08.889910+00:00	36.498426	25.586458	15966.82	16785.75	10655.0	18687.5	0.5431156158447266	140.68782196140387	13	14	197.64235376052372	1062.5	POINT Z(25.586458235133257 36.498425792800006 -15966.818121464317)
2025-01-29 06:23:42.519910+00:00	36.498807	25.529997	21208.39	11738.83	10688.99	18812.5	0.4594426155090332	160.95381200722892	13	10	625.0	812.5	POINT Z(25.52999713980968 36.498806581166825 -21208.391908909336)
2025-01-29 06:52:45.279910+00:00	36.482165	25.52935	16843.78	11683.51	8838.45	16812.5	0.46455642580986023	158.7929624515588	13	10	187.5	1375.0	POINT Z(25.529350198763762 36.482164897288655 -16843.77848492118)
2025-01-29 07:21:04.179910+00:00	36.505053	25.573054	18625.53	15586.28	11389.66	19437.5	0.48750147223472595	146.27067514309115	13	10	1946.5514377996797	2125.0	POINT Z(25.57305417482877 36.50505297012624 -18625.526168173063)
2025-01-29 07:27:06.349910+00:00	36.515098	25.612806	13875.58	19136.78	12513.76	20562.5	0.46038368344306946	135.87499705310736	13	9	652.5191568069093	1875.0	POINT Z(25.61280614811695 36.515097888932225 -13875.583109790894)
2025-01-29 07:42:16.859910+00:00	36.499657	25.551379	16255.41	13649.96	10786.39	18812.5	0.4444522261619568	152.93711420918737	13	12	62.5	1250.0	POINT Z(25.5513793316509 36.49965718770839 -16255.412829139814)
2025-01-29 07:57:25.879910+00:00	36.509655	25.591642	12135.08	17246.57	11904.59	19937.5	0.5079057812690735	141.13524327912796	13	11	503.89110926865936	1625.0	POINT Z(25.591641582195212 36.50965541541082 -12135.079320927698)
2025-01-29 08:07:38.599910+00:00	36.498776	25.590041	16625.8	17105.96	10694.62	18687.5	0.46861252188682556	139.62241353469904	13	10	187.5	1000.0	POINT Z(25.590041357523045 36.49877640117135 -16625.79547607612)
2025-01-29 08:47:51.469910+00:00	36.482771	25.515988	20108.89	10488.75	8904.33	16937.5	0.5185417532920837	164.72915307521032	13	13	88.38834764831844	437.5	POINT Z(25.51598762885428 36.48277118032683 -20108.889750698218)
2025-01-29 09:00:39.059910+00:00	36.487962	25.516014	20046.78	10490.44	9481.58	17437.5	0.44353991746902466	165.3691785311571	13	12	139.75424859373686	1000.0	POINT Z(25.516014402059568 36.487962489902884 -20046.782993893878)
2025-01-29 09:27:58.319910+00:00	36.536353	25.661167	12158.8	23452.2	14887.9	20562.5	0.4812346398830414	126.89112856986779	13	14	318.6887195995491	1562.5	POINT Z(25.66116684564131 36.53635312000919 -12158.79858196043)
2025-01-29 09:35:42.079910+00:00	36.496679	25.582949	16844.17	16472.42	10460.19	18562.5	0.5690191984176636	141.47669330644734	13	14	225.34695471649934	875.0	POINT Z(25.58294875116786 36.49667927127508 -16844.17495199292)
2025-01-29 09:40:57.399910+00:00	36.539706	25.663813	9829.76	23687.57	15261.34	20312.5	0.8912361860275269	126.75800701828106	13	20	312.5	2625.0	POINT Z(25.66381282122709 36.53970570198816 -9829.76186201087)
2025-01-29 09:42:30.989910+00:00	36.538275	25.662015	10571.86	23527.35	15101.78	20437.5	0.7729369401931763	126.97244231731784	13	19	139.75424859373686	2375.0	POINT Z(25.662014534177747 36.538274734362744 -10571.8550962552)
2025-01-29 09:43:37.439910+00:00	36.504804	25.606721	13330.43	18595.45	11367.95	19437.5	0.5279446840286255	135.75020399924767	13	12	5725.491245299393	7000.0	POINT Z(25.606721130302525 36.50480413469219 -13330.432327336363)
2025-01-29 09:45:02.849910+00:00	36.539505	25.658691	10702.54	23230.06	15237.82	20812.5	0.6588244438171387	127.93275605147574	13	15	441.9417382415922	2375.0	POINT Z(25.658690997804708 36.53950540260816 -10702.541009142857)
2025-01-29 09:47:26.479910+00:00	36.537682	25.657903	11359.24	23160.23	15034.92	20812.5	0.8287596702575684	127.85640416541503	13	20	257.6941016011038	1125.0	POINT Z(25.65790327105969 36.53768232274099 -11359.236339963038)
2025-01-29 09:57:11.409910+00:00	36.546876	25.657495	8779.4	23120.97	16057.1	19937.5	0.7846967577934265	129.24134050364611	13	20	312.5	1625.0	POINT Z(25.65749465321242 36.54687595431242 -8779.402261337202)
2025-01-29 10:03:30.039910+00:00	36.536509	25.657931	11283.34	23163.09	14904.41	20812.5	0.6512640714645386	127.6781799095373	13	17	197.64235376052372	1750.0	POINT Z(25.65793140881961 36.536508583374 -11283.336690682212)
2025-01-29 10:19:17.669910+00:00	36.540777	25.660711	11451.76	23410.17	15379.74	20562.5	0.8411573767662048	127.636993623069	13	21	419.2627457812106	1312.5	POINT Z(25.66071132831995 36.54077732416133 -11451.763878173579)
2025-01-29 10:34:38.259910+00:00	36.495685	25.53862	20247.82	12510.09	10343.01	18312.5	0.6600910425186157	157.1363703412036	13	17	812.5	687.5	POINT Z(25.538619893943626 36.49568529462646 -20247.816532541445)
2025-01-29 10:35:12.969910+00:00	36.513283	25.604684	14612.98	18411.37	12310.32	20312.5	0.557018518447876	137.87807239370184	13	11	197.64235376052372	1250.0	POINT Z(25.60468415466439 36.51328256034317 -14612.980146922007)
2025-01-29 10:37:14.489910+00:00	36.526068	25.606933	4289.23	18609.3	13732.47	21687.5	0.45031633973121643	139.32127984122815	13	12	62.5	2000.0	POINT Z(25.60693323661372 36.52606836949577 -4289.2300073128745)
2025-01-29 10:55:51.269910+00:00	36.502906	25.603647	12802.12	18321.13	11156.3	19187.5	0.4955589473247528	136.2869526073651	13	12	537.6453291901641	1187.5	POINT Z(25.603646946802765 36.50290592795662 -12802.116662655455)
2025-01-29 11:04:12.449910+00:00	36.50765	25.578456	17564.09	16068.58	11679.37	19687.5	0.5756634473800659	144.94294566755474	13	15	437.5	1062.5	POINT Z(25.578456309475015 36.50765040840218 -17564.09466314282)
2025-01-29 11:07:55.989910+00:00	36.577518	25.562739	16106.81	14650.59	19445.74	16562.5	0.5327356457710266	157.83545554658423	13	15	11673.454126778415	8375.0	POINT Z(25.562738887956076 36.577517642151136 -16106.814608961386)
2025-01-29 11:08:32.579910+00:00	36.544092	25.662796	10292.63	23595.43	15748.86	20312.5	0.8681432604789734	127.6115300855673	13	19	88.38834764831844	2250.0	POINT Z(25.662796371114077 36.54409233851394 -10292.626838730774)
2025-01-29 11:14:33.249910+00:00	36.540516	25.662575	10559.09	23576.72	15351.16	20437.5	0.689667820930481	127.16262392794357	13	16	139.75424859373686	1375.0	POINT Z(25.66257474154759 36.540516172359254 -10559.091968924871)
2025-01-29 11:25:30.489910+00:00	36.482051	25.533202	16609.59	12027.94	8826.28	16812.5	0.7232331037521362	157.13693824415358	13	17	0.0	1062.5	POINT Z(25.533202391123375 36.482051220111636 -16609.589829263925)
2025-01-29 11:35:56.379910+00:00	36.507398	25.598809	15590.75	17887.65	11654.85	19687.5	0.4884471297264099	138.56265563793855	13	10	5900.873875961085	3250.0	POINT Z(25.598808786006682 36.50739773791448 -15590.754248554289)
2025-01-29 11:40:19.109910+00:00	36.487417	25.551025	14364.48	13620.45	9425.26	17312.5	0.645538330078125	150.94190860115293	13	15	565.9615711335886	1062.5	POINT Z(25.55102517325344 36.48741668073189 -14364.476431674419)
2025-01-29 11:40:46.679910+00:00	36.487738	25.551719	14803.1	13682.4	9461.1	17437.5	0.6652621626853943	99.84819709538431	13	12	279.5084971874737	1000.0	POINT Z(25.55171875378374 36.48773810265892 -14803.098962285858)
2025-01-29 11:41:09.379910+00:00	36.486758	25.547815	15173.29	13333.61	9351.62	17312.5	0.472689688205719	152.05838115396168	13	10	1237.4368670764582	5500.0	POINT Z(25.547815413546907 36.486758444590656 -15173.288160645652)
2025-01-29 11:41:57.909910+00:00	36.48565	25.550737	14688.72	13594.99	9228.78	17187.5	0.5048509240150452	100.82590978007761	13	13	1185.8541225631423	5500.0	POINT Z(25.550736924408717 36.48565005253482 -14688.71971792992)
2025-01-29 11:42:32.269910+00:00	36.485318	25.536406	17029.61	12313.82	9189.91	17187.5	0.59166020154953	156.36314703995907	13	16	2537.992563030869	4625.0	POINT Z(25.536405750821526 36.485317764605306 -17029.610273331287)
2025-01-29 11:43:30.079910+00:00	36.486446	25.54624	15380.78	13192.8	9316.71	17312.5	0.5120105147361755	103.20624737022911	13	10	1425.2192813739225	5625.0	POINT Z(25.546239741684943 36.48644641384027 -15380.781499301194)
2025-01-29 11:44:11.259910+00:00	36.492496	25.54594	15072.35	13164.99	9989.37	17937.5	0.46360284090042114	153.79777582438115	13	17	1185.8541225631423	6000.0	POINT Z(25.545940183604415 36.49249615857335 -15072.346285824096)
2025-01-29 11:44:46.859910+00:00	36.486332	25.547711	15479.3	13324.4	9304.21	17312.5	0.5143945217132568	152.01970583625118	13	11	1237.4368670764582	5500.0	POINT Z(25.547711496988004 36.48633220483246 -15479.30079048543)
2025-01-29 11:45:09.269910+00:00	36.488692	25.558929	14070.4	14326.79	9568.18	17562.5	0.6187200546264648	148.21687653572081	13	17	257.6941016011038	1312.5	POINT Z(25.55892876291484 36.488691737418435 -14070.39737204881)
2025-01-29 11:49:48.099910+00:00	36.490318	25.568437	12372.85	15176.48	9750.46	17687.5	0.5175220370292664	145.1166912136631	13	12	2047.2924192699	2875.0	POINT Z(25.568436957799484 36.49031787567894 -12372.85489773744)
2025-01-29 11:50:47.899910+00:00	36.486228	25.539171	17205.83	12560.85	9291.49	17312.5	0.4457084834575653	107.44654472953007	13	12	2325.1344047172843	10000.0	POINT Z(25.539170544856404 36.48622809050656 -17205.832175838732)
2025-01-29 11:51:32.219910+00:00	36.498511	25.585342	9150.46	16685.92	10664.32	18687.5	0.4639468193054199	141.06141743217603	13	10	6930.458137814556	10000.0	POINT Z(25.58534155787426 36.498511353554 -9150.455559011049)
2025-01-29 11:52:36.429910+00:00	36.486982	25.529463	16444.23	11692.84	9374.09	17312.5	0.539756715297699	159.50687679033408	13	14	4759.858191164943	10000.0	POINT Z(25.52946262767089 36.486981917410525 -16444.22901686811)
2025-01-29 11:53:29.339910+00:00	36.488685	25.549261	16021.81	13462.51	9566.09	17562.5	0.8269210457801819	151.85374759326274	13	18	380.1726581436387	1000.0	POINT Z(25.54926095333798 36.48868542139778 -16021.806510668805)
2025-01-29 11:54:11.159910+00:00	36.490998	25.523693	14102.9	11176.5	9819.95	17812.5	0.5463648438453674	162.48741455348141	13	14	1912.1323175972943	3937.5	POINT Z(25.523693485254153 36.4909978376383 -14102.896918461269)
2025-01-29 11:54:49.469910+00:00	36.480409	25.534282	16727.2	12124.71	8643.78	16687.5	0.701809287071228	156.39272847315388	13	17	279.5084971874737	1125.0	POINT Z(25.534281902578567 36.48040875973308 -16727.201827924193)
2025-01-29 11:56:45.719910+00:00	36.486852	25.539097	16150.92	12554.19	9360.85	17312.5	0.8489124774932861	155.53009269546087	13	18	1581.1388300841897	2125.0	POINT Z(25.539097168851953 36.48685197562344 -16150.92066802486)
2025-01-29 11:58:09.979910+00:00	36.485818	25.547039	13783.78	13264.34	9246.92	17312.5	0.7405756115913391	152.18688260623654	13	17	2356.0096031213457	4375.0	POINT Z(25.547038741050834 36.48581780440821 -13783.779958338218)
2025-01-29 11:58:41.569910+00:00	36.492134	25.53805	16040.61	12459.69	9948.09	17937.5	0.8433569073677063	156.81442315827925	13	18	1449.6766880929003	1937.5	POINT Z(25.53804970244299 36.49213439300213 -16040.6096776682)
2025-01-29 12:04:32.279910+00:00	36.48522	25.549132	14402.84	13451.59	9180.68	17187.5	0.8216971755027771	151.2561826365409	13	19	88.38834764831844	687.5	POINT Z(25.54913212321975 36.48521955372014 -14402.83832136812)
2025-01-29 12:06:17.009910+00:00	36.478907	25.497838	17066.5	8866.56	8472.82	16437.5	0.531366229057312	172.71085040061394	13	12	4502.169615863001	3250.0	POINT Z(25.49783832680385 36.478906962574435 -17066.497433912977)
2025-01-29 12:07:55.469910+00:00	36.483867	25.547712	15368.3	13324.83	9030.04	17062.5	0.5840772390365601	151.55262024093474	13	10	2066.2844068520676	2625.0	POINT Z(25.5477115695246 36.48386656579702 -15368.304759551396)
2025-01-29 12:08:34.379910+00:00	36.477512	25.526021	15647.96	11386.53	8320.69	16312.5	0.5588643550872803	159.4718261599154	13	16	1288.470508005519	3000.0	POINT Z(25.526020746994817 36.477512170597784 -15647.956062746158)
2025-01-29 12:09:13.919910+00:00	36.486086	25.543915	15353.45	12985.03	9276.26	17312.5	0.6071920990943909	153.4678891066548	13	17	176.7766952966369	937.5	POINT Z(25.543915054508837 36.486085501278744 -15353.452504311768)
2025-01-29 12:24:13.439910+00:00	36.49773	25.579625	13437.16	16175.09	10576.48	18562.5	0.4238207936286926	142.7670351177452	13	8	375.0	2125.0	POINT Z(25.579624900980697 36.4977301252469 -13437.16489449922)
2025-01-29 12:30:13.479910+00:00	36.488878	25.535098	16443.09	12196.32	9585.61	17562.5	0.47752606868743896	157.4825120709838	13	14	1251.561524656299	1375.0	POINT Z(25.535097749839753 36.488877924095256 -16443.090314746954)
2025-01-29 12:31:45.119910+00:00	36.484949	25.547984	14381.48	13348.98	9150.48	17187.5	0.5832611322402954	151.6530398770967	13	12	139.75424859373686	625.0	POINT Z(25.54798377886008 36.48494938952138 -14381.476225299784)
2025-01-29 12:35:21.449910+00:00	36.479154	25.519395	17903.6	10793.85	8502.48	16562.5	0.44089826941490173	122.28706952527864	13	9	576.2215285808055	812.5	POINT Z(25.51939456359653 36.47915390681317 -17903.59500231839)
2025-01-29 12:40:34.539910+00:00	36.489555	25.54121	16012.61	12742.65	9661.66	17687.5	0.7326502203941345	155.14471938933232	13	19	1937.5	1687.5	POINT Z(25.541210276219296 36.489554771714 -16012.605198157627)
2025-01-29 12:40:55.539910+00:00	36.489148	25.539248	15061.09	12567.32	9616.15	17687.5	0.7103065848350525	155.8561142008451	13	18	380.1726581436387	1000.0	POINT Z(25.539248286654274 36.4891477478915 -15061.0856280304)
2025-01-29 12:42:00.759910+00:00	36.489078	25.554939	14701.25	13970.02	9610.57	17562.5	0.5110044479370117	149.77317275660067	13	10	62.5	1625.0	POINT Z(25.55493876635531 36.489078177458445 -14701.251229614554)
2025-01-29 12:44:48.619910+00:00	36.479891	25.50859	17737.75	9827.7	8583.3	16562.5	0.44552770256996155	130.26246154743714	13	9	1194.060823408925	937.5	POINT Z(25.50858970327917 36.479891100125535 -17737.753266920037)
2025-01-29 12:46:56.869910+00:00	36.48672	25.549577	16031.0	13491.11	9347.62	17312.5	0.7599232196807861	151.3680815410041	13	19	395.28470752104744	2500.0	POINT Z(25.549577018308344 36.48672032529924 -16030.999867702627)
2025-01-29 12:48:46.489910+00:00	36.489982	25.551046	15572.54	13621.88	9710.47	17687.5	0.8428977131843567	151.40821587118035	13	19	176.7766952966369	1000.0	POINT Z(25.55104619119024 36.48998158957502 -15572.539217540212)
2025-01-29 12:50:55.689910+00:00	36.506128	25.597652	6323.79	17784.53	11513.41	19562.5	0.6002823710441589	138.6773901841914	13	13	0.0	875.0	POINT Z(25.597651669324282 36.50612759520518 -6323.786197897822)
2025-01-29 12:51:36.169910+00:00	36.479759	25.513004	17511.22	10222.39	8569.05	16562.5	0.5480481386184692	165.68786360918182	13	13	250.0	1625.0	POINT Z(25.513003961435757 36.47975882990106 -17511.221118730246)
2025-01-29 12:53:56.319910+00:00	36.529377	25.658383	12576.34	23205.57	14111.53	20812.5	0.45690056681632996	126.49279143468058	13	12	225.34695471649934	1125.0	POINT Z(25.658382966334596 36.529377048094744 -12576.340721425531)
2025-01-29 12:55:50.249910+00:00	36.394143	25.36242	2538.14	-3244.67	-956.47	6812.5	0.5007457137107849	213.43994437126636	13	13	21582.146846409883	15187.5	POINT Z(25.362419515377738 36.39414281783165 -2538.1365900330343)
2025-01-29 12:57:05.169910+00:00	36.48059	25.52646	15872.73	11425.38	8662.99	16687.5	0.6192156076431274	159.78549437143764	13	14	1856.1553006146873	3437.5	POINT Z(25.526460323094742 36.48059007151088 -15872.731927907742)
2025-01-29 12:59:48.199910+00:00	36.485785	25.54663	14417.49	13227.82	9243.19	17187.5	0.6295682787895203	152.34100453067444	13	13	2437.5	3625.0	POINT Z(25.54663021163161 36.485784796866895 -14417.488265945469)
2025-01-29 13:00:23.339910+00:00	36.491643	25.544317	15704.8	13019.99	9894.26	17937.5	0.6618663668632507	154.28011803535261	13	14	592.9270612815711	812.5	POINT Z(25.54431656047868 36.49164287432322 -15704.804740697658)
2025-01-29 13:02:59.549910+00:00	36.584012	25.600012	4022.39	17977.38	20174.24	15812.5	0.7840969562530518	147.99063859012392	13	21	139.75424859373686	1125.0	POINT Z(25.60001195109532 36.584012451681346 -4022.393891958439)
2025-01-29 13:28:48.489910+00:00	36.493342	25.546119	15564.28	13180.82	10083.43	18062.5	0.660610556602478	153.87125429614736	13	20	225.34695471649934	687.5	POINT Z(25.546118898942662 36.49334188393469 -15564.27565505481)
2025-01-29 13:31:51.979910+00:00	36.501621	25.606637	14043.9	18588.72	11013.96	19062.5	0.44449812173843384	135.1624352385089	13	11	7591.1132253444885	4000.0	POINT Z(25.60663730798413 36.5016206851399 -14043.904904349956)
2025-01-29 13:32:50.829910+00:00	36.487253	25.556335	14519.26	14095.14	9407.77	17437.5	0.619398832321167	148.89957564449668	13	13	2215.005643333669	4000.0	POINT Z(25.556334646420634 36.487252520355476 -14519.25591763921)
2025-01-29 13:33:22.639910+00:00	36.490321	25.54976	14632.99	13506.85	9748.03	17812.5	0.7941594123840332	151.9585348789177	13	18	318.6887195995491	1125.0	POINT Z(25.54976013565033 36.49032098210924 -14632.99022577958)
2025-01-29 13:42:43.649910+00:00	36.480082	25.518113	17101.64	10679.1	8605.56	16562.5	0.588028609752655	163.40962061768397	13	10	2195.521008781287	2187.5	POINT Z(25.51811260739606 36.48008217417877 -17101.641412226443)
2025-01-29 13:49:31.169910+00:00	36.508197	25.583414	10846.79	16511.6	11740.99	19687.5	0.4461718499660492	143.44770940620606	13	9	1060.6601717798212	3375.0	POINT Z(25.583414455419717 36.508197085043044 -10846.788105521113)
2025-01-29 13:55:11.189910+00:00	36.489791	25.529877	17562.7	11729.42	9686.44	17562.5	0.5195901989936829	159.756121693833	13	10	939.5810236483068	1250.0	POINT Z(25.529876607136377 36.48979050095239 -17562.69620441499)
2025-01-29 13:56:53.479910+00:00	36.525389	25.601304	7557.74	18106.46	13655.83	21562.5	0.47154590487480164	70.35825226873862	13	8	8037.509720056331	9375.0	POINT Z(25.60130397830569 36.525388797304394 -7557.73528932586)
2025-01-29 13:57:59.219910+00:00	36.481701	25.542199	15688.16	12832.38	8788.52	16812.5	0.4657500088214874	106.5746934777585	13	8	1803.8587112077264	2125.0	POINT Z(25.542199393783978 36.48170124071355 -15688.160207432047)
2025-01-29 14:02:07.619910+00:00	36.487942	25.519346	17325.97	10788.29	9479.69	17437.5	0.5911340117454529	163.92910919488008	13	14	125.0	750.0	POINT Z(25.5193460911991 36.48794222215086 -17325.965077538247)
2025-01-29 14:07:40.839910+00:00	36.491468	25.541262	15748.55	12746.95	9874.37	17812.5	0.5081844329833984	155.44185886737083	13	13	176.7766952966369	1250.0	POINT Z(25.541261808622643 36.49146759425478 -15748.551945413972)
2025-01-29 14:09:08.889910+00:00	36.501916	25.591609	9996.05	17245.43	11043.95	19062.5	0.41768574714660645	139.7369713575199	13	8	6166.948191772005	8500.0	POINT Z(25.591609448533667 36.501915506987885 -9996.04947464551)
2025-01-29 14:10:10.969910+00:00	36.487171	25.551802	15100.8	13689.98	9398.03	17437.5	0.4665113389492035	150.5980975517034	13	9	0.0	875.0	POINT Z(25.551802461550153 36.487170804208766 -15100.804080598626)
2025-01-29 14:15:11.109910+00:00	36.477396	25.488417	18809.87	8024.36	8304.01	16312.5	0.5038340091705322	177.17425999180293	13	12	88.38834764831844	250.0	POINT Z(25.488416973512482 36.47739615329872 -18809.871129973795)
2025-01-29 14:15:44.999910+00:00	36.488887	25.546993	15982.54	13259.71	9588.18	17562.5	0.7639328837394714	152.76516988988504	13	17	62.5	562.5	POINT Z(25.546992829808456 36.4888869110983 -15982.541138679331)
2025-01-29 14:16:58.549910+00:00	36.503715	25.600289	7276.44	18020.85	11245.6	19187.5	0.4764566123485565	137.43663630757987	13	8	364.4344934278313	1687.5	POINT Z(25.60028945933533 36.5037147342015 -7276.43506270873)
2025-01-29 14:19:29.729910+00:00	36.489857	25.55108	16602.45	13624.94	9696.63	17687.5	0.5800516605377197	151.37263959039893	13	14	336.5728004459065	812.5	POINT Z(25.551080230390006 36.48985706690009 -16602.453620718647)
2025-01-29 14:20:22.749910+00:00	36.485368	25.551961	14092.84	13704.49	9197.58	17187.5	0.4651426076889038	150.19067175534224	13	15	250.0	750.0	POINT Z(25.551961141289063 36.48536787751236 -14092.841775480254)
2025-01-29 14:22:03.409910+00:00	36.489304	25.548713	15689.07	13413.46	9634.75	17687.5	0.4768509864807129	101.15893862651387	13	11	2899.3533761858007	4500.0	POINT Z(25.54871348005689 36.48930355966278 -15689.072519726038)
2025-01-29 14:23:20.729910+00:00	36.48593	25.540893	15854.72	12714.88	9258.56	17312.5	0.612345814704895	154.64692130495501	13	14	375.0	1062.5	POINT Z(25.540892958766502 36.485929987479764 -15854.720047459317)
2025-01-29 14:24:06.949910+00:00	36.484067	25.543258	16125.67	12926.66	9051.67	17062.5	0.750769853591919	153.36022763911757	13	19	197.64235376052372	812.5	POINT Z(25.543258328467548 36.48406655605228 -16125.66553867194)
2025-01-29 14:24:30.109910+00:00	36.485852	25.55421	15543.28	13905.47	9251.76	17187.5	0.5888097882270813	149.42632025201436	13	13	773.0823048033113	1125.0	POINT Z(25.55421019204459 36.485852308556794 -15543.277223141678)
2025-01-29 14:26:37.579910+00:00	36.481524	25.542305	15552.36	12841.85	8768.87	16812.5	0.8481625318527222	153.26796606411617	13	17	176.7766952966369	750.0	POINT Z(25.542305043479615 36.481524384244324 -15552.355308500737)
2025-01-29 14:27:24.749910+00:00	36.486329	25.548269	16419.76	13374.22	9303.94	17312.5	0.4293615221977234	102.07220448777912	13	11	1075.2906583803283	4000.0	POINT Z(25.54826882583686 36.4863291079077 -16419.760465474777)
2025-01-29 14:29:49.999910+00:00	36.482749	25.550123	15484.14	13540.62	8906.11	16937.5	0.7930765151977539	150.38726103506104	13	17	400.19526483955303	625.0	POINT Z(25.55012310117758 36.48274899364876 -15484.143475808494)
2025-01-29 14:32:12.359910+00:00	36.484063	25.541744	15986.45	12791.24	9051.04	17062.5	0.6645440459251404	153.96903529182177	13	17	1202.2115038544591	1312.5	POINT Z(25.54174359337672 36.48406270323467 -15986.45280673265)
2025-01-29 14:33:37.959910+00:00	36.492067	25.535898	15881.33	12267.38	9940.35	17937.5	0.8403498530387878	157.65881230443847	13	18	488.1406047441659	1000.0	POINT Z(25.535898319532393 36.49206721601488 -15881.3333306301)
2025-01-29 14:34:45.389910+00:00	36.485592	25.545831	15677.54	13156.42	9221.63	17187.5	0.8204430341720581	152.61961778027265	13	19	225.34695471649934	812.5	POINT Z(25.54583112968077 36.48559184034866 -15677.542815967365)
2025-01-29 14:35:25.169910+00:00	36.48019	25.538942	15565.14	12541.36	8620.08	16562.5	0.4645191729068756	108.87050609599652	13	11	1437.5	1437.5	POINT Z(25.53894167103848 36.480190268232114 -15565.140510882084)
2025-01-29 14:36:22.939910+00:00	36.481842	25.541927	15611.61	12807.98	8804.09	16812.5	0.7734740376472473	153.48213360313576	13	18	1001.9512213675873	1375.0	POINT Z(25.541926768718653 36.48184161614407 -15611.606213857542)
2025-01-29 14:36:38.889910+00:00	36.476962	25.511254	17481.58	10066.29	8257.85	16312.5	0.5973491668701172	166.1373599197824	13	15	2696.206826265374	3000.0	POINT Z(25.51125399314773 36.47696182607686 -17481.584517480973)
2025-01-29 14:39:11.059910+00:00	36.478938	25.514279	17324.19	10336.54	8477.96	16437.5	0.4559122323989868	69.09942885445605	13	9	3087.2722588071174	6000.0	POINT Z(25.514279480959928 36.47893839474515 -17324.1883645507)
2025-01-29 14:40:13.159910+00:00	36.487479	25.530023	16500.53	11742.89	9429.45	17437.5	0.7212550640106201	159.34906159986352	13	18	375.0	1500.0	POINT Z(25.530023294039115 36.48747922419406 -16500.5338662734)
2025-01-29 14:42:45.199910+00:00	36.479129	25.498128	18947.9	8892.39	8497.57	16562.5	0.45254892110824585	172.59136891035786	13	11	318.6887195995491	687.5	POINT Z(25.49812758119972 36.479129223462245 -18947.896183173547)
2025-01-29 14:46:06.529910+00:00	36.487835	25.539021	16090.18	12547.25	9470.11	17437.5	0.9530696272850037	155.7274464740088	13	21	312.5	562.5	POINT Z(25.53902139788544 36.487834702102155 -16090.183046898099)
2025-01-29 14:49:44.699910+00:00	36.485245	25.537945	15857.15	12451.41	9182.01	17187.5	0.4597219228744507	155.72106777576437	13	10	225.34695471649934	1312.5	POINT Z(25.53794468976304 36.48524498589592 -15857.153623795608)
2025-01-29 14:50:06.289910+00:00	36.500778	25.585972	16892.82	16741.81	10916.43	18937.5	0.44258370995521545	141.29326296676703	13	9	353.5533905932738	1375.0	POINT Z(25.585972342789052 36.50077763449417 -16892.816794017355)
2025-01-29 15:03:17.789910+00:00	36.482166	25.537301	15148.07	12394.37	8839.57	16812.5	0.4663819372653961	155.44277010616622	13	12	883.8834764831844	4500.0	POINT Z(25.53730112166665 36.48216605008443 -15148.071319718463)
2025-01-29 15:05:17.419910+00:00	36.48036	25.51088	17057.42	10032.42	8635.66	16562.5	0.6345484852790833	166.73839337601302	13	16	2281.0359488618324	2125.0	POINT Z(25.510880059419456 36.48035990463845 -17057.423795353134)
2025-01-29 15:10:28.099910+00:00	36.486567	25.509975	17559.38	9950.66	9325.78	17312.5	0.5240881443023682	167.8591810164353	13	12	257.6941016011038	625.0	POINT Z(25.50997457503666 36.48656716551068 -17559.37731207307)
2025-01-29 15:14:27.789910+00:00	36.507728	25.592149	7812.14	17292.39	11690.35	19687.5	0.5236620306968689	77.46703638693401	13	12	576.2215285808055	1750.0	POINT Z(25.592149359600473 36.50772786234049 -7812.140554032555)
2025-01-29 15:17:50.089910+00:00	36.485524	25.548245	15175.36	13372.2	9214.41	17187.5	0.7058974504470825	151.65999479323867	13	17	1501.3015186830391	2125.0	POINT Z(25.548244686149975 36.48552396178885 -15175.356415307337)
2025-01-29 15:18:47.839910+00:00	36.487434	25.547663	14997.92	13319.84	9426.7	17437.5	0.5510585308074951	152.2422675333583	13	14	437.5	1000.0	POINT Z(25.547662647641214 36.48743388674131 -14997.923842879227)
2025-01-29 15:24:12.989910+00:00	36.515617	25.609962	8950.67	18882.53	12570.94	20562.5	0.5748210549354553	136.76651937826966	13	12	187.5	1250.0	POINT Z(25.609962495585624 36.51561723135612 -8950.670482025114)
2025-01-29 15:29:15.639910+00:00	36.489793	25.543976	14862.61	12989.85	9688.57	17687.5	0.47655296325683594	154.0981628317177	13	10	1397.5424859373686	3500.0	POINT Z(25.543975878115887 36.48979347113857 -14862.610743562556)
2025-01-29 15:29:37.559910+00:00	36.482529	25.542924	15336.45	12897.03	8880.7	16812.5	0.5737746357917786	153.2074103549003	13	10	500.0	2125.0	POINT Z(25.542924097277783 36.48252932299867 -15336.447016996945)
2025-01-29 15:31:26.499910+00:00	36.503718	25.567766	14923.63	15113.89	11240.36	19312.5	0.6606877446174622	147.82165922188824	13	12	2000.9763241977653	1062.5	POINT Z(25.567766082186132 36.503717819028 -14923.634461781467)
2025-01-29 15:32:05.349910+00:00	36.481895	25.536684	16572.88	12339.23	8809.33	16812.5	0.6292447447776794	155.65048840586337	13	12	2450.286972989082	4375.0	POINT Z(25.53668390692274 36.48189482265137 -16572.877141320594)
2025-01-29 15:32:30.519910+00:00	36.481644	25.544371	14925.52	13026.57	8782.43	16812.5	0.6628628969192505	152.45394930321186	13	14	1946.5514377996797	1312.5	POINT Z(25.54437130864649 36.4816438665386 -14925.524282572416)
2025-01-29 15:32:55.089910+00:00	36.481179	25.538841	15542.45	12532.24	8729.96	16687.5	0.6156412363052368	154.624449416563	13	14	2358.495283014151	3375.0	POINT Z(25.53884144833391 36.48117851060697 -15542.446029844155)
2025-01-29 15:34:49.579910+00:00	36.493517	25.540367	15652.41	12666.63	10102.08	18187.5	0.7915297150611877	156.12131043117807	13	18	450.6939094329987	1375.0	POINT Z(25.54036716191885 36.49351654774899 -15652.407607536794)
2025-01-29 15:35:32.669910+00:00	36.476657	25.508595	18097.0	9828.56	8223.68	16312.5	0.4160975515842438	167.35235374192217	13	12	5329.751401331961	6000.0	POINT Z(25.508594750164704 36.47665701022864 -18096.99879878786)
2025-01-29 15:36:52.079910+00:00	36.481422	25.550181	14565.6	13546.06	8758.57	16812.5	0.45069634914398193	150.09748561642857	13	9	637.3774391990981	3500.0	POINT Z(25.55018134561131 36.48142202179888 -14565.59568856219)
2025-01-29 15:39:55.149910+00:00	36.484068	25.546148	15146.96	13185.0	9052.23	17062.5	0.5183582305908203	152.2086552113216	13	13	437.5	1437.5	POINT Z(25.546147962051116 36.484068040066525 -15146.961241729512)
2025-01-29 15:40:48.839910+00:00	36.490805	25.531891	16488.17	11909.33	9799.51	17812.5	0.6584915518760681	159.08230881632312	13	16	441.9417382415922	2125.0	POINT Z(25.531890744664754 36.49080516250007 -16488.17413711151)
2025-01-29 15:45:20.889910+00:00	36.487843	25.51831	17336.73	10695.69	9468.53	17437.5	0.6501927375793457	164.36215043834827	13	18	2333.519337824309	2250.0	POINT Z(25.518310083175194 36.487842905513524 -17336.733369509024)
2025-01-29 15:50:44.549910+00:00	36.487899	25.546576	15322.68	13222.6	9478.26	17437.5	0.5730133056640625	152.74970139837083	13	11	1126.7347735824967	2250.0	POINT Z(25.546575824769448 36.48789890159674 -15322.675060972317)
2025-01-29 15:51:57.919910+00:00	36.488209	25.542488	15732.81	12857.14	9512.16	17437.5	0.9680846333503723	154.4093396136947	13	21	312.5	625.0	POINT Z(25.542488398637186 36.488208753068086 -15732.812579921194)
2025-01-29 15:53:14.359910+00:00	36.484561	25.553526	14442.33	13844.51	9108.03	17187.5	0.44279301166534424	99.49804876787005	13	7	2108.390974179125	2312.5	POINT Z(25.553525728044363 36.48456054103001 -14442.329051581812)
2025-01-29 15:57:29.339910+00:00	36.505432	25.597315	6913.09	17754.56	11435.95	19437.5	0.5152355432510376	138.65052610056264	13	11	6540.737725975565	12500.0	POINT Z(25.597314612080275 36.50543153327806 -6913.08628344199)
2025-01-29 15:58:34.389910+00:00	36.48196	25.549728	16060.63	13505.42	8818.36	16937.5	0.9047424793243408	150.3843869374589	13	20	187.5	937.5	POINT Z(25.549727868819744 36.48196031442384 -16060.63494102589)
2025-01-29 16:05:58.699910+00:00	36.480442	25.525579	16992.35	11346.58	8646.38	16687.5	0.5506673455238342	160.14697751812938	13	14	1629.8006013006623	2000.0	POINT Z(25.525578751468203 36.480441679077096 -16992.352943189155)
2025-01-29 16:08:53.789910+00:00	36.487721	25.544831	16290.54	13066.67	9458.29	17437.5	0.6707919239997864	153.4001779640349	13	14	1131.9231422671771	1312.5	POINT Z(25.54483128765225 36.487721398855925 -16290.541052675053)
2025-01-29 16:17:59.359910+00:00	36.490041	25.548928	15725.87	13432.54	9716.8	17687.5	0.889387845993042	152.22613301711712	13	20	515.3882032022076	1125.0	POINT Z(25.54892831404564 36.49004116762369 -15725.871961997698)
2025-01-29 16:25:35.949910+00:00	36.508931	25.56936	18726.28	15255.29	11820.34	19812.5	0.5449866056442261	148.14694176633895	13	11	380.1726581436387	1375.0	POINT Z(25.56935951641483 36.508931472359635 -18726.27944349722)
2025-01-29 16:32:18.469910+00:00	36.486419	25.495509	20024.62	8657.43	9307.87	17312.5	0.44712287187576294	174.3699351303769	13	8	176.7766952966369	750.0	POINT Z(25.495508674487155 36.48641863156106 -20024.615623745034)
2025-01-29 16:42:06.699910+00:00	36.495932	25.572103	13315.77	15503.09	10375.33	18312.5	0.7543188333511353	144.94315424579244	13	18	4277.941239661901	6500.0	POINT Z(25.57210306326309 36.49593227791822 -13315.768837487434)
2025-01-29 16:42:37.809910+00:00	36.507124	25.577551	14541.85	15987.74	11620.63	19562.5	0.5848726630210876	145.1468409820521	13	15	4201.934078492903	8500.0	POINT Z(25.577550679571964 36.50712355895175 -14541.852045546011)
2025-01-29 16:44:23.799910+00:00	36.489729	25.543685	15856.73	12963.84	9681.38	17687.5	0.9774373173713684	154.2009324917928	13	20	62.5	812.5	POINT Z(25.543684804894436 36.48972911096955 -15856.73158695052)
2025-01-29 16:48:43.239910+00:00	36.481874	25.524449	17292.22	11245.36	8805.49	16812.5	0.4599088132381439	160.8650876017269	13	11	380.1726581436387	1000.0	POINT Z(25.524449020103624 36.481873741698124 -17292.21983147301)
2025-01-29 16:51:00.279910+00:00	36.49525	25.554389	16266.94	13919.72	10296.74	18312.5	0.5316255688667297	96.6529543607096	12	8	2257.7989835235553	3625.0	POINT Z(25.554388510995327 36.49524975672743 -16266.941073333419)
2025-01-29 16:52:39.699910+00:00	36.487502	25.540825	15186.06	12708.58	9433.35	17437.5	0.5389057993888855	154.94817858488312	12	13	1009.7184013377195	1312.5	POINT Z(25.540825345864178 36.487501956231064 -15186.062452534889)
2025-01-29 16:54:37.669910+00:00	36.481345	25.493542	18631.03	8482.18	8743.56	16687.5	0.6042618751525879	174.9420134422518	12	12	62.5	437.5	POINT Z(25.493542263797366 36.48134520795068 -18631.02590046892)
2025-01-29 16:55:30.539910+00:00	36.510261	25.561208	17149.49	14526.47	11966.9	19937.5	0.49088290333747864	151.11095065936476	12	11	615.5536126122565	875.0	POINT Z(25.56120763448903 36.51026081715073 -17149.490874029918)
2025-01-29 17:01:06.159910+00:00	36.488714	25.550087	15257.76	13536.36	9569.41	17562.5	0.7939445972442627	151.54225481996963	12	18	257.6941016011038	1062.5	POINT Z(25.55008704898118 36.48871420616448 -15257.760927119893)
2025-01-29 17:02:26.259910+00:00	36.481384	25.519141	18065.33	10770.87	8750.41	16687.5	0.5852630138397217	163.13362972078	12	10	2942.150573984955	4500.0	POINT Z(25.519141031268354 36.4813838816572 -18065.32733188031)
2025-01-29 17:02:58.269910+00:00	36.482232	25.5126	17548.37	10185.93	8844.04	16812.5	0.5461472868919373	126.58020955354024	12	8	3644.344934278313	5000.0	POINT Z(25.512599841505565 36.48223228908587 -17548.372852452638)
2025-01-29 17:04:29.759910+00:00	36.483786	25.543835	16412.76	12978.24	9020.59	17062.5	0.7297739386558533	153.07704267397196	12	16	375.0	750.0	POINT Z(25.543834777470764 36.483786344658796 -16412.761053882972)
2025-01-29 17:06:53.389910+00:00	36.48785	25.547428	15093.11	13298.75	9472.89	17437.5	0.47337445616722107	152.4095085181807	12	10	1131.9231422671771	10000.0	POINT Z(25.54742750481736 36.48784954927562 -15093.112822801251)
2025-01-29 17:10:15.379910+00:00	36.487137	25.557514	15217.65	14200.55	9395.08	17437.5	0.7922015190124512	148.43657428401832	12	16	515.3882032022076	2125.0	POINT Z(25.557513502495972 36.487136832471975 -15217.653451314323)
2025-01-29 17:15:08.859910+00:00	36.485686	25.539385	15946.57	12580.14	9231.22	17187.5	0.553522527217865	155.2122080548177	12	12	395.28470752104744	750.0	POINT Z(25.5393853875551 36.48568587623571 -15946.568747730074)
2025-01-29 17:15:53.959910+00:00	36.492014	25.541131	15715.68	12735.13	9935.14	17937.5	0.6082717776298523	155.5823909373861	12	11	3972.562145517676	7500.0	POINT Z(25.54113069065823 36.49201428045684 -15715.679505244698)
2025-01-29 17:20:34.129910+00:00	36.488489	25.550608	15559.78	13582.98	9544.47	17562.5	0.7980129718780518	151.30151367681762	12	17	455.0068680800324	1187.5	POINT Z(25.550608134266103 36.48848931899625 -15559.783661668418)
2025-01-29 17:21:12.999910+00:00	36.494671	25.553345	15226.81	13826.59	10232.19	18312.5	0.49059921503067017	151.38009975335393	12	12	2298.0970388562796	3000.0	POINT Z(25.553345492687257 36.494670577673084 -15226.808309839245)
2025-01-29 17:22:30.649910+00:00	36.485641	25.540094	14954.0	12643.5	9226.3	17187.5	0.41274571418762207	107.02061537015081	12	8	2855.9149146989657	10000.0	POINT Z(25.540093993239367 36.485640769392184 -14953.99624997414)
2025-01-29 17:24:59.579910+00:00	36.487834	25.539517	15531.12	12591.54	9470.14	17437.5	0.6242192983627319	155.5286148438129	12	15	375.0	750.0	POINT Z(25.53951674571435 36.48783433476127 -15531.119931963696)
2025-01-29 17:26:01.969910+00:00	36.49171	25.556051	14895.86	14068.94	9903.37	17937.5	0.8062399625778198	149.85043613166752	12	17	139.75424859373686	1500.0	POINT Z(25.556050550945756 36.49170996367176 -14895.8630589648)
2025-01-29 17:28:09.419910+00:00	36.497642	25.561689	13280.2	14571.82	10563.87	18562.5	0.49414944648742676	148.88000879257928	12	12	812.5	2625.0	POINT Z(25.56168854796577 36.49764248855109 -13280.19760224671)
2025-01-29 17:30:36.169910+00:00	36.486228	25.51908	15996.12	10764.76	9289.08	17312.5	0.44922566413879395	163.8212293748783	12	9	2128.6732957408003	4750.0	POINT Z(25.519080250314865 36.48622828166701 -15996.124025728734)
2025-01-29 17:32:08.789910+00:00	36.489638	25.559461	12852.2	14374.23	9673.48	17687.5	0.5235540270805359	148.20459488666293	12	15	534.0002340823457	1625.0	POINT Z(25.559461394137685 36.4896379481219 -12852.200942845508)
2025-01-29 17:41:18.529910+00:00	36.494091	25.560544	13582.52	14470.15	10168.74	18187.5	0.5281697511672974	93.82878710143035	12	12	4376.785350002899	6000.0	POINT Z(25.560543617709065 36.494090523062845 -13582.519230722472)
2025-01-29 17:43:34.339910+00:00	36.489024	25.546066	14269.99	13176.81	9603.34	17562.5	0.6266512870788574	153.14939107651264	12	15	1069.8276730389807	1625.0	POINT Z(25.546065785989647 36.48902437536439 -14269.990133709854)
2025-01-29 17:45:40.919910+00:00	36.498351	25.55408	14402.86	13891.56	10641.51	18687.5	0.5324054956436157	151.7367672909138	12	14	197.64235376052372	1062.5	POINT Z(25.554079693469124 36.49835079898602 -14402.86008407076)
2025-01-29 17:48:37.229910+00:00	36.504059	25.580193	11170.65	16224.51	11280.28	19312.5	0.44525769352912903	143.75329022676632	12	8	3125.6249375124967	4250.0	POINT Z(25.580192581676176 36.504058743239234 -11170.646892521132)
2025-01-29 17:49:54.319910+00:00	36.505888	25.572001	11040.97	15491.98	11482.36	19562.5	0.48541584610939026	146.76346030129133	12	11	2388.12164681785	4375.0	POINT Z(25.57200100736872 36.50588816252352 -11040.968248377034)
2025-01-29 17:51:00.819910+00:00	36.481498	25.534612	15208.62	12154.08	8764.99	16812.5	0.5394811630249023	156.44674189133312	12	11	6231.535224164267	7500.0	POINT Z(25.53461229836072 36.48149843372591 -15208.622655182844)
2025-01-29 17:51:38.349910+00:00	36.510201	25.579214	9305.74	16135.8	11963.14	19937.5	0.4277852177619934	145.1282013874276	12	11	4111.721050849632	10000.0	POINT Z(25.579214373037022 36.51020128093286 -9305.740586607999)
2025-01-29 17:52:51.639910+00:00	36.497738	25.551738	15121.86	13682.36	10573.09	18562.5	0.7162385582923889	152.49302477824708	12	17	3313.089570174643	5250.0	POINT Z(25.55173808772315 36.497738452454065 -15121.85772715343)
2025-01-29 17:55:48.079910+00:00	36.494375	25.548393	14491.84	13383.92	10198.58	18187.5	0.5402309894561768	153.18038375364512	12	13	5863.35281643532	8000.0	POINT Z(25.54839289134669 36.49437466928795 -14491.843670316683)
2025-01-29 17:57:38.809910+00:00	36.500613	25.569873	12218.48	15302.81	10895.48	18937.5	0.4958013892173767	146.56460332353163	12	14	3414.1250709369156	8500.0	POINT Z(25.56987284060123 36.50061326830298 -12218.483329665043)
2025-01-29 17:58:21.529910+00:00	36.522367	25.593343	8507.07	17395.78	13318.36	21312.5	0.8076189160346985	142.7040533819769	12	17	176.7766952966369	625.0	POINT Z(25.593342952499437 36.52236700167643 -8507.065450049251)
2025-01-29 18:00:31.219910+00:00	36.515536	25.591562	9295.38	17238.13	12558.42	20562.5	0.7081732153892517	142.15504536649638	12	15	257.6941016011038	1750.0	POINT Z(25.59156175068243 36.51553559966408 -9295.384978910259)
2025-01-29 18:01:33.179910+00:00	36.496762	25.562528	12783.2	14647.04	10466.05	18437.5	0.6632892489433289	92.22693363122767	12	15	62.5	1250.0	POINT Z(25.562528144706885 36.49676160856022 -12783.199493319336)
2025-01-29 18:03:11.689910+00:00	36.48523	25.503429	17954.57	9365.67	9176.49	17187.5	0.5734257102012634	170.6644194003731	12	14	375.0	250.0	POINT Z(25.503429182097257 36.485230411903 -17954.57227683865)
2025-01-29 18:05:24.709910+00:00	36.529498	25.593326	9490.77	17392.65	14111.32	21937.5	0.4770665764808655	143.76666243769677	12	9	530.3300858899106	1312.5	POINT Z(25.593325847234 36.52949833795634 -9490.771572740785)
2025-01-29 18:06:21.029910+00:00	36.528564	25.602923	7882.01	18250.39	14009.22	21937.5	0.5437963604927063	140.8408488871657	12	10	336.5728004459065	1312.5	POINT Z(25.6029231732307 36.52856412551195 -7882.010609800651)
2025-01-29 18:08:36.319910+00:00	36.526676	25.598008	8124.41	17811.64	13798.37	21812.5	0.6622181534767151	141.98045914277614	12	14	187.5	1062.5	POINT Z(25.598007908033942 36.52667623120714 -8124.405924291629)
2025-01-29 18:09:24.349910+00:00	36.517989	25.587917	8278.89	16911.9	12830.6	20812.5	0.4244564175605774	76.42422833351333	12	9	3935.515372857791	7437.5	POINT Z(25.587917238429 36.517989128464606 -8278.88761628635)
2025-01-29 18:11:11.519910+00:00	36.533723	25.594638	6408.58	17508.92	14581.29	21437.5	0.4626060724258423	143.97439983692243	12	14	6431.429176318433	12500.0	POINT Z(25.59463785225661 36.53372268668684 -6408.579241295559)
2025-01-29 18:11:44.969910+00:00	36.512221	25.583169	11090.78	16488.78	12188.35	20187.5	0.6059376001358032	144.20525985597055	12	14	1250.0	7875.0	POINT Z(25.583168725546894 36.51222066659395 -11090.78082138765)
2025-01-29 18:12:05.859910+00:00	36.511963	25.58546	10892.52	16693.57	12160.08	20187.5	0.5365535616874695	143.44345079803256	12	12	2627.9745052035796	11000.0	POINT Z(25.585459614084648 36.51196286609366 -10892.518765405097)
2025-01-29 18:12:45.859910+00:00	36.497241	25.555722	14927.7	14038.54	10518.37	18562.5	0.5934484004974365	150.95197985530717	12	15	3186.8871959954904	9000.0	POINT Z(25.55572174806546 36.49724116514689 -14927.7032401696)
2025-01-29 18:14:33.639910+00:00	36.500212	25.561986	14845.32	14597.89	10849.6	18812.5	0.6878145337104797	149.22243378076797	12	14	312.5	1062.5	POINT Z(25.56198551735741 36.50021166703525 -14845.316952353389)
2025-01-29 18:14:58.259910+00:00	36.516191	25.591597	8520.55	17241.11	12631.27	20562.5	0.6576483249664307	142.25158359861067	12	16	0.0	1500.0	POINT Z(25.591596684247676 36.51619067056673 -8520.55169191915)
2025-01-29 18:17:08.949910+00:00	36.516524	25.587274	11456.83	16854.74	12667.58	20687.5	0.49401718378067017	143.62661629933731	12	10	2128.6732957408003	14000.0	POINT Z(25.587274018725687 36.516524120620915 -11456.828054727663)
2025-01-29 18:17:50.399910+00:00	36.514416	25.569479	9602.2	15264.89	12430.22	20437.5	0.5826018452644348	148.9640233985182	12	17	1380.6701271484076	9500.0	POINT Z(25.569479060920646 36.5144161321213 -9602.196818239847)
2025-01-29 18:18:40.929910+00:00	36.504264	25.580737	11824.8	16273.09	11303.24	19312.5	0.619891881942749	143.6140195380702	12	15	2455.8603380485624	8000.0	POINT Z(25.580736638892486 36.504264417614834 -11824.799261345943)
2025-01-29 18:18:55.569910+00:00	36.500087	25.556317	15411.53	14091.25	10834.9	18812.5	0.6492562890052795	151.21567828083838	12	15	5138.7011977736165	8000.0	POINT Z(25.556317245296338 36.500087070929695 -15411.529038942463)
2025-01-29 18:19:26.729910+00:00	36.496332	25.559972	14506.88	14418.65	10417.87	18437.5	0.6391168832778931	149.2594064009307	12	15	5026.880866899473	8000.0	POINT Z(25.55997226754661 36.49633171523151 -14506.878700899835)
2025-01-29 18:20:33.019910+00:00	36.520018	25.590182	9900.95	17113.88	13056.6	21062.5	0.8558072447776794	143.29051569347536	12	19	225.34695471649934	1125.0	POINT Z(25.59018249536212 36.52001804929056 -9900.951269000045)
2025-01-29 18:22:26.179910+00:00	36.497087	25.575108	12988.97	15771.46	10504.19	18562.5	0.44905054569244385	144.14556161646308	12	9	559.0169943749474	2875.0	POINT Z(25.575107966147755 36.4970867275765 -12988.968756329736)
2025-01-29 18:22:55.239910+00:00	36.498726	25.562469	14202.14	14641.38	10684.51	18687.5	0.46628695726394653	148.79488383376855	12	10	937.5	2750.0	POINT Z(25.562468980686354 36.4987263559462 -14202.142614277102)
2025-01-29 18:23:22.649910+00:00	36.496126	25.571168	13855.32	15419.44	10396.77	18437.5	0.5074477195739746	145.29954982958697	12	8	515.3882032022076	2750.0	POINT Z(25.571167671047487 36.49612638705827 -13855.321796346816)
2025-01-29 18:27:47.289910+00:00	36.521678	25.582949	10582.13	16467.1	13239.89	21187.5	0.9371441602706909	145.75873907282158	12	22	380.1726581436387	625.0	POINT Z(25.58294865046207 36.52167773157935 -10582.128852425158)
2025-01-29 18:28:54.449910+00:00	36.521647	25.590536	9957.28	17145.14	13237.8	21187.5	0.5615444779396057	143.4355592796919	12	11	279.5084971874737	1187.5	POINT Z(25.590536357843924 36.52164707200515 -9957.28037513362)
2025-01-29 18:29:12.499910+00:00	36.51904	25.58829	10414.29	16944.95	12947.56	20937.5	0.652278482913971	143.71348168485994	12	15	176.7766952966369	1125.0	POINT Z(25.588289723400276 36.519040386037844 -10414.285688183783)
2025-01-29 18:29:42.189910+00:00	36.515764	25.587006	11117.99	16830.96	12583.0	20562.5	0.5937086939811707	143.58702787045382	12	11	450.6939094329987	1500.0	POINT Z(25.587006114557134 36.515763870729714 -11117.987377056184)
2025-01-29 18:30:10.999910+00:00	36.501804	25.575854	14205.41	15837.16	11028.87	19062.5	0.42248713970184326	144.76986309959833	12	12	225.34695471649934	812.5	POINT Z(25.575853676142728 36.50180422963734 -14205.407384081622)
2025-01-29 18:31:24.799910+00:00	36.516604	25.5853	10940.59	16678.34	12676.17	20687.5	0.45092839002609253	144.24923084796657	12	10	4715.748217409407	10500.0	POINT Z(25.585300369606365 36.51660440541422 -10940.590915402176)
2025-01-29 18:32:42.679910+00:00	36.524965	25.592029	10464.15	17277.8	13606.98	21562.5	0.685053825378418	143.48949952220488	12	16	125.0	625.0	POINT Z(25.592029154150687 36.524964780835106 -10464.154339790652)
2025-01-29 18:33:55.819910+00:00	36.500238	25.560347	14764.3	14451.46	10852.3	18812.5	0.6078778505325317	149.80447628539457	12	14	883.8834764831844	4000.0	POINT Z(25.560347382167652 36.50023818307795 -14764.297213744041)
2025-01-29 18:35:16.169910+00:00	36.49936	25.558515	13514.47	14287.82	10754.35	18812.5	0.6372770071029663	150.30661893977694	12	15	503.89110926865936	1375.0	POINT Z(25.55851489351836 36.49935972369538 -13514.470670816318)
2025-01-29 18:36:38.539910+00:00	36.491056	25.550495	15144.89	13572.4	9829.89	17812.5	0.8093418478965759	151.81082731558465	12	16	3140.5861316002783	6500.0	POINT Z(25.55049488092098 36.49105627184762 -15144.892997059314)
2025-01-29 18:38:12.939910+00:00	36.509876	25.575769	9619.55	15827.9	11926.37	19937.5	0.8348549008369446	146.18817565419675	12	18	400.19526483955303	1687.5	POINT Z(25.575768512810576 36.509875757639904 -9619.553133614678)
2025-01-29 18:43:30.189910+00:00	36.50266	25.560831	11076.84	14494.23	11121.65	19062.5	0.4970720410346985	150.03983708731187	12	10	1286.9537676233751	5500.0	POINT Z(25.560830929082076 36.50265984734079 -11076.835894741078)
2025-01-29 18:44:41.149910+00:00	36.494753	25.544041	15085.66	12994.85	10240.02	18187.5	0.48795291781425476	154.89769126867694	12	13	2186.6069605669877	5875.0	POINT Z(25.544041087223857 36.494752646107464 -15085.658429197127)
2025-01-29 18:45:16.709910+00:00	36.495051	25.545517	13420.77	13126.77	10273.4	18312.5	0.7013558149337769	154.3820904049007	12	15	139.75424859373686	1375.0	POINT Z(25.545517475580944 36.49505105105888 -13420.766792700082)
2025-01-29 18:48:00.609910+00:00	36.493801	25.539489	13981.97	12588.05	10133.6	18062.5	0.5665273070335388	156.50909153728003	12	13	2100.9670392464513	3312.5	POINT Z(25.539488576867356 36.49380103088331 -13981.968471545464)
2025-01-29 18:49:15.419910+00:00	36.493566	25.542677	14962.68	12873.11	10107.84	18187.5	0.6789095997810364	155.23164987313243	12	14	3077.7680630612826	5312.5	POINT Z(25.54267700939289 36.493565574514875 -14962.683801834486)
2025-01-29 18:50:25.899910+00:00	36.494327	25.536845	14619.74	12351.61	10191.71	18187.5	0.5226744413375854	106.67813737514794	12	12	2938.1648183857897	4750.0	POINT Z(25.536844569661053 36.4943267427583 -14619.743451822564)
2025-01-29 18:50:50.889910+00:00	36.500743	25.560339	11791.8	14450.62	10908.44	18937.5	0.5684285759925842	149.89284790886467	12	12	265.1650429449553	1375.0	POINT Z(25.560339072127682 36.500743107161064 -11791.801616103005)
2025-01-29 18:51:10.519910+00:00	36.494757	25.535198	15644.26	12204.4	10239.3	18187.5	0.5292682647705078	158.34011501390302	12	10	2713.5366682615513	5250.0	POINT Z(25.53519846088917 36.494756615613696 -15644.25570811012)
2025-01-29 18:51:37.559910+00:00	36.501558	25.564913	11332.34	14859.31	10999.74	19062.5	0.5626702308654785	148.4322538527907	12	11	790.5694150420949	2875.0	POINT Z(25.56491313230215 36.50155789702255 -11332.344702708702)
2025-01-29 18:53:34.229910+00:00	36.497522	25.523242	17345.12	11135.16	10545.39	18562.5	0.5841975212097168	163.49287609011404	12	13	673.145600891813	750.0	POINT Z(25.52324154325856 36.49752234812768 -17345.117082000455)
2025-01-29 18:54:49.889910+00:00	36.493042	25.477857	18309.07	7078.76	10042.86	17062.5	0.4566528797149658	152.68118946142704	12	9	88.38834764831844	625.0	POINT Z(25.477857027045978 36.49304151021672 -18309.073842227433)
2025-01-29 18:58:19.899910+00:00	36.490168	25.54416	14341.76	13006.24	9730.25	17687.5	0.731011688709259	154.09063721262189	12	13	450.6939094329987	1312.5	POINT Z(25.544159897073417 36.49016806639646 -14341.756446828267)
2025-01-29 19:04:13.069910+00:00	36.496128	25.56228	13345.66	14624.95	10395.56	18312.5	0.5293826460838318	148.39963513778628	12	12	5247.022965453839	6250.0	POINT Z(25.562279656718427 36.496128030599806 -13345.66140221479)
2025-01-29 19:04:59.709910+00:00	36.488922	25.515422	16444.78	10437.37	9588.23	17562.5	0.4689933955669403	165.7396191770721	12	12	1845.602882529175	6500.0	POINT Z(25.515422268997824 36.488922192558704 -16444.781333454426)
2025-01-29 19:05:32.099910+00:00	36.491271	25.548096	14368.22	13357.93	9853.44	17937.5	0.6957756876945496	152.76171790781814	12	12	2722.8776138489957	2937.5	POINT Z(25.54809612640552 36.49127104813933 -14368.223203994325)
2025-01-29 19:08:14.179910+00:00	36.490527	25.536077	15587.11	12283.6	9769.06	17687.5	0.5813112854957581	108.24331140073343	12	8	2128.6732957408003	8500.0	POINT Z(25.53607702605534 36.49052661020939 -15587.112830387308)
2025-01-29 19:10:19.129910+00:00	36.492985	25.553431	15097.32	13834.56	10044.72	18062.5	0.7320007085800171	151.0519718699365	12	15	197.64235376052372	812.5	POINT Z(25.5534312574663 36.49298451761562 -15097.318721479456)
2025-01-29 19:13:02.659910+00:00	36.487427	25.536718	14986.72	12341.38	9424.51	17437.5	0.4480409324169159	156.58956437519774	12	8	1563.7495003996005	1312.5	POINT Z(25.536717859660197 36.487427252035744 -14986.715594834637)
2025-01-29 19:14:46.799910+00:00	36.477526	25.477745	18556.13	7070.16	8317.62	16312.5	0.4221850037574768	182.43636543574027	12	8	1346.291201783626	1687.5	POINT Z(25.47774508606678 36.4775261056634 -18556.128852905873)
2025-01-29 19:16:12.799910+00:00	36.505413	25.574914	11502.55	15752.42	11430.03	19437.5	0.5438427925109863	145.71685606838267	12	11	1427.9574573494829	1750.0	POINT Z(25.574913844938923 36.50541332390924 -11502.545774309892)
2025-01-29 19:17:16.809910+00:00	36.498705	25.564347	12025.72	14809.28	10682.37	18687.5	0.5798577666282654	148.13175448104212	12	11	125.0	1812.5	POINT Z(25.564347295536173 36.49870453333027 -12025.722254723662)
2025-01-29 19:18:24.059910+00:00	36.50185	25.561694	11119.18	14571.56	11031.76	19062.5	0.6350513100624084	91.29796129330134	12	13	312.5	2062.5	POINT Z(25.56169440829912 36.50185029694455 -11119.176901198935)
2025-01-29 19:18:42.499910+00:00	36.489091	25.504247	16725.67	9438.27	9605.88	17562.5	0.6945828199386597	170.6477987077332	12	15	652.5191568069093	750.0	POINT Z(25.504246579065303 36.489091272528476 -16725.67453084886)
2025-01-29 19:20:20.619910+00:00	36.502454	25.561439	11211.03	14548.62	11098.82	19062.5	0.5440155267715454	91.24893956235371	12	9	773.0823048033113	3187.5	POINT Z(25.561439091991815 36.502453678051964 -11211.027168361417)
2025-01-29 19:21:47.509910+00:00	36.507888	25.565754	9624.46	14933.29	11703.71	19687.5	0.6870353817939758	149.19247647745124	12	15	250.0	1875.0	POINT Z(25.565754461934585 36.507887715115174 -9624.460801838994)
2025-01-29 19:22:10.109910+00:00	36.490052	25.498014	16831.15	8880.95	9712.1	17687.5	0.7961040139198303	173.492915874961	12	16	1007.7822185373187	812.5	POINT Z(25.498013584664925 36.4900518897077 -16831.15425073086)
2025-01-29 19:22:50.839910+00:00	36.494909	25.543015	13239.37	12903.06	10257.3	18187.5	0.5652669668197632	102.90531386976255	12	13	1889.5270572288719	3937.5	POINT Z(25.54301451510806 36.49490929713092 -13239.374416279894)
2025-01-29 19:26:17.189910+00:00	36.500042	25.561886	11475.51	14588.99	10830.67	18812.5	0.5587841868400574	149.22836333581412	12	15	1767.7669529663688	3000.0	POINT Z(25.561885642409333 36.50004160578833 -11475.50943596332)
2025-01-29 19:26:49.699910+00:00	36.485087	25.497507	16031.08	8836.19	9159.95	17187.5	0.5501956343650818	173.35877027036742	12	14	7412.247044587762	7500.0	POINT Z(25.497506567164194 36.485086703464376 -16031.075387000274)
2025-01-29 19:28:14.619910+00:00	36.503068	25.570934	11062.26	15397.16	11168.64	19187.5	0.6323771476745605	146.63735546335644	12	14	353.5533905932738	1875.0	POINT Z(25.57093389083316 36.50306836571384 -11062.264156246769)
2025-01-29 19:33:55.229910+00:00	36.515479	25.581502	10015.9	16339.14	12550.36	20562.5	0.725525438785553	145.25749893367805	12	16	265.1650429449553	1000.0	POINT Z(25.58150207915984 36.515478877642 -10015.896359558374)
2025-01-29 19:35:30.099910+00:00	36.495486	25.555769	12377.95	14043.1	10323.21	18312.5	0.696895182132721	150.6312115903552	12	11	419.2627457812106	1625.0	POINT Z(25.555769157113843 36.49548604843955 -12377.946112962973)
2025-01-29 19:36:06.409910+00:00	36.491492	25.540726	14330.16	12699.06	9877.04	17812.5	0.6827951669692993	155.65616229535118	12	17	225.34695471649934	1250.0	POINT Z(25.540726200124933 36.49149224545748 -14330.164243912526)
2025-01-29 19:37:37.439910+00:00	36.4973	25.566865	11747.48	15034.57	10526.53	18562.5	0.49101194739341736	90.06116161118149	12	7	4376.785350002899	8750.0	POINT Z(25.56686470168426 36.497299530929276 -11747.484501121848)
2025-01-29 19:37:57.109910+00:00	36.508232	25.561202	19459.42	14526.36	11741.3	19687.5	0.782193124294281	150.80240960049073	12	19	62.5	1000.0	POINT Z(25.56120208969007 36.50823201635899 -19459.421630321125)
2025-01-29 19:39:16.189910+00:00	36.51533	25.57749	8630.75	15980.63	12533.17	20562.5	0.5769410133361816	80.8405933369898	12	9	4220.948501225761	7625.0	POINT Z(25.57749007531745 36.515330297788395 -8630.74557428994)
2025-01-29 19:40:07.039910+00:00	36.490587	25.54135	15145.92	12755.0	9776.47	17812.5	0.5187265276908875	155.26192708255775	12	9	877.2293029761374	2750.0	POINT Z(25.541350284628844 36.490587076283106 -15145.9156694245)
2025-01-29 19:40:53.149910+00:00	36.494211	25.552768	13751.33	13775.06	10180.99	18187.5	0.5797293782234192	151.51415069893042	12	15	0.0	562.5	POINT Z(25.552768120167347 36.4942109500665 -13751.326283214365)
2025-01-29 19:44:00.739910+00:00	36.493796	25.554771	13823.72	13954.13	10135.11	18187.5	0.524371325969696	150.69999289779443	12	8	400.19526483955303	1375.0	POINT Z(25.554770547701704 36.493795710103676 -13823.72448610415)
2025-01-29 19:48:47.429910+00:00	36.485533	25.507417	16856.67	9722.18	9210.57	17187.5	0.5977972149848938	168.89224868835947	12	11	257.6941016011038	750.0	POINT Z(25.50741733850323 36.48553333341799 -16856.669931234792)
2025-01-29 19:51:03.149910+00:00	36.501476	25.575405	14011.06	15797.08	10992.33	18937.5	0.5208601355552673	85.32650677695784	12	9	312.5	2437.5	POINT Z(25.575404532345008 36.50147628731869 -14011.063064752916)
2025-01-29 19:52:24.299910+00:00	36.505032	25.571089	11352.22	15410.65	11386.96	19437.5	0.5428085327148438	146.9227972127996	12	10	618.7184335382291	1687.5	POINT Z(25.571089148829984 36.505031570158096 -11352.222338938973)
2025-01-29 19:53:07.359910+00:00	36.492499	25.551806	13815.41	13689.35	9990.47	17937.5	0.6747912764549255	151.57285500116063	12	13	375.0	875.0	POINT Z(25.55180588600579 36.49249876090942 -13815.405181657585)
2025-01-29 19:53:58.909910+00:00	36.50477	25.587601	12558.98	16886.48	11360.68	19437.5	0.5970940589904785	141.5185806262362	12	13	441.9417382415922	1562.5	POINT Z(25.587600605778075 36.50477035795063 -12558.977973329376)
2025-01-29 19:54:34.709910+00:00	36.50367	25.625458	2068.8	20270.42	11245.59	19187.5	0.44932642579078674	38.03837019731691	12	8	312.5	1625.0	POINT Z(25.62545785147832 36.50366970053972 -2068.801585524339)
2025-01-29 19:56:31.129910+00:00	36.499617	25.569632	12418.74	15281.48	10784.67	18812.5	0.6663177609443665	146.4684029284432	12	20	197.64235376052372	1062.5	POINT Z(25.569631953634886 36.499617122273285 -12418.742584097525)
2025-01-29 19:57:12.869910+00:00	36.499814	25.564013	16308.4	14779.14	10805.7	18812.5	0.6791110634803772	148.44369174323657	12	14	812.5	1312.5	POINT Z(25.56401251184869 36.49981408753261 -16308.403890636786)
2025-01-29 19:58:14.659910+00:00	36.493415	25.5499	13917.05	13518.78	10092.04	18062.5	0.4889591336250305	152.4490511489714	12	11	2928.8436284649956	6125.0	POINT Z(25.549899568958846 36.49341464794128 -13917.050603708789)
2025-01-29 19:58:48.479910+00:00	36.511139	25.574981	8648.24	15757.29	12066.72	20062.5	0.5722689032554626	146.65027614987952	12	13	2987.60460067928	5687.5	POINT Z(25.57498133540383 36.511139136788046 -8648.241883878349)
2025-01-29 20:01:05.429910+00:00	36.502259	25.560561	15179.47	14470.18	11076.98	19062.5	0.8793560266494751	150.06807198421498	12	19	790.5694150420949	2625.0	POINT Z(25.56056110977787 36.50225852465311 -15179.473295178464)
2025-01-29 20:02:30.909910+00:00	36.519679	25.580671	9459.92	16264.0	13017.26	21062.5	0.4555109441280365	146.16787091462348	12	9	3988.2640333859545	10000.0	POINT Z(25.580671117154534 36.51967904111989 -9459.923737223398)
2025-01-29 20:03:30.929910+00:00	36.49605	25.558426	14482.2	14280.46	10386.35	18312.5	0.6733728647232056	149.7657248060902	12	13	62.5	1250.0	POINT Z(25.558425710932518 36.49605039963758 -14482.203446383126)
2025-01-29 20:09:38.319910+00:00	36.508195	25.581689	11262.91	16357.42	11740.47	19812.5	0.46956950426101685	81.19249559109176	12	7	1034.559084827928	2875.0	POINT Z(25.581689410484678 36.50819505586286 -11262.91474398482)
2025-01-29 20:10:40.839910+00:00	36.491353	25.552868	14012.09	13784.52	9863.22	17812.5	0.6019027233123779	150.96966357180563	12	11	1064.3366478704002	1312.5	POINT Z(25.55286825006306 36.491353004534716 -14012.092928262307)
2025-01-29 20:13:10.169910+00:00	36.489397	25.500131	18481.85	9070.35	9639.46	17687.5	0.46787261962890625	172.5011078014182	12	11	1017.4262872562316	1125.0	POINT Z(25.500131412603025 36.489396848966905 -18481.852239075317)
2025-01-29 20:16:38.839910+00:00	36.498537	25.562105	12388.45	14608.85	10663.35	18687.5	0.4173978269100189	148.89011544487545	12	8	3636.297051947214	8000.0	POINT Z(25.56210463599675 36.49853651716064 -12388.450996477635)
2025-01-29 20:18:32.469910+00:00	36.495282	25.537528	14275.59	12412.54	10297.97	18312.5	0.7038937211036682	157.50189761135778	12	13	877.2293029761374	1500.0	POINT Z(25.537527865502533 36.495281528136076 -14275.590072695602)
2025-01-29 20:18:45.929910+00:00	36.521931	25.595479	8290.41	17586.77	13270.3	21312.5	0.635766863822937	142.00125926561844	12	10	62.5	1062.5	POINT Z(25.59547924917508 36.52193135196263 -8290.413318639476)
2025-01-29 20:21:52.789910+00:00	36.488567	25.540436	14568.28	12673.57	9551.72	17562.5	0.5313284397125244	155.28545530229655	12	11	503.89110926865936	2125.0	POINT Z(25.540435731506737 36.488566929361184 -14568.277435504217)
2025-01-29 20:23:24.229910+00:00	36.487892	25.546399	16006.3	13206.83	9477.5	17437.5	0.7183263897895813	152.81724971422247	12	16	176.7766952966369	1000.0	POINT Z(25.546399450364234 36.487892303357604 -16006.302252845682)
2025-01-29 20:24:53.399910+00:00	36.499257	25.559753	15451.47	14398.55	10743.09	18812.5	0.4555785655975342	149.84778674787984	12	11	257.6941016011038	1062.5	POINT Z(25.55975348303152 36.499256860577084 -15451.472045027856)
2025-01-29 20:30:36.479910+00:00	36.487319	25.536547	14504.07	12326.12	9412.5	17437.5	0.5501622557640076	156.64114712812338	12	10	3439.204123049401	4750.0	POINT Z(25.536546938580564 36.48731940583671 -14504.072245928488)
2025-01-29 20:31:27.799910+00:00	36.500395	25.5592	12289.31	14348.9	10869.56	18812.5	0.4413638710975647	150.23742054612566	12	8	5028.046340279691	11500.0	POINT Z(25.559200299827314 36.5003949764497 -12289.308492493969)
2025-01-29 20:32:37.009910+00:00	36.483837	25.550313	15044.81	13557.38	9027.07	17062.5	0.6192991733551025	150.5285415395868	12	12	250.0	1875.0	POINT Z(25.55031268314764 36.48383656369912 -15044.81164632164)
2025-01-29 20:33:41.699910+00:00	36.500655	25.560999	12248.35	14509.6	10898.72	18937.5	0.4520353674888611	149.64523409146892	12	8	5581.778390441526	11500.0	POINT Z(25.560998726119013 36.5006547728853 -12248.34549645722)
2025-01-29 20:34:13.669910+00:00	36.478775	25.488507	17633.82	8032.22	8457.28	16437.5	0.5793560743331909	177.20407544186273	12	10	380.1726581436387	500.0	POINT Z(25.488506525771154 36.47877455840409 -17633.821769984388)
2025-01-29 20:35:48.849910+00:00	36.511614	25.56679	10418.84	15025.08	12118.23	20062.5	0.48290491104125977	86.1646462487272	12	8	3972.562145517676	12000.0	POINT Z(25.566789598627526 36.511614087779456 -10418.836133516095)
2025-01-29 20:36:37.889910+00:00	36.484858	25.540091	14948.7	12643.32	9139.24	17187.5	0.4642166793346405	154.780833553575	12	10	4288.884616074441	12000.0	POINT Z(25.540090515651713 36.48485780965808 -14948.697255658513)
2025-01-29 20:37:11.409910+00:00	36.507584	25.581427	11054.6	16334.07	11672.43	19687.5	0.6695756316184998	143.9752037885849	12	12	176.7766952966369	1250.0	POINT Z(25.581426715952883 36.507583500290636 -11054.602551286442)
2025-01-29 20:42:34.849910+00:00	36.507495	25.569299	11703.81	15250.2	11660.63	19562.5	0.437804639339447	86.34102078811884	12	7	312.5	2187.5	POINT Z(25.569299418438813 36.507495280885664 -11703.80613923099)
2025-01-29 20:46:34.109910+00:00	36.480495	25.499523	18067.94	9016.98	8649.55	16687.5	0.661663293838501	172.04670238646844	12	14	250.0	625.0	POINT Z(25.499522826208466 36.48049489377529 -18067.944965313094)
2025-01-29 20:47:02.619910+00:00	36.491045	25.543102	15720.13	12911.5	9827.61	17812.5	0.5738073587417603	154.65197292164876	12	9	637.3774391990981	5000.0	POINT Z(25.543101839342356 36.49104486060004 -15720.133528740695)
2025-01-29 20:48:41.979910+00:00	36.495333	25.569459	12647.35	15266.89	10308.22	18312.5	0.5844463109970093	145.73685791823812	12	12	395.28470752104744	1625.0	POINT Z(25.569459335900593 36.495332518197706 -12647.352286660524)
2025-01-29 20:50:43.849910+00:00	36.496463	25.566205	12424.01	14975.81	10433.36	18437.5	0.4946305751800537	147.07789315550232	12	12	4126.893504804794	16500.0	POINT Z(25.566205444849647 36.496462543317975 -12424.00862063439)
2025-01-29 20:52:28.309910+00:00	36.491283	25.535344	15635.32	12217.92	9853.07	17812.5	0.45677450299263	157.7600328742452	12	8	1912.1323175972943	16500.0	POINT Z(25.535343630018684 36.49128292297529 -15635.317002449015)
2025-01-29 20:53:59.069910+00:00	36.511775	25.582981	11015.73	16472.1	12138.73	20187.5	0.5058070421218872	144.1906032789333	12	9	7551.903733496608	16500.0	POINT Z(25.582981085339746 36.51177473829389 -11015.730773376672)
2025-01-29 20:55:14.169910+00:00	36.495069	25.556707	12898.32	14126.98	10277.03	18312.5	0.742181658744812	150.21576206860732	12	14	643.4768838116876	1375.0	POINT Z(25.55670669560611 36.49506945486674 -12898.315432684749)
2025-01-29 20:56:32.309910+00:00	36.522639	25.594429	8534.6	17492.8	13348.8	21312.5	0.8006281852722168	142.42231761089218	12	17	225.34695471649934	1312.5	POINT Z(25.594429461769565 36.522639029801155 -8534.598458116476)
2025-01-29 21:00:29.859910+00:00	36.508015	25.58312	12860.8	16485.35	11720.68	19687.5	0.5898171067237854	143.50958822666442	12	13	139.75424859373686	1000.0	POINT Z(25.583120374393896 36.50801487031051 -12860.801337009741)
2025-01-29 21:02:40.069910+00:00	36.501766	25.561705	10328.13	14572.56	11022.34	19062.5	0.4747239947319031	149.58441404923582	12	13	2690.4054062538603	3500.0	POINT Z(25.561705499849637 36.50176550635906 -10328.129056771306)
2025-01-29 21:04:41.029910+00:00	36.509157	25.583094	11420.49	16482.75	11847.67	19812.5	0.6386091709136963	143.7142399350248	12	11	197.64235376052372	1187.5	POINT Z(25.583093993584086 36.50915694647026 -11420.489969360238)
2025-01-29 21:09:48.379910+00:00	36.509011	25.576217	12426.02	15868.16	11830.29	19812.5	0.6236628890037537	145.89916533084133	12	12	475.98581911649427	1687.5	POINT Z(25.576216985084184 36.50901106223327 -12426.020782781743)
2025-01-29 21:11:04.769910+00:00	36.483001	25.550222	14318.43	13549.44	8934.12	16937.5	0.5145084857940674	101.62830177670656	12	9	690.3350635742038	1062.5	POINT Z(25.550222190796575 36.48300073782208 -14318.428827854897)
2025-01-29 21:11:37.049910+00:00	36.504864	25.566744	13370.74	15022.36	11367.62	19437.5	0.6659523248672485	148.36232863447796	12	13	441.9417382415922	1687.5	POINT Z(25.56674449308971 36.5048637499393 -13370.742221955203)
2025-01-29 21:14:43.419910+00:00	36.514633	25.584743	8570.19	16628.98	12456.87	20437.5	0.6596361994743347	144.10627156711575	12	14	318.6887195995491	1500.0	POINT Z(25.58474331293804 36.51463307520493 -8570.186671919335)
2025-01-29 21:15:24.409910+00:00	36.475112	25.480491	19133.84	7315.94	8049.42	16062.5	0.492756187915802	181.01902787241235	12	11	441.9417382415922	500.0	POINT Z(25.48049136541885 36.475112255772984 -19133.8365483426)
2025-01-29 21:19:58.229910+00:00	36.516899	25.574779	9388.14	15738.04	12707.2	20687.5	0.8374572992324829	147.61653501970966	12	20	364.4344934278313	1625.0	POINT Z(25.574779058306913 36.5168993521888 -9388.141604687833)
2025-01-29 21:26:34.149910+00:00	36.520655	25.588012	9926.73	16919.76	13127.07	21187.5	0.8578308820724487	144.04878345662294	12	19	125.0	1750.0	POINT Z(25.588011694890344 36.52065524101384 -9926.726180185138)
2025-01-29 21:27:34.729910+00:00	36.480367	25.536113	15141.86	12288.41	8639.38	16687.5	0.7008311748504639	155.61303643000198	12	17	176.7766952966369	1062.5	POINT Z(25.536112805150207 36.480367098968294 -15141.863008746077)
2025-01-29 21:30:21.949910+00:00	36.493997	25.542908	13464.09	12893.7	10155.81	18187.5	0.5884541273117065	155.21177046037522	12	11	318.6887195995491	1437.5	POINT Z(25.542908152205378 36.493996690738776 -13464.093764653397)
2025-01-29 21:32:07.169910+00:00	36.490986	25.528835	15966.57	11636.16	9819.19	17812.5	0.5498520731925964	160.35728884369226	12	10	1189.143599402528	1062.5	POINT Z(25.52883539640683 36.4909855252199 -15966.569038205074)
2025-01-29 21:32:29.809910+00:00	36.478168	25.513542	16835.73	10270.73	8392.17	16437.5	0.505882740020752	165.2308483913556	12	9	752.5996611745185	625.0	POINT Z(25.513542318785355 36.478167590735424 -16835.729882184063)
2025-01-29 21:33:17.779910+00:00	36.504527	25.5804	9266.36	16242.92	11332.4	19312.5	0.44618311524391174	143.76982097380483	12	12	187.5	2687.5	POINT Z(25.58039961980885 36.504527100818244 -9266.356966276713)
2025-01-29 21:40:17.089910+00:00	36.488483	25.548473	15501.77	13392.08	9543.45	17562.5	0.4360452890396118	152.1202221836626	12	7	1946.5514377996797	2125.0	POINT Z(25.548472713843584 36.48848276674002 -15501.767265345014)
2025-01-29 21:41:51.129910+00:00	36.525198	25.594881	11349.11	17532.55	13633.42	21687.5	0.6045019626617432	142.67747445341143	12	14	441.9417382415922	1125.0	POINT Z(25.59488071474401 36.52519791439837 -11349.108523127712)
2025-01-29 21:43:53.919910+00:00	36.497561	25.560913	14614.02	14502.47	10554.72	18562.5	0.6862047910690308	149.14122891083946	12	15	615.5536126122565	1625.0	POINT Z(25.5609125463788 36.497561193894256 -14614.016736961514)
2025-01-29 21:45:20.819910+00:00	36.48201	25.522723	17177.57	11091.03	8820.39	16812.5	0.4591648578643799	161.6408681845997	12	8	1069.8276730389807	812.5	POINT Z(25.522723035752076 36.48200957985168 -17177.572855227707)
2025-01-29 21:45:52.939910+00:00	36.50086	25.549167	15438.43	13451.98	10919.81	18937.5	0.7007995247840881	153.9391477870892	12	15	125.0	812.5	POINT Z(25.54916685652591 36.500859850461396 -15438.433651585425)
2025-01-29 21:48:57.819910+00:00	36.508248	25.584538	14105.15	16611.99	11746.8	19812.5	0.6645686626434326	143.10079635174358	12	11	318.6887195995491	1875.0	POINT Z(25.58453788918884 36.50824762850204 -14105.154638357673)
2025-01-29 21:49:16.299910+00:00	36.505706	25.585715	13991.77	16717.79	11464.44	19437.5	0.6113960146903992	142.2811861845177	12	10	5269.309727089498	7500.0	POINT Z(25.585715498639825 36.50570643741711 -13991.768884928948)
2025-01-29 21:50:13.929910+00:00	36.508094	25.58614	10177.91	16755.23	11729.97	19687.5	0.6492723226547241	142.56939230307833	12	13	3571.261156790413	6312.5	POINT Z(25.58614014737508 36.50809372870595 -10177.913911729682)
2025-01-29 21:51:32.049910+00:00	36.526913	25.595096	8379.08	17551.43	13824.21	21812.5	0.484988272190094	142.86923892998703	12	10	8162.6531379202925	8875.0	POINT Z(25.59509632646674 36.52691337877331 -8379.082437583245)
2025-01-29 21:53:36.469910+00:00	36.487567	25.551012	14384.27	13619.27	9442.0	17437.5	0.7535220384597778	150.97514537895736	12	16	176.7766952966369	1062.5	POINT Z(25.551012288213528 36.487567282520104 -14384.269650618377)
2025-01-29 21:57:08.029910+00:00	36.497856	25.55496	14286.87	13970.38	10586.61	18562.5	0.6570192575454712	151.33316343230868	12	16	2028.122592448494	2375.0	POINT Z(25.5549604513399 36.49785590758473 -14286.874165772851)
2025-01-29 21:57:31.929910+00:00	36.505083	25.56137	15193.87	14542.0	11391.12	19437.5	0.7112751007080078	150.2468189217496	12	16	2745.7353295610997	1875.0	POINT Z(25.561370463628645 36.50508254480254 -15193.870972403887)
2025-01-29 21:58:24.769910+00:00	36.487596	25.539947	15521.94	12630.04	9443.67	17437.5	0.7190310955047607	155.31562562565725	12	16	1062.5	1375.0	POINT Z(25.539947019118816 36.48759584280293 -15521.940122442847)
2025-01-29 22:01:28.159910+00:00	36.502782	25.568967	11639.16	15221.38	11136.53	19187.5	0.6394888162612915	147.25321595884637	12	12	455.0068680800324	1125.0	POINT Z(25.56896657844766 36.5027824321435 -11639.162618081416)
2025-01-29 22:01:55.239910+00:00	36.522134	25.574412	9387.87	15704.21	13289.2	21312.5	0.5147911906242371	148.5028548254433	12	14	4753.699217451604	5250.0	POINT Z(25.57441242265217 36.52213401941318 -9387.873130488853)
2025-01-29 22:04:29.519910+00:00	36.493216	25.543739	13415.01	12968.06	10069.06	18062.5	0.5908165574073792	154.76459854988207	12	10	515.3882032022076	1250.0	POINT Z(25.543738554816215 36.49321558535059 -13415.014515536908)
2025-01-29 22:06:36.659910+00:00	36.509514	25.578488	8740.08	16071.0	11886.58	19812.5	0.5012865662574768	145.24739807689056	12	11	3678.4847423905403	12250.0	POINT Z(25.578487707520235 36.509513848915894 -8740.082238323588)
2025-01-29 22:06:55.659910+00:00	36.496643	25.540944	17170.14	12717.71	10449.8	18437.5	0.590316891670227	156.38216660945568	12	12	3513.923199217649	11125.0	POINT Z(25.540944321257044 36.496642983552725 -17170.139607603953)
2025-01-29 22:09:58.019910+00:00	36.512897	25.578872	10315.46	16104.6	12262.78	20312.5	0.6248834133148193	145.67934976858433	12	11	500.0	2625.0	POINT Z(25.578871537929068 36.51289651769432 -10315.459864487057)
2025-01-29 22:12:17.299910+00:00	36.496358	25.5533	16070.74	13822.21	10419.83	18437.5	0.6951707005500793	151.68695416567007	12	14	3181.9805153394636	5875.0	POINT Z(25.553299866388965 36.49635819067513 -16070.744718617196)
2025-01-29 22:12:57.769910+00:00	36.493759	25.56128	13779.66	14536.05	10131.97	18187.5	0.49962085485458374	93.54219908236638	12	10	3795.5566126722442	10000.0	POINT Z(25.561280216599677 36.49375878183187 -13779.657644251121)
2025-01-29 22:13:36.759910+00:00	36.52203	25.586409	10486.95	16776.23	13279.65	21312.5	1.0082542896270752	144.74723173918224	12	18	225.34695471649934	687.5	POINT Z(25.586408909821664 36.522029902062 -10486.95220715763)
2025-01-29 22:14:47.049910+00:00	36.502265	25.578968	11850.91	16115.43	11080.67	19062.5	0.42910194396972656	83.67480072529622	12	8	4531.1422400979645	10000.0	POINT Z(25.578968067649654 36.502265393906214 -11850.90718042907)
2025-01-29 22:17:08.619910+00:00	36.498539	25.558375	14919.85	14275.47	10663.11	18687.5	0.5857829451560974	150.21688812408735	12	15	3432.3825544364954	12000.0	POINT Z(25.558374949558154 36.49853940893079 -14919.847825008363)
2025-01-29 22:19:40.149910+00:00	36.479012	25.513002	16911.08	10222.29	8485.99	16437.5	0.7320933938026428	165.5919781752861	12	13	2950.1059303014868	3500.0	POINT Z(25.513001694941593 36.4790118514777 -16911.07623702513)
2025-01-29 22:20:08.689910+00:00	36.486066	25.544367	15787.1	13025.42	9274.2	17312.5	0.8554481267929077	153.28537934079287	12	17	88.38834764831844	562.5	POINT Z(25.544366784822394 36.486066435428796 -15787.0983237601)
2025-01-29 22:23:30.439910+00:00	36.511195	25.595751	10883.58	17613.48	12076.56	20062.5	0.5073168873786926	75.46729280496152	12	9	419.2627457812106	1062.5	POINT Z(25.595750796222983 36.51119528178408 -10883.576112516514)
2025-01-29 22:27:21.919910+00:00	36.486881	25.540162	15898.98	12649.4	9364.21	17312.5	0.5149895548820496	155.10649816275543	12	12	2651.650429449553	3500.0	POINT Z(25.54016227844198 36.48688090577274 -15898.981745853629)
2025-01-29 22:29:10.199910+00:00	36.48699	25.550256	14226.28	13551.78	9377.71	17312.5	0.5046030879020691	151.15684958047984	12	11	3644.344934278313	3500.0	POINT Z(25.55025626755543 36.48699000303354 -14226.283173191949)
2025-01-29 22:30:28.009910+00:00	36.489443	25.543658	14618.26	12961.47	9649.52	17687.5	0.6224772930145264	104.00082186108867	12	9	790.5694150420949	1937.5	POINT Z(25.54365781316992 36.489442666757036 -14618.258584980305)
2025-01-29 22:30:54.309910+00:00	36.493525	25.552902	15035.77	13787.15	10104.73	18062.5	0.5700724124908447	151.34436095206885	12	11	3978.4576157098872	6500.0	POINT Z(25.552902029442546 36.493524929599985 -15035.769558375814)
2025-01-29 22:34:08.809910+00:00	36.497065	25.558226	14866.47	14262.46	10499.14	18562.5	0.5905665159225464	150.01558434068542	12	11	450.6939094329987	1500.0	POINT Z(25.558226399474187 36.49706494175537 -14866.471363041737)
2025-01-29 22:36:55.939910+00:00	36.519147	25.585399	7923.07	16686.61	12958.86	20937.5	0.4230705797672272	144.61722557853258	12	11	5850.347211918281	9062.5	POINT Z(25.58539902101473 36.51914654918859 -7923.070214811117)
2025-01-29 22:38:02.409910+00:00	36.484022	25.538768	16468.33	12525.19	9046.15	17062.5	0.42731958627700806	59.44709120868936	12	8	503.89110926865936	1187.5	POINT Z(25.538767664571754 36.48402219835747 -16468.32733416314)
2025-01-29 22:40:41.589910+00:00	36.515051	25.586581	11202.81	16793.13	12503.62	20437.5	0.46260982751846313	143.60300367529277	12	12	728.8689868556626	4000.0	POINT Z(25.586581136464048 36.51505066890293 -11202.80633450219)
2025-01-29 22:41:28.829910+00:00	36.514999	25.582002	9314.41	16383.95	12497.1	20437.5	0.428191214799881	79.2903666779689	12	9	1286.9537676233751	12000.0	POINT Z(25.582002321330016 36.51499913862787 -9314.41179127239)
2025-01-29 22:42:09.809910+00:00	36.523758	25.586623	9411.19	16794.95	13471.88	21437.5	0.4268796145915985	144.94014177458823	12	10	1425.2192813739225	12000.0	POINT Z(25.586622545343285 36.5237583388427 -9411.192876193794)
2025-01-29 22:44:28.569910+00:00	36.51751	25.586101	9287.32	16749.73	12777.0	20812.5	0.6918025612831116	144.14482555542338	12	14	197.64235376052372	1500.0	POINT Z(25.58610139703189 36.51750996020168 -9287.320386868605)
2025-01-29 22:52:23.419910+00:00	36.514089	25.597425	15765.4	17762.42	12398.6	20437.5	0.624373197555542	140.15019081225046	12	13	5225.014952131716	9250.0	POINT Z(25.59742479189562 36.51408875820532 -15765.40369734459)
2025-01-29 22:52:54.669910+00:00	36.495866	25.539757	17192.61	12611.69	10363.23	18312.5	0.5477637648582458	156.72229495331342	12	12	5720.372037726218	10250.0	POINT Z(25.539756840764042 36.4958658705245 -17192.61089751475)
2025-01-29 22:55:23.489910+00:00	36.522882	25.59034	8658.79	17127.32	13375.06	21312.5	0.6479687094688416	143.6829880413237	12	12	197.64235376052372	1000.0	POINT Z(25.590339992930133 36.52288173519602 -8658.788508057207)
2025-01-29 22:57:18.839910+00:00	36.524521	25.594105	8388.42	17463.35	13558.01	21562.5	0.6875711679458618	142.80543529521512	12	11	5037.748132846659	7687.5	POINT Z(25.59410458806043 36.52452104730686 -8388.424844275163)
2025-01-29 22:57:41.759910+00:00	36.499637	25.555742	15107.61	14039.88	10784.77	18812.5	0.7364972829818726	151.34824933240967	12	15	318.6887195995491	1312.5	POINT Z(25.555741599226238 36.49963694619119 -15107.606313898526)
2025-01-29 23:02:16.059910+00:00	36.536515	25.394255	32684.74	-394.43	14873.97	7312.5	0.43003734946250916	109.5419493153129	12	10	19354.525472095665	25875.0	POINT Z(25.394255196084636 36.53651473284471 -32684.741583605308)
2025-01-29 23:03:37.079910+00:00	36.495613	25.528166	16006.96	11575.6	10333.61	18312.5	0.47535133361816406	111.64497638857074	12	11	7126.096406869612	10000.0	POINT Z(25.528165613998883 36.495612500707175 -16006.955489860433)
2025-01-29 23:05:02.969910+00:00	36.515663	25.588324	8989.34	16948.75	12572.0	20562.5	0.7974599003791809	143.16488034635054	12	18	125.0	1625.0	POINT Z(25.58832394928008 36.51566287150324 -8989.339895902433)
2025-01-29 23:06:54.029910+00:00	36.475285	25.478818	19179.68	7166.33	8068.55	16062.5	0.5580872893333435	181.8631357541294	12	10	318.6887195995491	312.5	POINT Z(25.478818289381444 36.475285449361174 -19179.68417994978)
2025-01-29 23:11:12.959910+00:00	36.520872	25.585386	10463.97	16685.07	13150.69	21187.5	0.6498238444328308	144.8856584640507	12	13	8372.434308491169	8625.0	POINT Z(25.585385999966157 36.520871782420826 -10463.971153877086)
2025-01-29 23:13:01.209910+00:00	36.486892	25.553283	13870.73	13822.37	9367.25	17312.5	0.6404582262039185	149.9807853681567	12	14	4251.837837923737	4375.0	POINT Z(25.55328278915129 36.48689209339506 -13870.72511768462)
2025-01-29 23:13:33.359910+00:00	36.497846	25.572494	12225.72	15537.68	10588.2	18562.5	0.46185117959976196	145.17025248807548	12	10	5126.524163602469	10750.0	POINT Z(25.57249423292783 36.49784612404448 -12225.720725990446)
2025-01-29 23:14:12.799910+00:00	36.521846	25.588159	8597.87	16932.64	13259.49	21312.5	0.5903936624526978	144.18594479705664	12	12	8939.466566859568	9687.5	POINT Z(25.58815875865073 36.5218458520984 -8597.86888104765)
2025-01-29 23:14:49.229910+00:00	36.486015	25.505738	17197.62	9571.96	9263.92	17312.5	0.692740797996521	169.6954901018441	12	11	395.28470752104744	625.0	POINT Z(25.50573780361484 36.48601470478578 -17197.62015933784)
2025-01-29 23:16:12.419910+00:00	36.487983	25.513761	17466.37	10289.02	9483.63	17437.5	0.6600164175033569	166.35114087450867	12	12	9186.6496205091	10062.5	POINT Z(25.51376142136477 36.48798310551531 -17466.371564302008)
2025-01-29 23:17:15.919910+00:00	36.496537	25.55078	13591.25	13596.9	10439.36	18437.5	0.4841126501560211	98.19268387897512	12	8	3245.1887464367924	12000.0	POINT Z(25.550779685588076 36.49653699491667 -13591.249536410172)
2025-01-29 23:17:52.689910+00:00	36.488249	25.557107	13331.07	14164.02	9518.64	17562.5	0.6442985534667969	148.80511870172393	12	11	4517.327749898163	9500.0	POINT Z(25.557107143193367 36.488248590392 -13331.070016846941)
2025-01-29 23:19:07.649910+00:00	36.522529	25.589272	9719.06	17031.99	13335.59	21312.5	0.9090798497200012	143.9517939978575	12	21	318.6887195995491	1437.5	POINT Z(25.58927230068025 36.52252851513309 -9719.059186907642)
2025-01-29 23:22:03.129910+00:00	36.520607	25.585746	7439.01	16717.34	13121.27	21187.5	0.45148465037345886	76.4194186319919	12	8	3893.1028755993593	8000.0	POINT Z(25.585746446278318 36.5206066387085 -7439.010553451287)
2025-01-29 23:23:46.539910+00:00	36.50841	25.608201	9638.05	18726.82	11769.19	19812.5	0.8305904865264893	135.99401796152213	12	17	419.2627457812106	2000.0	POINT Z(25.608200731097806 36.50840992459912 -9638.051812327314)
2025-01-29 23:25:44.099910+00:00	36.499744	25.502205	20160.46	9254.5	10790.2	18812.5	0.5122387409210205	128.5099929443795	12	10	176.7766952966369	562.5	POINT Z(25.502205137219434 36.49974392887482 -20160.463076161643)
2025-01-29 23:27:27.269910+00:00	36.491268	25.554332	14536.08	13915.43	9853.96	17812.5	0.4992959499359131	97.65578912118428	12	10	2881.107642904027	2937.5	POINT Z(25.5543324453977 36.49126787761866 -14536.07729680841)
2025-01-29 23:30:11.349910+00:00	36.505374	25.562711	14527.46	14661.8	11423.75	19437.5	0.43455004692077637	89.82674644179963	12	10	336.5728004459065	687.5	POINT Z(25.562711474193748 36.50537411302769 -14527.462015506648)
2025-01-29 23:32:10.169910+00:00	36.513617	25.583629	10170.66	16529.61	12343.72	20312.5	0.711672842502594	144.2897585225279	12	13	62.5	1625.0	POINT Z(25.583628940731874 36.51361719619647 -10170.661100534595)
2025-01-29 23:37:26.539910+00:00	36.504571	25.573977	10492.19	15668.84	11336.18	19312.5	0.520658016204834	85.1685574016559	12	9	364.4344934278313	1687.5	POINT Z(25.573976854158175 36.50457070102383 -10492.190214538028)
2025-01-29 23:37:55.979910+00:00	36.489703	25.525014	16332.14	11294.71	9676.08	17687.5	0.6997548341751099	161.7612847257593	12	13	4388.37242038549	7187.5	POINT Z(25.525013671577845 36.489702582911725 -16332.139759040881)
2025-01-29 23:38:48.169910+00:00	36.491263	25.542694	15839.18	12875.02	9851.77	17812.5	0.7447921633720398	154.84749423504817	12	16	1973.456675480868	1750.0	POINT Z(25.54269414691661 36.4912626730352 -15839.182402999535)
2025-01-29 23:39:57.099910+00:00	36.513643	25.597914	8427.43	17806.29	12349.09	20312.5	0.4629693329334259	74.20865955433948	12	11	197.64235376052372	812.5	POINT Z(25.59791443575194 36.5136426740742 -8427.429987891694)
2025-01-29 23:40:38.539910+00:00	36.521899	25.589824	9686.71	17081.41	13265.74	21312.5	0.5786836743354797	143.689362783399	12	13	3475.359693614461	9500.0	POINT Z(25.589823823976992 36.521899451688704 -9686.707523684507)
2025-01-29 23:43:59.139910+00:00	36.50865	25.605169	8399.59	18455.85	11795.31	19812.5	0.7585324048995972	136.91453307887474	12	16	4852.914716951041	7437.5	POINT Z(25.60516945450331 36.50865008295822 -8399.588179243281)
2025-01-29 23:44:49.789910+00:00	36.518622	25.587162	10654.38	16844.23	12900.86	20937.5	0.7953545451164246	143.99338751747672	12	17	3194.2330847951594	6187.5	POINT Z(25.58716157983193 36.51862220390145 -10654.376243213843)
2025-01-29 23:45:48.939910+00:00	36.50018	25.568775	11672.3	15204.81	10847.16	18812.5	0.6152258515357971	146.86199833792554	12	13	4481.297942560838	5000.0	POINT Z(25.568775459708814 36.500180266890766 -11672.303426800456)
2025-01-29 23:47:00.279910+00:00	36.529859	25.607943	13346.61	18698.6	14154.17	21812.5	0.5257923603057861	139.6088939274429	12	11	4817.367668135784	7500.0	POINT Z(25.607942835547213 36.529859040725306 -13346.609411970814)
2025-01-29 23:47:23.059910+00:00	36.506454	25.574801	17880.32	15742.15	11545.72	19437.5	0.6133142709732056	145.93216098791913	12	14	3756.7647317871797	10687.5	POINT Z(25.574801355632683 36.5064539554218 -17880.31776474686)
2025-01-29 23:50:17.729910+00:00	36.518087	25.58432	10687.54	16590.38	12840.86	20812.5	0.9166032671928406	144.78662988272	12	18	814.9003006503311	2437.5	POINT Z(25.584319647237756 36.51808705613441 -10687.536008233179)
2025-01-29 23:52:41.449910+00:00	36.495185	25.552996	13798.43	13795.21	10289.28	18312.5	0.46118831634521484	151.59843690501492	12	14	3644.344934278313	12000.0	POINT Z(25.552995510382548 36.495184514021346 -13798.432503716738)
2025-01-29 23:53:15.069910+00:00	36.523576	25.594484	9359.36	17497.5	13453.0	21437.5	0.8106553554534912	142.54949253420227	12	17	125.0	625.0	POINT Z(25.59448437963185 36.52357597080236 -9359.360075002043)
2025-01-29 23:54:40.189910+00:00	36.498531	25.553099	15886.25	13803.91	10661.36	18687.5	0.7853761911392212	152.12428009711206	12	14	883.8834764831844	1250.0	POINT Z(25.55309943043316 36.498530567677875 -15886.249501525803)
2025-01-29 23:55:28.659910+00:00	36.493904	25.516182	17468.11	10504.63	10142.23	18187.5	0.6543601751327515	165.98431538403136	12	15	197.64235376052372	750.0	POINT Z(25.516182171821328 36.493903710075806 -17468.108487091078)
2025-01-29 23:56:28.699910+00:00	36.511133	25.579809	11895.45	16188.75	12066.82	20062.5	0.46793845295906067	145.09200506864352	11	9	12853.136776678291	9500.0	POINT Z(25.5798089916882 36.51113279119919 -11895.45182956299)
2025-01-29 23:57:32.739910+00:00	36.52204	25.580611	10722.05	16258.13	13279.79	21312.5	0.7628463506698608	146.53833499826885	11	14	265.1650429449553	1875.0	POINT Z(25.580610987491557 36.52204008897221 -10722.049560890337)
2025-01-29 23:58:23.309910+00:00	36.520047	25.58387	10628.12	16549.8	13058.72	21062.5	0.6649134755134583	145.2277944437723	11	15	88.38834764831844	1250.0	POINT Z(25.583870171718292 36.52004697516675 -10628.123070292035)
2025-01-30 00:00:04.199910+00:00	36.492302	25.463616	18005.81	5805.73	9959.68	15812.5	0.5186980962753296	188.94780948733674	11	12	364.4344934278313	687.5	POINT Z(25.46361563200285 36.49230194734018 -18005.812920543005)
2025-01-30 00:00:58.739910+00:00	36.523436	25.595668	8137.16	17603.3	13437.66	21437.5	0.6352100372314453	142.1775815973407	12	12	2128.6732957408003	3500.0	POINT Z(25.59566807750502 36.523436069389845 -8137.1597879624605)
2025-01-30 00:02:07.889910+00:00	36.524005	25.596775	8619.92	17702.1	13501.17	21437.5	0.6125076413154602	141.9382468155306	12	14	2157.8345627040085	3500.0	POINT Z(25.59677510707176 36.52400541617086 -8619.92302002818)
2025-01-30 00:03:55.419910+00:00	36.51659	25.591918	10441.82	17269.77	12675.76	20687.5	0.7400674223899841	142.21911804715688	12	16	833.8540040078958	2375.0	POINT Z(25.591918404685106 36.516590289151345 -10441.8188097964)
2025-01-30 00:04:54.259910+00:00	36.516335	25.595214	9403.43	17564.35	12647.97	20687.5	0.7537248134613037	141.1851910640057	12	18	257.6941016011038	2187.5	POINT Z(25.59521413400373 36.516335007051815 -9403.432797246329)
2025-01-30 00:05:55.229910+00:00	36.518	25.596099	8659.68	17643.02	12833.23	20812.5	0.42442530393600464	141.19302422543723	12	9	1007.7822185373187	2250.0	POINT Z(25.596098707017944 36.51799960818398 -8659.681978299215)
2025-01-30 00:08:18.109910+00:00	36.516759	25.59193	9331.06	17270.8	12694.51	20687.5	0.6722233891487122	142.24287228971505	12	15	62.5	2000.0	POINT Z(25.59193035502646 36.51675888600604 -9331.059538385109)
2025-01-30 00:09:17.029910+00:00	36.520179	25.593763	8551.74	17433.83	13075.15	21062.5	0.44691911339759827	142.23801376072277	12	10	455.0068680800324	1500.0	POINT Z(25.5937633258219 36.520179075519934 -8551.735177264994)
2025-01-30 00:10:50.839910+00:00	36.511471	25.584594	10454.83	16616.35	12105.21	20187.5	0.6295282244682312	143.632154329475	12	14	1845.602882529175	4000.0	POINT Z(25.584594415118435 36.51147073763073 -10454.829953352531)
2025-01-30 00:11:09.259910+00:00	36.514337	25.587778	10555.66	16900.24	12424.43	20437.5	0.5077230334281921	77.43178065531464	12	11	728.8689868556626	6000.0	POINT Z(25.58777785197151 36.51433658678364 -10555.658282936138)
2025-01-30 00:11:53.229910+00:00	36.515744	25.585128	11132.05	16663.13	12580.5	20562.5	0.7935182452201843	144.16549998273914	12	13	1174.268389253496	3062.5	POINT Z(25.5851280455787 36.515744331628845 -11132.045574080432)
2025-01-30 00:14:24.439910+00:00	36.520879	25.595874	8750.7	17622.28	13153.38	21187.5	0.8479830026626587	141.71969377562647	12	18	336.5728004459065	1562.5	POINT Z(25.59587390703449 36.52087919363734 -8750.702143372037)
2025-01-30 00:15:02.569910+00:00	36.52177	25.595456	8742.0	17584.73	13252.38	21187.5	0.8202396035194397	141.98307320433815	12	14	450.6939094329987	2250.0	POINT Z(25.59545600091639 36.52177016264874 -8741.998174328322)
2025-01-30 00:15:53.739910+00:00	36.519466	25.589896	9792.88	17088.36	12995.13	20937.5	0.7359159588813782	143.29117908327024	12	17	353.5533905932738	2875.0	POINT Z(25.58989557147551 36.51946570124788 -9792.88419532872)
2025-01-30 00:17:10.129910+00:00	36.518263	25.592113	9427.19	17286.81	12861.79	20812.5	0.8522535562515259	142.4297578701966	12	16	139.75424859373686	1562.5	POINT Z(25.59211322575906 36.51826296229067 -9427.187157775628)
2025-01-30 00:19:42.629910+00:00	36.503141	25.588037	11331.03	16925.86	11179.64	19187.5	0.7142415046691895	141.08245634910068	12	16	1105.7378758096334	4062.5	POINT Z(25.58803714470136 36.50314148339199 -11331.02989698361)
2025-01-30 00:24:18.029910+00:00	36.501742	25.57163	11088.74	15459.62	11021.28	19062.5	0.4181940257549286	146.17012636533428	12	9	176.7766952966369	1750.0	POINT Z(25.571629746285883 36.5017420925423 -11088.738239824375)
2025-01-30 00:26:48.979910+00:00	36.491009	25.53038	15992.78	11774.2	9822.02	17812.5	0.47730448842048645	159.72835754042154	12	9	3432.3825544364954	18750.0	POINT Z(25.53037954446767 36.4910093040603 -15992.78111623423)
2025-01-30 00:27:28.299910+00:00	36.486731	25.49231	20444.16	8371.45	9342.29	17312.5	0.6548083424568176	175.8535372770353	12	13	395.28470752104744	500.0	POINT Z(25.492310199062945 36.48673066646304 -20444.159102063404)
2025-01-30 00:27:52.439910+00:00	36.505829	25.57305	13006.31	15585.77	11475.92	19437.5	0.7423751354217529	146.40453098707226	12	13	576.2215285808055	1250.0	POINT Z(25.573050212826757 36.50582874082618 -13006.31141994092)
2025-01-30 00:28:26.579910+00:00	36.517565	25.593451	10322.12	17406.54	12784.39	20812.5	0.5030226111412048	141.91452733105072	12	12	8360.294926017861	16750.0	POINT Z(25.593451283109168 36.5175647069963 -10322.119485658723)
2025-01-30 00:29:00.219910+00:00	36.491055	25.514191	17535.27	10327.05	9825.3	17812.5	0.4632484018802643	166.51245542314635	12	11	6095.592670118304	19250.0	POINT Z(25.51419138800064 36.49105548463356 -17535.266010552506)
2025-01-30 00:30:09.679910+00:00	36.508926	25.605985	6406.62	18528.71	11826.18	19812.5	0.5881017446517944	72.6016873476953	12	10	312.5	1625.0	POINT Z(25.605985428986664 36.50892637537326 -6406.623439872912)
2025-01-30 00:31:12.389910+00:00	36.494557	25.55007	16861.23	13533.77	10219.07	18187.5	0.6532808542251587	152.58042678116476	12	14	197.64235376052372	687.5	POINT Z(25.550069561734094 36.49455676424396 -16861.227819818454)
2025-01-30 00:34:06.839910+00:00	36.539492	25.604485	10507.22	18387.34	15224.67	20812.5	0.5968140363693237	141.94069565394634	12	13	5349.138365194903	7000.0	POINT Z(25.60448490601641 36.53949231803017 -10507.216621508436)
2025-01-30 00:34:39.539910+00:00	36.507087	25.559899	16484.24	14410.09	11613.74	19562.5	0.613253116607666	151.07506865662253	12	13	2515.5764746872633	3875.0	POINT Z(25.559898807898907 36.50708661765354 -16484.237730877456)
2025-01-30 00:36:56.069910+00:00	36.490833	25.577428	12030.3	15980.14	9809.18	17812.5	0.5270481705665588	142.1276442920525	12	10	0.0	1125.0	POINT Z(25.577428040681884 36.4908329539917 -12030.296894092915)
2025-01-30 00:40:59.019910+00:00	36.492776	25.529002	15337.48	11650.75	10018.29	18062.5	0.6645413637161255	160.54174890395106	12	14	6924.255375128794	6312.5	POINT Z(25.52900161518687 36.49277586765097 -15337.484752542416)
2025-01-30 00:42:28.609910+00:00	36.524655	25.593534	10470.35	17412.34	13572.81	21562.5	0.564343273639679	142.99498276341	12	12	883.8834764831844	3000.0	POINT Z(25.59353403488995 36.52465499724556 -10470.347104175107)
2025-01-30 00:44:31.029910+00:00	36.523384	25.594454	9299.66	17494.8	13431.66	21437.5	0.6894195079803467	142.52932396647026	12	14	125.0	1875.0	POINT Z(25.594453710468308 36.52338411777485 -9299.657555036289)
2025-01-30 00:46:43.659910+00:00	36.526263	25.60404	7713.04	18350.77	13753.56	21812.5	0.47441455721855164	136.42199131516708	8	6	1776.583800443987	16000.0	POINT Z(25.604040407267853 36.52626299973876 -7713.036626236276)
2025-01-30 00:47:36.329910+00:00	36.504527	25.619686	515.52	19754.35	11339.68	19312.5	0.4754219949245453	38.774597321410965	8	7	4201.934078492903	16937.5	POINT Z(25.619686484964713 36.50452669212373 -515.5199782852478)
2025-01-30 00:49:00.979910+00:00	36.522485	25.60075	5022.04	18057.67	13332.82	21312.5	0.7441518902778625	71.24481487730071	8	12	1700.1838135919304	10437.5	POINT Z(25.60075044744845 36.52248477466242 -5022.038799564866)
2025-01-30 00:49:45.639910+00:00	36.53399	25.616329	12369.13	19446.89	14615.13	21437.5	0.7501448392868042	137.89503963270627	8	11	265.1650429449553	1312.5	POINT Z(25.61632930955603 36.53398969084228 -12369.128515420298)
2025-01-30 00:51:43.299910+00:00	36.482172	25.50034	17603.18	9089.87	8836.16	16812.5	1.015120029449463	171.81020885255853	8	13	139.75424859373686	750.0	POINT Z(25.500340228797924 36.4821724561549 -17603.182568033943)
2025-01-30 00:53:30.269910+00:00	36.500967	25.467317	21495.86	6135.9	10923.41	16187.5	0.4867321848869324	160.32665485729018	8	7	1069.8276730389807	187.5	POINT Z(25.46731670600306 36.50096695388502 -21495.862397209512)
2025-01-30 00:58:57.809910+00:00	36.515402	25.589144	10141.75	17022.08	12543.09	20562.5	0.9905351400375366	142.8707998877338	8	12	441.9417382415922	1312.5	POINT Z(25.58914385529241 36.5154016099205 -10141.750408829967)
2025-01-30 00:59:50.629910+00:00	36.49688	25.554078	12743.43	13891.72	10477.96	18437.5	0.6418763399124146	96.38323400278142	8	7	2186.6069605669877	10000.0	POINT Z(25.554078476345644 36.496879891862605 -12743.428894104414)
2025-01-30 01:00:28.309910+00:00	36.495445	25.551334	13582.28	13646.62	10317.99	18312.5	0.9671820998191833	152.25911870800985	8	13	187.5	687.5	POINT Z(25.551333714729434 36.49544481669747 -13582.276546694917)
2025-01-30 01:01:01.779910+00:00	36.517301	25.585316	11446.67	16679.61	12753.68	20812.5	0.8614039421081543	144.3546245379604	8	13	88.38834764831844	1187.5	POINT Z(25.585316294453058 36.51730146259975 -11446.673679329775)
2025-01-30 01:01:44.949910+00:00	36.518366	25.588023	6026.92	16921.28	12872.5	20937.5	0.9034194946289062	143.6890987219254	8	13	139.75424859373686	1062.5	POINT Z(25.58802310711726 36.51836578442818 -6026.9158081043215)
2025-01-30 01:02:39.879910+00:00	36.531613	25.606596	12243.56	18577.81	14348.9	21687.5	0.9339800477027893	140.24588178151268	8	12	88.38834764831844	1625.0	POINT Z(25.606595682385738 36.53161270631361 -12243.560835316946)
2025-01-30 01:05:08.449910+00:00	36.493903	25.50465	18403.67	9473.79	10141.0	18187.5	0.8360050320625305	170.88733790799262	8	13	628.1172263200557	500.0	POINT Z(25.504650469742995 36.49390344936437 -18403.666559972597)
2025-01-30 01:05:37.159910+00:00	36.553634	25.721533	14014.67	28839.03	16825.83	15187.5	0.4718294143676758	43.74348387960856	8	9	25649.759379963	16000.0	POINT Z(25.721533114599392 36.553634100378986 -14014.665076555348)
2025-01-30 01:06:04.329910+00:00	36.511353	25.600662	5576.19	18052.37	12095.02	20062.5	1.0321028232574463	138.7185850610369	8	14	8421.048776726091	13625.0	POINT Z(25.60066201075251 36.51135314700163 -5576.1904477894495)
2025-01-30 01:08:20.159910+00:00	36.481818	25.467546	19048.9	6157.87	8794.12	16187.5	0.546931266784668	187.38065379219046	8	9	11917.686436553027	16000.0	POINT Z(25.46754551047661 36.48181767236121 -19048.903737462024)
2025-01-30 01:09:01.769910+00:00	36.485901	25.522117	16699.11	11036.32	9253.02	17187.5	1.0218586921691895	162.46448967470158	8	13	762.9097259833565	2375.0	POINT Z(25.522117301024043 36.48590094828204 -16699.10612926638)
2025-01-30 01:09:29.689910+00:00	36.481664	25.516348	18479.32	10521.1	8781.26	16812.5	1.0437476634979248	164.42145554941303	8	13	375.0	437.5	POINT Z(25.516347765148982 36.48166408180106 -18479.321515652802)
2025-01-30 01:11:28.569910+00:00	36.492695	25.572735	12009.44	15560.21	10015.43	18062.5	0.7611527442932129	144.09873712810818	8	11	336.5728004459065	812.5	POINT Z(25.572734738695342 36.492694719404724 -12009.441301517689)
2025-01-30 01:12:11.229910+00:00	36.478266	25.479816	18634.55	7255.24	8400.03	16437.5	0.9640421867370605	181.43085708358947	8	14	125.0	500.0	POINT Z(25.479815875949466 36.47826588834092 -18634.545137659054)
2025-01-30 01:13:52.439910+00:00	36.506539	25.580883	15511.18	16285.69	11556.16	19562.5	1.000166893005371	143.96835237978405	8	13	364.4344934278313	1062.5	POINT Z(25.58088293849251 36.50653873552635 -15511.182660352657)
2025-01-30 01:14:39.609910+00:00	36.519572	25.595866	9827.16	17621.83	13008.07	21062.5	0.468572735786438	141.51519739420004	8	11	279.5084971874737	1250.0	POINT Z(25.59586560962212 36.51957241250261 -9827.160793987852)
2025-01-30 01:16:12.569910+00:00	36.503132	25.563203	14647.8	14706.17	11174.54	19187.5	0.5453640818595886	90.24502849660587	8	10	1590.9902576697318	8000.0	POINT Z(25.56320321441043 36.5031322233001 -14647.803705588849)
2025-01-30 01:16:58.029910+00:00	36.494993	25.555987	13590.02	14062.69	10268.39	18312.5	0.49074599146842957	95.89793172078987	8	8	3448.2785560334305	8000.0	POINT Z(25.555987367424212 36.49499270291161 -13590.01990206431)
2025-01-30 01:18:51.819910+00:00	36.502519	25.56905	13961.25	15228.87	11107.22	19062.5	0.7257667183876038	87.79388363444457	8	11	1200.5857945186592	3625.0	POINT Z(25.569049769963726 36.50251866971514 -13961.247314059749)
2025-01-30 01:20:36.139910+00:00	36.494513	25.542822	13298.18	12885.9	10213.16	18187.5	0.8167035579681396	155.32764924406288	8	12	530.3300858899106	12000.0	POINT Z(25.54282186580638 36.49451261362315 -13298.175571155933)
2025-01-30 01:21:11.319910+00:00	36.518865	25.589035	9872.07	17011.58	12928.19	20937.5	0.9080945253372192	75.8174791817687	8	11	8754.016935098995	10000.0	POINT Z(25.589034825295574 36.518865040333594 -9872.065360413138)
2025-01-30 01:21:54.339910+00:00	36.514658	25.582393	9305.99	16418.91	12459.26	20437.5	0.8023365139961243	79.24408148351125	8	10	7831.227553838542	12000.0	POINT Z(25.582392751286875 36.51465819093542 -9305.990301825563)
2025-01-30 01:22:15.949910+00:00	36.484977	25.480508	20669.18	7316.47	9146.36	17187.5	1.0025296211242676	181.25204318110437	8	13	9576.378817173014	13812.5	POINT Z(25.480507761615414 36.48497728005207 -20669.17721797447)
2025-01-30 01:22:59.699910+00:00	36.483919	25.560254	14175.66	14446.13	9037.73	17062.5	0.8782512545585632	146.76402311525038	8	12	3432.3825544364954	10000.0	POINT Z(25.560253789422752 36.4839194373203 -14175.659766828849)
2025-01-30 01:25:10.789910+00:00	36.48473	25.525324	15560.22	11323.14	9123.25	17187.5	1.1419432163238525	160.9187084218799	8	14	312.5	3125.0	POINT Z(25.52532356796106 36.48473048515391 -15560.222708488649)
2025-01-30 01:25:59.249910+00:00	36.514644	25.591821	4339.11	17261.47	12459.3	20437.5	0.5488684773445129	75.97861567858138	8	9	10841.183053523264	16000.0	POINT Z(25.591820719729544 36.514643763765186 -4339.11120058646)
2025-01-30 01:26:49.849910+00:00	36.48445	25.537595	15571.02	12420.26	9093.58	17062.5	1.1418602466583252	155.72608528489815	8	14	225.34695471649934	812.5	POINT Z(25.537594808703343 36.48445009072123 -15571.02255481999)
2025-01-30 01:27:46.469910+00:00	36.489453	25.515901	15642.73	10480.11	9647.27	17687.5	0.9840311408042908	165.5956291967681	8	13	364.4344934278313	687.5	POINT Z(25.515901100136762 36.489452718324706 -15642.734591296521)
2025-01-30 01:28:08.239910+00:00	36.490613	25.560581	14466.29	14474.12	9782.05	17812.5	0.684228777885437	94.5820608817831	8	9	3557.5623676894265	14250.0	POINT Z(25.56058086019249 36.49061288768154 -14466.28528205082)
2025-01-30 01:28:48.349910+00:00	36.498081	25.528284	18528.48	11585.78	10608.08	18562.5	0.7002169489860535	161.53912196117406	8	12	2404.4230077089182	12125.0	POINT Z(25.528283642398637 36.498080791622215 -18528.475834648754)
2025-01-30 01:29:12.129910+00:00	36.48002	25.503458	17345.4	9368.83	8597.17	16562.5	1.012778878211975	170.1498857495568	8	13	197.64235376052372	937.5	POINT Z(25.50345755114799 36.48002046882897 -17345.397701609647)
2025-01-30 01:30:02.839910+00:00	36.49437	25.543591	14602.19	12954.64	10197.41	18187.5	0.8618382215499878	155.008997972076	8	13	1985.297521783574	3875.0	POINT Z(25.543590588708646 36.49436996418279 -14602.19277727098)
2025-01-30 01:30:58.569910+00:00	36.665031	25.787848	7906.34	34712.36	29234.38	6812.5	0.5564767718315125	28.471026299520247	8	11	88.38834764831844	1625.0	POINT Z(25.787848168912898 36.66503059932606 -7906.344174091166)
2025-01-30 01:31:46.799910+00:00	36.48607	25.446509	18647.5	4276.84	9265.86	14312.5	0.4890395700931549	191.01734036377613	8	8	12517.64379785589	8562.5	POINT Z(25.446508846280107 36.48607035276963 -18647.503736167775)
2025-01-30 01:32:27.859910+00:00	36.517597	25.601339	9625.46	18111.4	12789.4	20812.5	0.7441961169242859	139.58189422152705	8	14	88.38834764831844	1250.0	POINT Z(25.60133889220514 36.517596709159236 -9625.463993181957)
2025-01-30 01:34:58.739910+00:00	36.514212	25.604872	8198.78	18427.93	12413.73	20437.5	0.5487768054008484	71.89573550327526	8	6	637.3774391990981	2062.5	POINT Z(25.60487186339273 36.51421219359891 -8198.780557358172)
2025-01-30 01:35:19.359910+00:00	36.515908	25.583503	10936.86	16517.86	12598.43	20562.5	0.5152660012245178	78.50611828625938	8	7	318.6887195995491	937.5	POINT Z(25.58350289257408 36.5159080735465 -10936.859925286732)
2025-01-30 01:36:06.899910+00:00	36.496656	25.548962	15597.85	13434.43	10452.3	18437.5	0.6906265616416931	153.3447002533586	8	10	176.7766952966369	12750.0	POINT Z(25.548962344334043 36.49665572513666 -15597.851416246705)
2025-01-30 01:36:48.839910+00:00	36.52152	25.600062	7778.67	17996.35	13225.37	21187.5	0.768250048160553	140.588546847531	8	12	10464.411414408361	13000.0	POINT Z(25.600061632356738 36.521519621563314 -7778.667691384094)
2025-01-30 01:37:10.739910+00:00	36.477301	25.47009	18459.48	6385.73	8292.06	16312.5	1.1143604516983032	186.21873090788142	8	15	62.5	250.0	POINT Z(25.470089928527614 36.47730102841326 -18459.480666770458)
2025-01-30 01:38:29.049910+00:00	36.497433	25.552821	15228.0	13779.18	10539.27	18562.5	0.5336906909942627	152.0441608993834	8	10	5637.486141889841	13750.0	POINT Z(25.55282065243715 36.497432887389415 -15227.999278527233)
2025-01-30 01:39:36.229910+00:00	36.500784	25.584765	10806.42	16633.87	10916.94	18937.5	0.8272348046302795	81.68564143817059	8	11	7912.855442253447	9625.0	POINT Z(25.58476473053846 36.50078414928703 -10806.418856210837)
2025-01-30 01:40:07.729910+00:00	36.525304	25.59526	9935.57	17566.4	13645.26	21687.5	1.010111689567566	142.58140370464307	8	14	197.64235376052372	1000.0	POINT Z(25.595259843956526 36.5253037908205 -9935.568091781171)
2025-01-30 01:40:30.839910+00:00	36.482606	25.498723	19919.43	8945.23	8884.21	16937.5	0.8205186724662781	172.60067853611923	8	11	628.1172263200557	375.0	POINT Z(25.498722974041094 36.4826059028179 -19919.434149107892)
2025-01-30 01:41:00.479910+00:00	36.50657	25.583734	11750.16	16540.54	11560.16	19562.5	0.5417428016662598	143.06234133254497	12	13	6903.350635742038	8000.0	POINT Z(25.58373441994249 36.50657034519286 -11750.16143875732)
2025-01-30 01:41:19.589910+00:00	36.495712	25.569817	13572.41	15298.78	10350.47	18312.5	0.5137019157409668	145.68521061871095	12	13	5064.042974738662	8500.0	POINT Z(25.5698168811352 36.49571196246413 -13572.406815221802)
2025-01-30 01:42:25.479910+00:00	36.513031	25.583494	12312.86	16517.68	12278.48	20312.5	0.5164138078689575	144.2362284498773	12	12	6654.415827103082	8500.0	POINT Z(25.583494024356547 36.513030699785105 -12312.85542768839)
2025-01-30 01:45:00.199910+00:00	36.506593	25.574211	14601.08	15689.35	11561.04	19562.5	0.651986300945282	146.1502470075765	12	13	2133.2560207345014	3250.0	POINT Z(25.5742108814881 36.50659252624309 -14601.082862992651)
2025-01-30 01:45:40.649910+00:00	36.492159	25.551763	14064.61	13685.57	9952.63	17937.5	0.5990660190582275	151.5286973015112	12	12	2913.465505201666	7500.0	POINT Z(25.55176294544436 36.492158536887935 -14064.605123903588)
2025-01-30 01:47:40.389910+00:00	36.493726	25.554291	15624.88	13911.32	10127.27	18187.5	0.7644538879394531	150.86453178301312	12	13	559.0169943749474	1875.0	POINT Z(25.55429144270089 36.49372580741465 -15624.884537419199)
2025-01-30 01:48:50.499910+00:00	36.501857	25.574631	18827.86	15727.84	11034.53	19062.5	0.7106288075447083	145.1854530981803	12	15	455.0068680800324	812.5	POINT Z(25.574630730484074 36.50185690912651 -18827.864494956917)
2025-01-30 01:49:42.139910+00:00	36.498224	25.53124	18154.36	11850.01	10624.35	18687.5	0.6651401519775391	160.3871650303831	12	14	257.6941016011038	1375.0	POINT Z(25.531239940601477 36.49822385615076 -18154.36441237975)
2025-01-30 01:50:40.799910+00:00	36.517462	25.592344	9456.58	17307.63	12772.75	20812.5	0.7280741930007935	142.23142650183058	12	16	353.5533905932738	1062.5	POINT Z(25.59234428671679 36.51746182823144 -9456.580149949714)
2025-01-30 01:52:34.829910+00:00	36.506749	25.583898	10806.23	16555.13	11580.03	19562.5	0.6235783696174622	80.70385502236718	12	12	2670.0011704117287	5125.0	POINT Z(25.58389807704651 36.50674875421494 -10806.234367524774)
2025-01-30 01:53:14.679910+00:00	36.506484	25.571331	14475.34	15431.94	11548.55	19562.5	0.4218570590019226	85.7687329609704	12	10	6426.568388339146	10000.0	POINT Z(25.57133061886884 36.50648443783514 -14475.343846394215)
2025-01-30 01:56:42.649910+00:00	36.506756	25.586861	12210.86	16819.96	11581.33	19562.5	0.5964715480804443	142.10746505742915	12	13	2125.0	4875.0	POINT Z(25.586861191829236 36.50675584312357 -12210.860993073951)
2025-01-30 01:58:14.769910+00:00	36.51176	25.595236	16044.18	17567.3	12139.21	20187.5	0.6626308560371399	140.4080607691433	12	14	400.19526483955303	1062.5	POINT Z(25.595235546573388 36.51175959554479 -16044.179478745897)
2025-01-30 02:01:02.359910+00:00	36.480948	25.515732	17193.44	10466.12	8701.61	16687.5	0.4838409125804901	164.60292314395468	12	9	3710.2055199139577	8000.0	POINT Z(25.51573177007979 36.48094836578005 -17193.43718950848)
2025-01-30 02:02:39.749910+00:00	36.520098	25.58561	10475.23	16705.25	13064.73	21062.5	0.8463265895843506	144.69880432438637	12	15	250.0	812.5	POINT Z(25.58560990297223 36.520098332694815 -10475.22851645881)
2025-01-30 02:04:00.639910+00:00	36.520579	25.604989	985.83	18436.91	13121.69	21062.5	0.4403386116027832	70.46255820921294	12	12	11653.359225991448	20875.0	POINT Z(25.604989292753356 36.520578862558416 -985.8273096561612)
2025-01-30 02:04:56.219910+00:00	36.485483	25.522464	19764.23	11067.35	9206.64	17187.5	0.7385203838348389	162.25689399338003	12	13	1891.5932438026946	2000.0	POINT Z(25.522463683889676 36.48548345945899 -19764.2303749239)
2025-01-30 02:05:34.939910+00:00	36.483286	25.515241	19928.91	10421.89	8961.46	16937.5	0.6126422882080078	165.12898377288352	12	15	2627.9745052035796	2250.0	POINT Z(25.515240655146165 36.48328572777815 -19928.914291509274)
2025-01-30 02:05:35.229910+00:00	36.480671	25.515267	18508.64	10424.59	8670.74	16687.5	0.5738485455513	164.77616781740704	11	13	4192.627457812106	9625.0	POINT Z(25.515266855566164 36.48067119759252 -18508.644243053095)
2025-01-30 02:06:15.339910+00:00	36.50621	25.569649	15900.38	15281.69	11517.77	19562.5	0.5734866857528687	147.6042282336389	11	10	6736.386735483645	8875.0	POINT Z(25.569648862993652 36.50621002387144 -15900.376649707678)
2025-01-30 02:07:13.129910+00:00	36.480303	25.48662	18119.2	7863.38	8627.11	16562.5	0.5676810145378113	178.19161391656954	11	10	8882.919002219935	9312.5	POINT Z(25.486619863336465 36.48030324593505 -18119.204473808208)
2025-01-30 02:09:57.209910+00:00	36.491604	25.573421	11603.7	15621.79	9894.27	17937.5	0.6226993799209595	143.64576132331055	11	11	589.6238207535378	1812.5	POINT Z(25.573421126153626 36.49160407496826 -11603.701156696125)
2025-01-30 02:13:56.979910+00:00	36.476157	25.475911	19037.98	6906.27	8165.28	16187.5	0.606463611125946	183.3306469016241	12	14	3505.018723202488	1687.5	POINT Z(25.47591062889484 36.47615722789028 -19037.980859050127)
2025-01-30 02:15:30.129910+00:00	36.487255	25.509737	17640.51	9929.31	9402.21	17437.5	0.6559109687805176	168.0381973416597	12	14	515.3882032022076	625.0	POINT Z(25.509736693933306 36.48725474514514 -17640.50558526265)
2025-01-30 02:20:45.019910+00:00	36.513329	25.579443	10673.92	16155.59	12310.94	20312.5	0.5844320058822632	145.56653695751328	12	14	336.5728004459065	1000.0	POINT Z(25.579443137288585 36.51332883855033 -10673.919331220159)
2025-01-30 02:21:43.579910+00:00	36.484009	25.512617	17521.59	10187.24	9041.58	17062.5	0.6820191740989685	166.39062517737983	12	14	125.0	562.5	POINT Z(25.512617112532563 36.48400880580665 -17521.587118523745)
2025-01-30 02:23:14.289910+00:00	36.484371	25.544102	16439.02	13002.02	9085.59	17062.5	0.7740865349769592	153.07909255131844	12	14	562.5	937.5	POINT Z(25.54410185596202 36.48437056252757 -16439.01909789269)
2025-01-30 02:24:00.019910+00:00	36.508242	25.588306	12092.32	16948.75	11746.85	19687.5	0.5655903816223145	141.9183002756447	12	13	562.5	2125.0	POINT Z(25.58830572698026 36.50824212089307 -12092.315293323825)
2025-01-30 02:24:59.069910+00:00	36.436473	25.431364	7543.03	2924.73	3750.36	11687.5	0.49910345673561096	192.22955127163473	12	7	257.6941016011038	250.0	POINT Z(25.431363892700027 36.436473344987206 -7543.0288707142945)
2025-01-30 02:25:55.689910+00:00	36.514475	25.577686	10670.23	15998.31	12438.04	20437.5	0.7258147597312927	146.30998827513423	12	16	318.6887195995491	1562.5	POINT Z(25.57768587705878 36.51447450774184 -10670.225713463906)
2025-01-30 02:27:10.989910+00:00	36.510774	25.591619	9612.46	17244.28	12028.93	20062.5	0.732401967048645	141.33633428436818	12	14	336.5728004459065	1250.0	POINT Z(25.591618690400644 36.510773632001765 -9612.461116066896)
2025-01-30 02:27:51.309910+00:00	36.507067	25.572991	16143.53	15580.24	11613.65	19687.5	0.5841419696807861	146.63328827141834	12	12	937.5	1687.5	POINT Z(25.572991120612464 36.50706749722488 -16143.525637146042)
2025-01-30 02:30:43.879910+00:00	36.523094	25.594573	8594.5	17505.49	13399.4	21437.5	0.810638964176178	142.449622823028	12	15	1858.2585934148133	3375.0	POINT Z(25.594572620522943 36.52309381034554 -8594.497102372927)
2025-01-30 02:31:13.859910+00:00	36.485585	25.514456	17477.96	10351.4	9217.08	17312.5	0.5398781895637512	124.27330724510674	12	10	9052.796529249954	12000.0	POINT Z(25.51445555327696 36.48558537042743 -17477.964356403547)
2025-01-30 02:31:40.329910+00:00	36.50674	25.560249	10282.76	14441.45	11575.24	19562.5	0.5297871828079224	150.89937926359428	12	10	1237.4368670764582	12000.0	POINT Z(25.56024901643819 36.50673984825521 -10282.757669842234)
2025-01-30 02:33:07.179910+00:00	36.523803	25.583828	10581.66	16545.21	13476.39	21437.5	0.9738065600395203	145.80158431773145	12	18	257.6941016011038	625.0	POINT Z(25.583827889214227 36.523803306260106 -10581.660449824145)
2025-01-30 02:36:49.199910+00:00	36.49191	25.537686	16331.78	12427.25	9923.09	17937.5	0.6737765073776245	156.92316444213543	12	14	176.7766952966369	625.0	POINT Z(25.5376863275542 36.491909928975225 -16331.776997032222)
2025-01-30 02:37:11.539910+00:00	36.487693	25.537146	18056.32	12379.6	9454.16	17437.5	0.5264013409614563	156.46014894671512	12	9	353.5533905932738	1875.0	POINT Z(25.537145782076717 36.48769340249445 -18056.31741869325)
2025-01-30 02:38:35.239910+00:00	36.486726	25.536667	18574.81	12336.98	9346.57	17312.5	0.5212370753288269	156.49359712686007	12	12	1030.7764064044152	1250.0	POINT Z(25.53666732026065 36.48672636740367 -18574.805218095174)
2025-01-30 02:40:56.709910+00:00	36.477118	25.506777	16906.56	9666.0	8274.71	16312.5	0.6430874466896057	168.26899573806276	12	14	812.5	812.5	POINT Z(25.506777230943456 36.47711758920994 -16906.56010584978)
2025-01-30 02:45:58.699910+00:00	36.486366	25.559144	14980.08	14346.44	9309.57	17312.5	0.4867931008338928	96.16289985715656	12	8	3644.344934278313	11500.0	POINT Z(25.559143809437003 36.486365637473995 -14980.08261626056)
2025-01-30 02:47:08.049910+00:00	36.52276	25.594533	8226.56	17502.02	13362.3	21437.5	0.6649860739707947	142.41022463755897	12	11	9167.921315652748	10750.0	POINT Z(25.594532896571845 36.52276022865783 -8226.555661006869)
2025-01-30 02:48:52.269910+00:00	36.486659	25.508701	18092.93	9836.8	9335.82	17312.5	0.675819993019104	168.43486869204165	12	12	176.7766952966369	500.0	POINT Z(25.508701063790443 36.48665861308086 -18092.927482185038)
2025-01-30 02:52:46.899910+00:00	36.494132	25.56099	13903.41	14510.01	10173.39	18187.5	0.6450172066688538	148.49657811894824	12	12	1040.2073110683273	2500.0	POINT Z(25.560989684645154 36.4941317214581 -13903.408557290357)
2025-01-30 02:53:15.139910+00:00	36.502152	25.564649	14921.07	14835.61	11065.71	19062.5	0.5552651882171631	148.62497791591952	12	11	2150.5813167606566	6375.0	POINT Z(25.56464928443058 36.50215150817349 -14921.07182537295)
2025-01-30 02:55:23.059910+00:00	36.496526	25.583574	11236.68	16528.32	10443.23	18437.5	0.5668655633926392	82.9988060325303	12	9	1009.7184013377195	4437.5	POINT Z(25.58357365390412 36.49652575844011 -11236.683518460082)
2025-01-30 02:56:35.099910+00:00	36.49483	25.548597	13627.15	13402.11	10249.22	18187.5	0.6767918467521667	153.17960800318193	12	14	1751.1157157652374	4625.0	POINT Z(25.54859716799994 36.4948297533235 -13627.150802679193)
2025-01-30 02:56:59.979910+00:00	36.493373	25.537739	15472.07	12431.69	10085.8	18062.5	0.4871644675731659	56.387814588909464	12	8	1075.2906583803283	9500.0	POINT Z(25.53773864130623 36.4933731596647 -15472.072352035693)
2025-01-30 02:58:04.169910+00:00	36.490979	25.539141	16133.69	12557.4	9819.75	17812.5	0.7346622347831726	156.19851529809398	12	14	197.64235376052372	1687.5	POINT Z(25.539140620666206 36.490978957038486 -16133.685202681903)
2025-01-30 02:59:40.289910+00:00	36.479594	25.496377	19712.75	8735.85	8549.1	16562.5	0.5206388235092163	173.4653260156233	12	12	8636.993472846903	10937.5	POINT Z(25.49637725016593 36.47959416786091 -19712.751062078823)
2025-01-30 03:00:12.569910+00:00	36.489744	25.550084	15095.69	13535.89	9683.95	17687.5	0.6395432949066162	151.73129583346608	12	11	318.6887195995491	812.5	POINT Z(25.550083802010263 36.48974436222374 -15095.694509059595)
2025-01-30 03:01:07.309910+00:00	36.491056	25.563252	14307.03	14712.82	9831.76	17812.5	0.5817519426345825	147.10389705707055	12	11	3644.344934278313	7500.0	POINT Z(25.563251925980598 36.491056325413 -14307.032396486267)
2025-01-30 03:02:21.659910+00:00	36.495761	25.53929	15444.35	12569.99	10351.5	18312.5	0.4361487925052643	156.8873392953269	12	11	1425.2192813739225	8000.0	POINT Z(25.539290088060493 36.495760895577746 -15444.354036543713)
2025-01-30 03:05:14.039910+00:00	36.487004	25.525006	15278.66	11294.46	9375.97	17437.5	0.6600217223167419	161.38566947247676	12	11	1202.2115038544591	1187.5	POINT Z(25.525006493416782 36.48700359171581 -15278.659328003405)
2025-01-30 03:06:14.759910+00:00	36.518974	25.586959	10345.13	16826.06	12939.91	20937.5	0.6679009795188904	144.110444139545	12	14	537.6453291901641	2125.0	POINT Z(25.586959075563467 36.518973751748895 -10345.12842933833)
2025-01-30 03:06:43.219910+00:00	36.511188	25.598666	9418.8	17874.02	12076.26	20062.5	0.6272217631340027	74.50315965140737	12	9	1776.583800443987	4000.0	POINT Z(25.598666004454216 36.51118779049081 -9418.801761435388)
2025-01-30 03:09:36.699910+00:00	36.510428	25.593423	2376.66	17405.61	11990.82	20062.5	0.5591965317726135	140.7260414011595	12	9	2342.708101748914	11437.5	POINT Z(25.5934230089672 36.510428038281525 -2376.664420113912)
2025-01-30 03:10:03.619910+00:00	36.498204	25.583207	12419.68	16495.23	10629.78	18687.5	0.6340699195861816	141.6892962390444	12	16	125.0	500.0	POINT Z(25.583207460506422 36.49820402325934 -12419.683747715828)
2025-01-30 03:11:05.199910+00:00	36.52257	25.594386	9368.24	17488.94	13341.12	21312.5	0.5903633236885071	142.42459821818233	12	13	7082.383514749819	10125.0	POINT Z(25.59438604762612 36.522570002230374 -9368.237554209247)
2025-01-30 03:15:20.269910+00:00	36.490056	25.534053	16487.66	12102.7	9716.43	17687.5	0.5561296939849854	158.09095240146365	12	11	2008.7698349985246	1500.0	POINT Z(25.534052623526346 36.49005563083891 -16487.658557313393)
2025-01-30 03:16:02.399910+00:00	36.516151	25.588158	9408.89	16933.84	12626.22	20687.5	0.6890885829925537	143.29466706897844	12	15	7256.7317884844	8125.0	POINT Z(25.588158288219827 36.51615071628526 -9408.89028867016)
2025-01-30 03:17:03.959910+00:00	36.481633	25.468137	18908.44	6210.75	8773.62	16187.5	0.7280896306037903	187.10149493369758	12	16	139.75424859373686	375.0	POINT Z(25.468136832320667 36.481632954189834 -18908.44264194269)
2025-01-30 03:18:01.119910+00:00	36.514022	25.587243	12768.64	16852.54	12389.35	20312.5	0.601965069770813	143.23005195681742	12	12	10831.089511217235	6125.0	POINT Z(25.58724336977987 36.5140219989747 -12768.640374521763)
2025-01-30 03:18:23.549910+00:00	36.486146	25.537702	15617.48	12429.58	9282.19	17187.5	0.5139626264572144	155.9745764522579	12	11	4126.893504804794	7500.0	POINT Z(25.537702094250122 36.486146171990505 -15617.477395102023)
2025-01-30 03:18:58.009910+00:00	36.489889	25.53986	15340.24	12621.92	9698.6	17687.5	0.623383104801178	155.73512657181013	12	13	4244.481711587411	4000.0	POINT Z(25.539860310244723 36.48988856510514 -15340.241243290937)
2025-01-30 03:19:29.709910+00:00	36.4891	25.537756	15145.34	12433.92	9610.63	17562.5	0.5681485533714294	156.44552386721625	12	13	5162.969107015846	4750.0	POINT Z(25.53775591458343 36.48909986433711 -15145.339424801552)
2025-01-30 03:20:06.039910+00:00	36.485536	25.529454	15088.82	11692.28	9213.26	17187.5	0.6978441476821899	159.28748067184296	12	13	312.5	562.5	POINT Z(25.529453966881995 36.48553556518185 -15088.815017149256)
2025-01-30 03:21:00.549910+00:00	36.502357	25.57092	11034.11	15396.1	11089.59	19062.5	0.7077465653419495	146.5177930818822	12	13	8474.456103491244	8125.0	POINT Z(25.570920368503703 36.50235744972711 -11034.109321208976)
2025-01-30 03:23:08.769910+00:00	36.484021	25.478567	17924.09	7143.05	9039.87	17062.5	0.781548261642456	182.14458938947178	12	16	5321.683239352001	2937.5	POINT Z(25.478566961247775 36.484020935566576 -17924.085744551478)
2025-01-30 03:23:30.819910+00:00	36.477722	25.481682	18612.68	7422.18	8339.68	16312.5	0.6687629818916321	180.49919249126123	12	14	8774.296624231483	9187.5	POINT Z(25.481682343402785 36.47772184212852 -18612.678663800016)
2025-01-30 03:24:01.979910+00:00	36.484965	25.505309	16702.57	9533.79	9147.16	17187.5	0.6393762230873108	169.78631601715617	12	12	4155.192534648665	9000.0	POINT Z(25.50530935668824 36.4849650118823 -16702.568466804358)
2025-01-30 03:24:44.549910+00:00	36.487448	25.540998	15198.8	12724.03	9427.35	17437.5	0.7508295178413391	154.86985412491185	12	16	5313.970384749994	3125.0	POINT Z(25.54099809891552 36.48744783212041 -15198.803748231778)
2025-01-30 03:25:25.449910+00:00	36.487717	25.538077	15223.87	12462.88	9456.93	17437.5	0.775011420249939	156.08768797604586	12	15	88.38834764831844	875.0	POINT Z(25.538077380257825 36.48771723839731 -15223.867269358407)
2025-01-30 03:25:52.219910+00:00	36.490071	25.528362	15533.75	11594.01	9717.41	17687.5	0.785772979259491	160.42117268248134	12	15	1325.8252147247765	1812.5	POINT Z(25.528362316424705 36.490070727165474 -15533.751736048036)
2025-01-30 03:26:40.909910+00:00	36.480915	25.493136	17892.47	8445.86	8695.69	16687.5	0.4621433615684509	142.6946323128852	12	7	8225.34193818105	13250.0	POINT Z(25.493135526439033 36.48091504031012 -17892.46850779411)
2025-01-30 03:27:21.649910+00:00	36.502165	25.570229	10665.26	15334.36	11068.03	18937.5	0.6804163455963135	146.71760395423718	12	15	1152.443057161611	8625.0	POINT Z(25.570229184501958 36.50216460206868 -10665.262014164713)
2025-01-30 03:28:07.209910+00:00	36.484852	25.523822	16001.07	11188.9	9136.53	17187.5	0.7613270282745361	161.58139178904133	12	13	6093.669871268052	10125.0	POINT Z(25.523822216079505 36.48485155876963 -16001.068732519701)
2025-01-30 03:29:18.079910+00:00	36.513169	25.581259	9410.85	16317.87	12293.5	20312.5	0.5069646239280701	144.96401605441972	12	11	8738.608656416649	12875.0	POINT Z(25.58125855959691 36.51316919311061 -9410.847723553245)
2025-01-30 03:30:10.529910+00:00	36.502668	25.594459	6247.07	17499.93	11128.11	19187.5	0.6927493810653687	77.67716242417282	12	14	364.4344934278313	1375.0	POINT Z(25.59445866371603 36.50266781240059 -6247.065835864106)
2025-01-30 03:30:41.869910+00:00	36.496592	25.546664	14296.1	13228.98	10444.88	18437.5	0.5012526512145996	154.19677403964656	12	10	1346.291201783626	6875.0	POINT Z(25.546663816527285 36.496591819212775 -14296.102684751491)
2025-01-30 03:31:11.939910+00:00	36.486781	25.534276	15319.08	12123.22	9352.34	17312.5	0.6827028393745422	157.4807030733917	12	12	1629.8006013006623	2750.0	POINT Z(25.534276424172244 36.48678099490943 -15319.076221446305)
2025-01-30 03:33:22.749910+00:00	36.497557	25.566444	11207.77	14996.95	10555.08	18562.5	0.6784698963165283	147.1945532361744	12	14	615.5536126122565	1687.5	POINT Z(25.56644432836834 36.497556879162545 -11207.768170800979)
2025-01-30 03:33:43.599910+00:00	36.477628	25.502333	16308.46	9268.55	8331.05	16312.5	0.5694827437400818	170.44202236955832	12	13	1777.6828316659864	2125.0	POINT Z(25.502332733828627 36.47762817368635 -16308.458201685333)
2025-01-30 03:34:10.589910+00:00	36.502788	25.577284	10426.52	15964.81	11138.45	19187.5	0.4947875738143921	84.24031197185485	12	11	576.2215285808055	1750.0	POINT Z(25.577284072841735 36.50278754703012 -10426.518685789522)
2025-01-30 03:37:30.869910+00:00	36.47824	25.458389	18946.05	5339.48	8395.74	15312.5	0.6632358431816101	191.92012778766775	12	15	592.9270612815711	500.0	POINT Z(25.458389128938926 36.47823982973091 -18946.053222224622)
2025-01-30 03:38:01.639910+00:00	36.489386	25.539143	14611.05	12557.88	9642.59	17562.5	0.49766260385513306	155.93743256244323	12	12	4052.8732092183686	3187.5	POINT Z(25.539143116664288 36.48938566109293 -14611.049535872942)
2025-01-30 03:38:42.769910+00:00	36.477562	25.503291	17025.24	9354.23	8323.75	16312.5	0.5166986584663391	135.05329596473052	12	8	814.9003006503311	562.5	POINT Z(25.503290868296563 36.4775616542786 -17025.24115260244)
2025-01-30 03:41:07.889910+00:00	36.484486	25.482687	22740.3	7511.37	9091.92	17062.5	0.4830682575702667	180.21769729012175	12	12	375.0	250.0	POINT Z(25.482687238529472 36.48448614932182 -22740.2981019476)
2025-01-30 03:42:16.159910+00:00	36.484153	25.505055	17872.03	9511.14	9056.83	17062.5	0.6130610108375549	169.82215993558097	12	12	250.0	875.0	POINT Z(25.505054920410455 36.484152884134254 -17872.027805895294)
2025-01-30 03:43:45.609910+00:00	36.4884	25.524269	15447.04	11228.36	9531.1	17562.5	0.5855535268783569	116.48668999909313	12	11	62.5	562.5	POINT Z(25.524269343241794 36.48839955506179 -15447.038018400719)
2025-01-30 03:44:52.609910+00:00	36.48878	25.512391	16565.69	10166.41	9572.1	17562.5	0.43205350637435913	167.03823507117207	12	11	3502.789067300513	2187.5	POINT Z(25.51239106707258 36.48878009113526 -16565.693549644053)
2025-01-30 03:47:42.709910+00:00	36.477963	25.512993	16474.7	10221.65	8369.36	16312.5	0.5191760659217834	165.4578801457688	12	13	375.0	750.0	POINT Z(25.512993010070552 36.47796296300289 -16474.70172796466)
2025-01-30 03:49:27.709910+00:00	36.479444	25.485028	18549.86	7721.15	8531.49	16562.5	0.7693811655044556	178.92416421611338	12	16	176.7766952966369	375.0	POINT Z(25.485028107181495 36.47944446507004 -18549.863291708527)
2025-01-30 03:50:28.639910+00:00	36.489078	25.463315	19430.77	5779.06	9601.21	15812.5	0.4618853032588959	189.17125206220106	12	14	437.5	312.5	POINT Z(25.463314543752695 36.48907838914886 -19430.76574941332)
2025-01-30 03:51:08.989910+00:00	36.483354	25.50856	17111.54	9824.62	8968.32	16937.5	0.46931177377700806	129.37644451914923	12	11	5929.2706128157115	7750.0	POINT Z(25.508560098228145 36.483353701621695 -17111.543180668585)
2025-01-30 03:51:58.839910+00:00	36.47863	25.519092	16405.6	10766.89	8444.2	16437.5	0.5410829186439514	162.75663483218452	12	15	5373.909773153993	6125.0	POINT Z(25.519092223732798 36.4786300920121 -16405.595909335047)
2025-01-30 03:52:46.439910+00:00	36.490673	25.547572	15301.41	13311.2	9786.9	17812.5	0.7720273733139038	152.8578514199219	12	16	312.5	812.5	POINT Z(25.54757226726355 36.49067329736215 -15301.41462154045)
2025-01-30 03:54:09.239910+00:00	36.490064	25.525239	16697.64	11314.78	9716.27	17687.5	0.7836212515830994	161.7168842550102	12	16	125.0	812.5	POINT Z(25.52523874697164 36.49006378947705 -16697.6372938552)
2025-01-30 03:55:13.989910+00:00	36.494795	25.551875	13603.17	13695.12	10245.76	18187.5	0.5522832274436951	151.94691413883243	12	12	1250.0	4375.0	POINT Z(25.551875056069065 36.49479456937082 -13603.171471020467)
2025-01-30 03:55:53.549910+00:00	36.480675	25.51027	17520.32	9977.88	8670.68	16687.5	0.4697955250740051	167.05661961636088	12	10	2963.3173977824245	11250.0	POINT Z(25.51027046577706 36.48067537722577 -17520.31876347829)
2025-01-30 03:56:15.299910+00:00	36.478216	25.466796	19315.45	6091.14	8393.6	16062.5	0.7685204148292542	187.82205512195222	12	16	10658.220125799617	11187.5	POINT Z(25.46679601384458 36.47821609141162 -19315.445823388316)
2025-01-30 03:56:50.759910+00:00	36.498934	25.576284	12016.5	15876.2	10709.76	18687.5	0.6493086218833923	144.10025613032826	12	13	6376.225372428425	8750.0	POINT Z(25.576283860309342 36.49893375642398 -12016.503285734865)
2025-01-30 03:57:46.319910+00:00	36.48267	25.470778	19344.96	6446.84	8889.07	16437.5	0.49731308221817017	185.82789074496847	12	13	8882.919002219935	11187.5	POINT Z(25.470778384261425 36.48266963484625 -19344.957855345474)
2025-01-30 03:58:29.969910+00:00	36.505215	25.574895	9333.98	15750.82	11408.01	19437.5	0.561257004737854	145.6887630356298	12	13	10285.001215362106	10875.0	POINT Z(25.574895448138317 36.505215320531654 -9333.979645108258)
2025-01-30 03:59:56.549910+00:00	36.507762	25.576492	9890.1	15893.03	11691.45	19687.5	0.816852331161499	145.59998021193417	12	16	279.5084971874737	2000.0	POINT Z(25.576492416998928 36.50776197835572 -9890.09670406405)
2025-01-30 04:00:58.279910+00:00	36.498298	25.577339	10730.32	15970.62	10639.26	18687.5	0.60007244348526	143.6303781543819	12	12	951.9716382329885	2250.0	POINT Z(25.577338720753293 36.49829816686894 -10730.322256726591)
2025-01-30 04:02:37.359910+00:00	36.504598	25.586078	7944.69	16750.44	11341.27	19312.5	0.4361189305782318	141.96700143822196	12	11	3432.3825544364954	7375.0	POINT Z(25.58607807024388 36.50459819966514 -7944.693089636781)
2025-01-30 04:06:58.269910+00:00	36.48732	25.510675	17536.76	10013.19	9409.54	17437.5	0.6284716725349426	167.63067438683703	12	12	4295.710069359896	5250.0	POINT Z(25.510675032918517 36.487319754864245 -17536.762231041608)
2025-01-30 04:08:42.139910+00:00	36.483131	25.507037	17234.46	9688.49	8943.39	16937.5	0.47115015983581543	130.62809966653023	12	8	6247.4994997999	10000.0	POINT Z(25.507037147533566 36.48313088168111 -17234.463934875304)
2025-01-30 04:10:29.579910+00:00	36.490779	25.548069	15273.73	13355.55	9798.7	17812.5	0.7503921985626221	152.68605688968574	12	16	875.0	1062.5	POINT Z(25.548068534815755 36.49077881780156 -15273.731131015755)
2025-01-30 04:11:18.509910+00:00	36.493785	25.608335	310.07	18742.34	10143.0	18062.5	0.5442441701889038	74.22637241735373	12	10	187.5	1312.5	POINT Z(25.608334777086988 36.49378506729045 -310.072021925987)
2025-01-30 04:12:52.879910+00:00	36.481104	25.526292	16532.55	11410.26	8720.11	16687.5	0.6189510226249695	116.97531308383358	12	11	125.0	750.0	POINT Z(25.526292153910862 36.481103975140485 -16532.54524408521)
2025-01-30 04:15:03.159910+00:00	36.503964	25.617573	69.18	19565.6	11276.64	19312.5	0.46958374977111816	69.86296730774279	12	11	62.5	125.0	POINT Z(25.617573099265126 36.5039636533465 -69.1837464071059)
2025-01-30 04:19:28.819910+00:00	36.481514	25.456079	19341.77	5132.7	8759.72	15062.5	0.7031156420707703	192.84348986386894	12	15	419.2627457812106	500.0	POINT Z(25.456078755628237 36.48151436302155 -19341.774889976106)
2025-01-30 04:21:42.959910+00:00	36.489672	25.498812	19785.22	8952.37	9669.95	17687.5	0.648517370223999	173.10975247882038	12	14	318.6887195995491	437.5	POINT Z(25.4988120640475 36.48967213089227 -19785.220323285565)
2025-01-30 04:22:27.329910+00:00	36.480095	25.544227	14634.45	13013.89	8610.2	16562.5	0.6996679902076721	152.20951269884011	12	14	62.5	1375.0	POINT Z(25.544226585309016 36.48009513536348 -14634.449855921845)
2025-01-30 04:23:53.609910+00:00	36.483708	25.48307	19142.72	7545.63	9005.38	17062.5	0.4650507867336273	150.83137744025728	12	9	12630.568079069128	2750.0	POINT Z(25.483069568215267 36.48370768371083 -19142.71779841249)
2025-01-30 04:24:19.019910+00:00	36.373943	25.483058	21148.96	7555.28	-3199.87	4812.5	0.4853314757347107	140.52873457077777	12	12	257.6941016011038	562.5	POINT Z(25.483058153146928 36.37394319284106 -21148.95552036583)
2025-01-30 04:26:49.259910+00:00	36.52023	25.587696	9276.01	16891.64	13079.69	21062.5	0.5474494099617004	144.07957822876705	12	11	3769.221570828651	7750.0	POINT Z(25.587695973686916 36.520229632221174 -9276.007930031361)
2025-01-30 04:28:53.589910+00:00	36.498692	25.563234	15246.54	14709.79	10680.81	18687.5	0.6354707479476929	148.5196417904856	12	14	437.5	1687.5	POINT Z(25.563234240762736 36.49869196935107 -15246.535579126923)
2025-01-30 04:35:06.589910+00:00	36.506865	25.59449	6136.99	17501.8	11594.8	19562.5	0.5524036288261414	139.7686248562809	12	12	225.34695471649934	625.0	POINT Z(25.594490283753082 36.506864744385936 -6136.994451388651)
2025-01-30 04:37:12.769910+00:00	36.481277	25.539533	15443.11	12594.07	8741.04	16687.5	0.6240482330322266	154.35706351337848	12	12	4136.8201858432285	10750.0	POINT Z(25.53953317928423 36.48127734636991 -15443.107445550067)
2025-01-30 04:37:49.809910+00:00	36.476382	25.482709	18176.04	7514.09	8190.82	16187.5	0.49315378069877625	179.94911633031393	12	8	9335.75117491892	11500.0	POINT Z(25.482708885159628 36.47638235862466 -18176.04417900283)
2025-01-30 04:38:22.499910+00:00	36.478193	25.481832	18761.2	7435.48	8392.08	16437.5	0.6972139477729797	180.43976810236444	12	14	9961.2530587271	10312.5	POINT Z(25.48183161954643 36.47819296956682 -18761.197534422987)
2025-01-30 04:39:46.889910+00:00	36.507653	25.596342	9124.26	17667.09	11682.79	19687.5	0.694903552532196	139.3499786398736	12	14	559.0169943749474	2875.0	POINT Z(25.596341658522313 36.50765306263415 -9124.262862666097)
2025-01-30 04:42:31.989910+00:00	36.507322	25.590164	9453.28	17115.05	11644.85	19687.5	0.5437963008880615	141.17868894558154	12	9	1913.1534831267459	3750.0	POINT Z(25.590164153582265 36.50732188184718 -9453.276250387415)
2025-01-30 04:45:25.089910+00:00	36.50221	25.580109	11480.78	16217.38	11074.66	19062.5	0.6196842193603516	143.44660092581142	12	13	176.7766952966369	1250.0	POINT Z(25.58010851061486 36.50220969699778 -11480.778971976664)
2025-01-30 04:50:20.549910+00:00	36.512417	25.577152	9683.69	15951.03	12209.17	20187.5	0.5676361322402954	146.15368770870353	12	10	364.4344934278313	1437.5	POINT Z(25.577152104071 36.51241701597753 -9683.692954085805)
2025-01-30 04:51:25.129910+00:00	36.490759	25.520532	15807.67	10893.87	9793.02	17812.5	0.7280035614967346	163.78282567574504	12	14	488.1406047441659	812.5	POINT Z(25.520531559235884 36.49075884246536 -15807.672157105511)
2025-01-30 04:54:27.189910+00:00	36.499693	25.566904	13679.41	15037.6	10792.74	18812.5	0.4175780415534973	147.41881573483843	12	9	257.6941016011038	1375.0	POINT Z(25.56690371366295 36.49969349369163 -13679.408877505404)
2025-01-30 04:57:48.519910+00:00	36.486932	25.555227	14422.25	13996.22	9371.91	17312.5	0.6075456738471985	149.25273441070453	12	12	3628.231318424998	3250.0	POINT Z(25.555227422822647 36.48693150015579 -14422.25060273698)
2025-01-30 04:58:35.279910+00:00	36.48853	25.545814	14640.09	13154.41	9548.32	17562.5	0.5188654661178589	153.1595633701497	12	11	3571.261156790413	2937.5	POINT Z(25.545814279675916 36.4885298950573 -14640.09256783856)
2025-01-30 05:02:14.349910+00:00	36.511427	25.574875	18237.68	15747.74	12098.73	20187.5	0.4908597469329834	146.73127020829082	12	10	6775.415116433826	10375.0	POINT Z(25.574875155984394 36.51142716450453 -18237.679366400534)
2025-01-30 05:03:12.019910+00:00	36.503974	25.56668	10090.53	15016.78	11268.65	19312.5	0.5809258222579956	148.23525280172112	12	12	5855.019214315184	9000.0	POINT Z(25.566680123178323 36.503973847936685 -10090.526567897363)
2025-01-30 05:04:08.839910+00:00	36.497626	25.571319	11392.82	15432.68	10563.55	18562.5	0.6625176668167114	145.52874475236928	12	12	6373.774391990981	6125.0	POINT Z(25.57131913818791 36.49762610486562 -11392.823358311294)
2025-01-30 05:05:32.519910+00:00	36.491177	25.52347	15770.03	11156.49	9839.8	17812.5	0.7038297653198242	162.60424026156295	12	13	395.28470752104744	625.0	POINT Z(25.52346989404337 36.49117657832975 -15770.025541215262)
2025-01-30 05:09:39.639910+00:00	36.496882	25.583077	11816.99	16483.84	10482.75	18437.5	0.4894171953201294	83.13288537253726	12	7	3189.9500387937114	4000.0	POINT Z(25.583076943525977 36.49688193661645 -11816.988661223737)
2025-01-30 05:10:16.399910+00:00	36.522267	25.582525	9477.9	16429.16	13305.34	21312.5	0.5550121665000916	145.97722656878383	12	10	364.4344934278313	1000.0	POINT Z(25.582525443094593 36.52226697428091 -9477.898491380678)
2025-01-30 05:11:53.759910+00:00	36.496677	25.58096	12206.71	16294.64	10459.55	18437.5	0.4630604386329651	142.12513217648694	12	8	10242.756586974036	7250.0	POINT Z(25.58095983037708 36.49667653561189 -12206.712212012273)
2025-01-30 05:14:45.759910+00:00	36.488037	25.464355	18969.98	5872.14	9485.49	15937.5	0.4737783670425415	188.72651030714752	12	11	375.0	562.5	POINT Z(25.464354911250375 36.48803709248754 -18969.98251319318)
2025-01-30 05:15:45.729910+00:00	36.521244	25.593057	12077.49	17370.48	13193.44	21187.5	0.4535995423793793	142.61589727040214	12	10	400.19526483955303	2812.5	POINT Z(25.593057093341006 36.52124407428093 -12077.48610224938)
2025-01-30 05:17:10.269910+00:00	36.528695	25.595254	10577.07	17565.1	14022.35	21937.5	0.6943538784980774	143.083646276767	12	16	250.0	1125.0	POINT Z(25.595253905875666 36.52869507972466 -10577.072566986624)
2025-01-30 05:18:57.849910+00:00	36.539725	25.600367	8422.82	18019.38	15249.75	20687.5	0.4266672730445862	66.67731884720178	12	6	312.5	1812.5	POINT Z(25.600366802597325 36.53972487080876 -8422.820674597358)
2025-01-30 05:20:52.619910+00:00	36.481115	25.52717	16222.93	11488.75	8721.48	16687.5	0.7694864869117737	159.56157288771965	12	17	939.5810236483068	1187.5	POINT Z(25.527170070696652 36.481115344703014 -16222.933835372502)
2025-01-30 05:23:11.699910+00:00	36.47793	25.525568	15583.63	11345.98	8367.14	16312.5	0.44722503423690796	159.7428127160396	12	10	318.6887195995491	437.5	POINT Z(25.525567925416347 36.47793040768208 -15583.628607943901)
2025-01-30 05:29:23.329910+00:00	36.497268	25.56563	12233.01	14924.24	10522.79	18437.5	0.6022764444351196	147.42575221370743	12	12	488.1406047441659	1062.5	POINT Z(25.565630349456136 36.497267575743116 -12233.010638954825)
2025-01-30 05:33:43.729910+00:00	36.513967	25.586448	10196.37	16781.51	12383.15	20437.5	0.42962518334388733	143.46737105507376	12	11	257.6941016011038	812.5	POINT Z(25.586448466426177 36.51396744590213 -10196.3654979977)
2025-01-30 05:36:19.139910+00:00	36.488232	25.540751	16335.3	12701.84	9514.49	17437.5	0.545956552028656	155.10284322023685	12	12	3162.895232219999	4187.5	POINT Z(25.540751293479854 36.48823172150922 -16335.299539216605)
2025-01-30 05:39:15.459910+00:00	36.498139	25.565692	13468.79	14929.58	10619.72	18687.5	0.5933477282524109	147.56161507974173	12	11	125.0	1875.0	POINT Z(25.56569195090456 36.49813921647071 -13468.790572130392)
2025-01-30 05:42:07.059910+00:00	36.495445	25.549813	14787.5	13510.71	10317.76	18312.5	0.7481723427772522	152.82610151067945	12	15	676.040864149498	1312.5	POINT Z(25.549813291782133 36.495444692434766 -14787.498435873149)
2025-01-30 05:44:10.279910+00:00	36.511726	25.591416	8036.51	17225.93	12134.8	20187.5	0.7162783145904541	141.56187342839175	12	15	250.0	1375.0	POINT Z(25.5914157771734 36.511726096248424 -8036.514401669339)
2025-01-30 05:48:00.629910+00:00	36.479374	25.545359	15726.98	13115.3	8530.17	16562.5	0.6257402896881104	151.60619590318694	12	13	4091.2444622632856	5500.0	POINT Z(25.54535948224527 36.479373994183526 -15726.981030143277)
2025-01-30 05:50:03.739910+00:00	36.490734	25.563259	14131.77	14713.52	9795.92	17812.5	0.7185415625572205	147.03881620792652	12	16	187.5	1250.0	POINT Z(25.56325904547151 36.490733926179345 -14131.772498490851)
2025-01-30 05:54:54.999910+00:00	36.480626	25.525175	16530.67	11310.47	8666.85	16687.5	0.6642624735832214	160.35308354908923	12	11	125.0	2500.0	POINT Z(25.525175203058843 36.48062619697987 -16530.666051510496)
2025-01-30 05:58:52.639910+00:00	36.477615	25.46678	19218.79	6089.79	8326.73	16187.5	0.841174840927124	187.84442330709186	12	18	225.34695471649934	250.0	POINT Z(25.466780376200532 36.47761479106812 -19218.79390699594)
2025-01-30 06:03:17.279910+00:00	36.485725	25.552934	14487.78	13791.42	9237.46	17187.5	0.6495516300201416	149.8874758489208	12	11	88.38834764831844	812.5	POINT Z(25.552934294974428 36.48572534814796 -14487.782810678975)
2025-01-30 06:12:33.519910+00:00	36.476072	25.528469	16140.37	11605.67	8160.86	16187.5	0.5275058746337891	116.50019228965786	12	10	400.19526483955303	1187.5	POINT Z(25.52846932636193 36.47607215990142 -16140.372980844577)
2025-01-30 06:13:42.969910+00:00	36.482145	25.539923	15664.54	12628.8	8837.56	16812.5	0.48142799735069275	107.87780797804271	12	9	1629.8006013006623	2000.0	POINT Z(25.53992315576657 36.482144924960636 -15664.537118417678)
2025-01-30 06:17:55.589910+00:00	36.480989	25.477354	17317.77	7034.91	8702.66	16687.5	0.4865725040435791	182.67630858307055	12	12	257.6941016011038	375.0	POINT Z(25.477354260217556 36.4809891485415 -17317.77328854485)
2025-01-30 06:20:56.889910+00:00	36.482335	25.476209	18857.91	6932.35	8852.18	16812.5	0.6808200478553772	183.240789003259	12	14	10496.465178811388	8875.0	POINT Z(25.476208522144972 36.482334531081406 -18857.913936814333)
2025-01-30 06:22:05.549910+00:00	36.511596	25.599389	16448.14	17938.54	12121.77	20062.5	0.6036342978477478	139.13779588206577	12	12	2125.9189189618687	7875.0	POINT Z(25.59938902466968 36.511595885831085 -16448.140308545186)
2025-01-30 06:23:06.039910+00:00	36.506264	25.588879	10030.03	17000.37	11527.04	19562.5	0.4945296347141266	141.38877888463904	12	8	10933.034802834938	11500.0	POINT Z(25.58887850318775 36.506264392285594 -10030.034104434772)
2025-01-30 06:25:15.089910+00:00	36.515509	25.584704	10931.96	16625.32	12554.25	20562.5	0.7032183408737183	144.25953792984222	12	15	88.38834764831844	1375.0	POINT Z(25.584704399605993 36.51550894779005 -10931.961989600766)
2025-01-30 06:27:21.279910+00:00	36.485395	25.521729	18730.83	11001.68	9196.67	17187.5	0.47947752475738525	162.5615114053813	12	10	1986.281072758838	1687.5	POINT Z(25.521729021509625 36.48539453577689 -18730.82866719908)
2025-01-30 06:28:28.019910+00:00	36.515254	25.592843	9269.62	17352.72	12527.34	20562.5	0.859346866607666	141.72026765764005	12	20	336.5728004459065	1312.5	POINT Z(25.592843310026343 36.51525399988051 -9269.621385539775)
2025-01-30 06:29:42.839910+00:00	36.480036	25.513408	17362.58	10258.43	8599.95	16687.5	0.44890454411506653	165.53894748128587	12	11	559.0169943749474	1500.0	POINT Z(25.51340750904434 36.48003638000561 -17362.58373477231)
2025-01-30 06:31:09.189910+00:00	36.485087	25.508017	18167.96	9775.83	9161.01	17187.5	0.614820659160614	168.57628700397268	12	11	125.0	562.5	POINT Z(25.50801682239074 36.48508707876797 -18167.960327876364)
2025-01-30 06:32:48.849910+00:00	36.490078	25.555348	15146.81	14006.44	9721.78	17687.5	0.7280476093292236	149.8082322702958	12	12	62.5	1062.5	POINT Z(25.555348184764846 36.490077783524434 -15146.81272919571)
2025-01-30 06:33:51.939910+00:00	36.474786	25.496914	18806.18	8784.39	8014.49	16062.5	0.5290627479553223	172.80686536803978	12	9	5187.876492361784	5687.5	POINT Z(25.49691405498881 36.4747857799561 -18806.1797216809)
2025-01-30 06:35:26.939910+00:00	36.493676	25.550486	13518.76	13571.17	10121.23	18062.5	0.5267969369888306	152.273547487955	12	10	197.64235376052372	750.0	POINT Z(25.550486223240554 36.49367640464741 -13518.759823831957)
2025-01-30 06:35:58.959910+00:00	36.48511	25.502176	18613.13	9253.63	9162.94	17187.5	0.48296085000038147	171.22362335520828	12	10	3893.1028755993593	6000.0	POINT Z(25.502175832632577 36.485109644548004 -18613.131878695043)
2025-01-30 06:37:25.789910+00:00	36.485557	25.552082	14840.48	13715.29	9218.62	17187.5	0.6047748923301697	150.18092307604104	12	12	3432.3825544364954	5000.0	POINT Z(25.552082351919502 36.48555700084703 -14840.48055444408)
2025-01-30 06:40:23.119910+00:00	36.4866	25.54784	15691.09	13335.81	9334.04	17312.5	0.7223641872406006	152.0195981626886	12	13	88.38834764831844	812.5	POINT Z(25.547839706910263 36.48660034710968 -15691.091374524474)
2025-01-30 06:41:18.589910+00:00	36.488655	25.560347	14560.77	14453.55	9564.29	17562.5	0.6890815496444702	147.68885006403164	12	13	1376.4197215965776	2000.0	POINT Z(25.56034668038718 36.48865477781902 -14560.77402699271)
2025-01-30 06:44:59.609910+00:00	36.50832	25.601189	6135.56	18100.2	11757.83	19812.5	0.49446359276771545	138.02218072846878	12	9	187.5	2000.0	POINT Z(25.60118928854256 36.50831981186093 -6135.560893769346)
2025-01-30 06:49:44.379910+00:00	36.480093	25.546156	14845.28	13186.37	8610.18	16687.5	0.4926087558269501	151.42941989695257	12	10	1263.9842760097927	2125.0	POINT Z(25.546155704868763 36.48009260938993 -14845.27972620673)
2025-01-30 06:51:06.869910+00:00	36.48338	25.550334	15923.11	13559.34	8976.26	16937.5	0.8080118894577026	150.43022462501284	12	16	257.6941016011038	812.5	POINT Z(25.550333739246636 36.483379584538795 -15923.114151567308)
2025-01-30 06:52:31.959910+00:00	36.494173	25.568051	13793.37	15141.24	10179.08	18187.5	0.4216268062591553	146.00523796511666	12	8	2404.4230077089182	4000.0	POINT Z(25.568051148437448 36.49417311732414 -13793.37371484084)
2025-01-30 06:56:59.289910+00:00	36.478713	25.477098	18975.33	7012.21	8449.51	16437.5	0.5766153931617737	182.77097698109912	12	13	336.5728004459065	375.0	POINT Z(25.477098153674397 36.478712644021606 -18975.328870278445)
2025-01-30 06:59:33.669910+00:00	36.504139	25.566292	15538.36	14982.1	11286.99	19312.5	0.5491288900375366	148.39551238630733	12	11	187.5	1625.0	POINT Z(25.566292488721423 36.50413924103826 -15538.363373336933)
2025-01-30 07:06:13.349910+00:00	36.507891	25.603188	5285.1	18278.93	11710.55	19687.5	0.5769848227500916	137.35539945315963	12	11	125.0	1375.0	POINT Z(25.603187917674322 36.50789127465094 -5285.101029011859)
2025-01-30 07:11:22.449910+00:00	36.490742	25.533306	16196.8	12035.84	9792.71	17812.5	0.46873950958251953	158.4985719965254	12	10	3893.1028755993593	10500.0	POINT Z(25.533305837449028 36.49074242192743 -16196.801843202735)
2025-01-30 07:14:09.759910+00:00	36.481894	25.528749	16166.05	11629.85	8808.2	16812.5	0.5593550801277161	159.00615671578547	12	12	5445.755227697991	10500.0	POINT Z(25.528749481971662 36.48189351123994 -16166.04815458687)
2025-01-30 07:15:17.719910+00:00	36.497752	25.595082	7886.96	17556.72	10581.62	18562.5	0.916040301322937	137.85446403982718	12	19	225.34695471649934	1125.0	POINT Z(25.595081571286062 36.49775209613269 -7886.961820637671)
2025-01-30 07:16:06.029910+00:00	36.482446	25.489624	20364.07	8131.75	8865.57	16812.5	0.5877962708473206	176.86401497543707	12	14	395.28470752104744	250.0	POINT Z(25.489624001157168 36.48244554045629 -20364.06791680188)
2025-01-30 07:16:58.639910+00:00	36.486363	25.53929	16300.93	12571.49	9306.53	17312.5	0.5609376430511475	155.36837403833186	12	11	125.0	1125.0	POINT Z(25.53928983057384 36.48636322941457 -16300.933126881058)
2025-01-30 07:19:38.909910+00:00	36.519684	25.585654	10702.83	16709.27	13018.72	21062.5	0.4963308274745941	144.62171720795388	12	11	312.5	1875.0	POINT Z(25.585653840532807 36.519684488100715 -10702.827881992822)
2025-01-30 07:26:14.899910+00:00	36.482384	25.519263	18931.39	10781.63	8861.65	16812.5	0.629512369632721	163.22028910789254	12	11	503.89110926865936	625.0	POINT Z(25.51926297203163 36.48238416183853 -18931.39088870102)
2025-01-30 07:28:00.609910+00:00	36.517542	25.593645	8633.82	17423.84	12781.91	20687.5	0.5141107439994812	141.85269673840992	12	11	187.5	2125.0	POINT Z(25.593644864993728 36.51754213255487 -8633.821792401746)
2025-01-30 07:32:15.839910+00:00	36.481241	25.540932	15744.59	12719.12	8737.17	16687.5	0.46506425738334656	107.43670219780253	12	7	1511.673327805978	2125.0	POINT Z(25.540931794911668 36.48124097303218 -15744.591122223897)
2025-01-30 07:36:33.779910+00:00	36.481446	25.497269	18469.93	8815.33	8755.13	16812.5	0.6173031330108643	173.1885932235682	12	12	450.6939094329987	562.5	POINT Z(25.49726863244179 36.481446295117344 -18469.933617269737)
2025-01-30 07:38:54.959910+00:00	36.499756	25.596678	6504.06	17698.92	10804.69	18812.5	0.5525931119918823	137.76245859495265	12	10	125.0	687.5	POINT Z(25.59667758387407 36.49975552668902 -6504.05905122737)
2025-01-30 07:44:41.319910+00:00	36.501723	25.575696	13185.56	15823.05	11019.79	19062.5	0.5437302589416504	144.80754878451805	12	14	225.34695471649934	875.0	POINT Z(25.575695639456093 36.50172278178989 -13185.55878550127)
2025-01-30 07:52:59.249910+00:00	36.547599	25.616118	9218.39	19424.6	16128.38	19937.5	0.46678557991981506	139.8078455681643	12	12	12028.936465872617	7937.5	POINT Z(25.616118050656876 36.54759904171847 -9218.39106263371)
2025-01-30 07:53:24.859910+00:00	36.483189	25.547412	15636.26	13298.12	8954.69	16937.5	0.8367043733596802	151.53999556307102	12	17	257.6941016011038	562.5	POINT Z(25.54741155370298 36.48318930086508 -15636.261548454382)
2025-01-30 07:56:18.949910+00:00	36.482199	25.538782	16785.23	12526.74	8843.45	16812.5	0.7254316210746765	154.83677822830222	12	13	250.0	1375.0	POINT Z(25.538781734554053 36.48219928721666 -16785.231495284617)
2025-01-30 08:03:09.729910+00:00	36.603093	25.611947	6118.84	19038.37	22298.2	13687.5	0.4678497612476349	146.4076656636183	12	15	225.34695471649934	625.0	POINT Z(25.611947364099862 36.60309307432234 -6118.842808999714)
2025-01-30 08:05:55.269910+00:00	36.486605	25.538719	15804.29	12520.38	9333.37	17312.5	0.4754878282546997	155.6407547011763	12	11	5369.546652185825	5500.0	POINT Z(25.538718587680364 36.486605273713415 -15804.293555246128)
2025-01-30 08:06:17.909910+00:00	36.496472	25.550216	14392.02	13546.5	10432.01	18437.5	0.6563665270805359	152.8470982115139	12	15	125.0	812.5	POINT Z(25.550215681695413 36.49647166616074 -14392.01616494912)
2025-01-30 08:20:30.729910+00:00	36.495154	25.569871	14741.06	15303.71	10288.43	18312.5	0.5198416709899902	145.56094811320463	12	8	336.5728004459065	2500.0	POINT Z(25.5698707892595 36.49515398645571 -14741.056802666764)
2025-01-30 08:26:48.319910+00:00	36.518208	25.57868	8829.65	16086.38	12853.31	20937.5	0.4561011493206024	146.57151968504283	12	10	88.38834764831844	1187.5	POINT Z(25.578680075534805 36.51820757088429 -8829.653709812752)
2025-01-30 08:35:37.419910+00:00	36.509803	25.591733	10130.67	17254.69	11921.01	19937.5	0.7252209782600403	141.13305206698843	12	14	88.38834764831844	1500.0	POINT Z(25.591732737118633 36.509802963556844 -10130.670670753423)
2025-01-30 08:39:24.709910+00:00	36.477082	25.48127	20040.42	7385.37	8268.56	16312.5	0.5440264344215393	180.6843114367911	12	13	312.5	312.5	POINT Z(25.481269960619045 36.477082475347075 -20040.419946015038)
2025-01-30 08:40:48.329910+00:00	36.52205	25.59216	8899.36	17290.11	13282.94	21312.5	0.660260796546936	143.00930626356785	12	18	62.5	1375.0	POINT Z(25.5921596914503 36.52205034389825 -8899.3632392761)
2025-01-30 08:45:41.509910+00:00	36.506926	25.585069	14935.98	16659.71	11599.94	19562.5	0.46521422266960144	142.70212847112367	12	8	5706.356105256664	4875.0	POINT Z(25.5850686056058 36.506926016513425 -14935.978613332814)
2025-01-30 08:49:40.799910+00:00	36.486193	25.540216	17432.9	12654.33	9287.69	17312.5	0.5261643528938293	154.96528766024588	12	10	176.7766952966369	2750.0	POINT Z(25.540216171700433 36.486192743455895 -17432.898567573375)
2025-01-30 08:53:28.169910+00:00	36.516529	25.590331	12450.46	17127.88	12668.69	20687.5	0.6061525940895081	142.69142099512192	12	14	380.1726581436387	1437.5	POINT Z(25.590330503471034 36.51652919786022 -12450.46483873513)
2025-01-30 08:55:50.049910+00:00	36.53239	25.607059	12613.39	18619.0	14435.46	21562.5	0.4731869399547577	140.22832203721612	12	8	12720.707773154763	7250.0	POINT Z(25.60705883503652 36.53239033600834 -12613.390162585412)
2025-01-30 08:56:35.539910+00:00	36.496568	25.562859	13341.14	14676.69	10444.52	18437.5	0.5000202655792236	148.27337359757178	12	10	6956.617802495693	6500.0	POINT Z(25.562859446699964 36.49656754464512 -13341.140348649315)
2025-01-30 08:57:36.309910+00:00	36.489144	25.499007	17961.69	8969.89	9611.29	17562.5	0.5520520210266113	172.98339755674436	12	11	139.75424859373686	1250.0	POINT Z(25.499007316823885 36.48914444948796 -17961.692551728644)
2025-01-30 09:02:13.169910+00:00	36.517246	25.590553	8263.97	17147.59	12748.48	20687.5	0.6465462446212769	142.73942948593952	12	14	197.64235376052372	1500.0	POINT Z(25.59055282296502 36.517246467875175 -8263.97294588034)
2025-01-30 09:06:19.729910+00:00	36.481496	25.510437	18314.91	9992.65	8761.94	16812.5	0.6153448820114136	167.07787339030222	12	14	1140.5179744309162	1250.0	POINT Z(25.510436881609284 36.48149596058458 -18314.91436951836)
2025-01-30 09:20:03.309910+00:00	36.540134	25.614026	10963.94	19239.55	15297.87	20562.5	0.4820749759674072	139.38797820782824	12	9	728.8689868556626	2250.0	POINT Z(25.61402567996459 36.54013386992255 -10963.938212050403)
2025-01-30 09:21:44.039910+00:00	36.479388	25.525767	16696.49	11363.6	8529.22	16562.5	0.5112341642379761	159.89427516516807	12	10	1286.9537676233751	3375.0	POINT Z(25.525767389817336 36.47938781161053 -16696.489474079808)
2025-01-30 09:22:47.419910+00:00	36.481765	25.512436	18280.77	10171.36	8792.03	16812.5	0.588886559009552	166.19987135906752	12	13	503.89110926865936	1625.0	POINT Z(25.51243609478169 36.48176472957044 -18280.77192600708)
2025-01-30 09:26:14.579910+00:00	36.482771	25.535926	15989.02	12271.32	8906.64	16937.5	0.4769982099533081	156.12130780523455	12	10	2000.9763241977653	1500.0	POINT Z(25.53592592233676 36.48277086732924 -15989.01540730526)
2025-01-30 09:27:31.539910+00:00	36.489691	25.51511	17384.96	10409.38	9673.66	17687.5	0.4604629576206207	165.96357530084074	12	9	1288.470508005519	2000.0	POINT Z(25.515110349386973 36.4896907914137 -17384.95924488609)
2025-01-30 09:28:27.779910+00:00	36.484744	25.521859	16737.58	11013.35	9124.34	17187.5	0.5051307082176208	162.41431202716996	12	10	395.28470752104744	1312.5	POINT Z(25.521858545058098 36.48474390937388 -16737.58354857024)
2025-01-30 09:32:03.259910+00:00	36.480122	25.53543	16165.52	12227.37	8612.04	16562.5	0.5380316972732544	155.85606677763644	12	10	318.6887195995491	562.5	POINT Z(25.53542959302466 36.48012203729056 -16165.524975578755)
2025-01-30 09:33:33.029910+00:00	36.510368	25.564452	18719.24	14816.44	11979.36	19937.5	0.4634205102920532	150.02305367152908	12	9	3549.8679552907315	2187.5	POINT Z(25.564452364218145 36.51036847676491 -18719.237230595714)
2025-01-30 09:34:07.349910+00:00	36.49977	25.540971	17273.92	12719.57	10797.55	18812.5	0.48506635427474976	156.83800671810158	12	11	1376.4197215965776	1500.0	POINT Z(25.540970785537 36.49977029952528 -17273.924002057764)
2025-01-30 09:37:12.439910+00:00	36.479915	25.478278	18693.82	7117.62	8583.35	16562.5	0.5185856819152832	182.21350182127134	12	13	812.5	437.5	POINT Z(25.478278304094836 36.479915474773975 -18693.822425087026)
2025-01-30 09:46:17.239910+00:00	36.601576	25.615803	6137.39	19382.91	22130.25	13937.5	0.5368224382400513	145.30887403881334	12	14	15661.58217582119	11125.0	POINT Z(25.615802890898376 36.60157578363099 -6137.392840404009)
2025-01-30 09:48:32.449910+00:00	36.485635	25.54448	17711.29	13035.6	9226.21	17187.5	0.6450794339179993	153.16182605017806	12	13	687.5	2312.5	POINT Z(25.544479841705392 36.48563470708743 -17711.29080916551)
2025-01-30 09:50:00.299910+00:00	36.484909	25.549413	15851.54	13476.73	9146.15	17187.5	0.6348512768745422	151.08735332420508	12	11	395.28470752104744	1000.0	POINT Z(25.54941263488346 36.48490860063521 -15851.544512983703)
2025-01-30 09:51:01.919910+00:00	36.479848	25.475846	19181.15	6900.19	8575.62	16562.5	0.5861631035804749	183.39320604650388	12	12	139.75424859373686	250.0	POINT Z(25.475846305852794 36.47984761798489 -19181.154952090266)
2025-01-30 09:52:59.289910+00:00	36.513776	25.603666	8229.2	18320.25	12364.96	20312.5	0.42558375000953674	138.25915705576372	12	7	1629.8006013006623	8687.5	POINT Z(25.603665826196387 36.513775669711485 -8229.204484357228)
2025-01-30 09:55:43.959910+00:00	36.482868	25.501645	19283.62	9206.43	8913.6	16937.5	0.6736454367637634	171.26630791850093	12	18	125.0	625.0	POINT Z(25.501644968860116 36.48286775987414 -19283.61559888726)
2025-01-30 10:02:00.439910+00:00	36.476836	25.49408	18562.01	8530.74	8242.24	16312.5	0.6183234453201294	174.36434310989802	12	11	88.38834764831844	1187.5	POINT Z(25.494079819046274 36.4768363469116 -18562.013007296922)
2025-01-30 10:02:52.119910+00:00	36.505121	25.582348	14646.17	16416.95	11398.8	19437.5	0.42426741123199463	143.2482378747036	12	7	9544.509219965163	8000.0	POINT Z(25.58234818892225 36.50512129183594 -14646.172269914396)
2025-01-30 10:03:13.619910+00:00	36.491923	25.552296	14121.48	13733.25	9926.57	17937.5	0.8191009163856506	151.28684272346123	12	16	643.4768838116876	1062.5	POINT Z(25.552295882262836 36.49192349526629 -14121.483598154007)
2025-01-30 10:04:09.789910+00:00	36.481295	25.498904	19362.01	8961.56	8738.48	16687.5	0.691254734992981	172.40691691473288	12	13	139.75424859373686	500.0	POINT Z(25.49890393845258 36.48129519267081 -19362.00803454101)
2025-01-30 10:05:18.909910+00:00	36.502815	25.569441	15467.75	15263.81	11140.27	19187.5	0.4192865788936615	87.54637234608856	12	8	7435.1361789815255	8000.0	POINT Z(25.569441397742622 36.50281536538967 -15467.750056030753)
2025-01-30 10:12:02.479910+00:00	36.423987	25.380047	3644.47	-1666.2	2361.57	8312.5	0.44980454444885254	235.36337949098095	12	12	197.64235376052372	812.5	POINT Z(25.38004748586027 36.42398666602706 -3644.4656069858006)
2025-01-30 10:16:23.799910+00:00	36.500862	25.563926	15417.68	14771.18	10922.25	18937.5	0.4571314752101898	148.65555899156482	12	10	1131.9231422671771	8000.0	POINT Z(25.563925650995973 36.50086238553039 -15417.681867397267)
2025-01-30 10:16:44.609910+00:00	36.500278	25.549398	16470.33	13472.74	10855.16	18812.5	0.43536505103111267	97.82735264711641	12	9	2899.3533761858007	8000.0	POINT Z(25.54939798130327 36.50027810864942 -16470.331243499924)
2025-01-30 10:17:18.639910+00:00	36.504823	25.572121	15285.75	15502.95	11363.99	19312.5	0.6269339919090271	146.5420913560811	12	15	2215.005643333669	5000.0	POINT Z(25.57212134477959 36.50482345779644 -15285.751694859662)
2025-01-30 10:17:41.489910+00:00	36.509342	25.587364	13487.05	16864.3	11869.01	19937.5	0.6481270790100098	142.40351316004225	12	14	4191.695659276804	5000.0	POINT Z(25.58736355667918 36.50934224891584 -13487.047857717193)
2025-01-30 10:19:55.749910+00:00	36.498962	25.549715	16371.51	13501.34	10708.86	18687.5	0.7327251434326172	153.4379822883833	12	17	1107.5028216668345	2062.5	POINT Z(25.549715380097698 36.49896207009365 -16371.512863667951)
2025-01-30 10:21:05.909910+00:00	36.518585	25.588249	10138.92	16941.45	12896.9	20937.5	0.813853919506073	143.6543612346954	12	17	576.2215285808055	1625.0	POINT Z(25.588249374144336 36.51858489384336 -10138.918383240618)
2025-01-30 10:25:48.479910+00:00	36.482385	25.536266	15687.65	12301.78	8863.82	16812.5	0.701137900352478	155.91186077230861	12	14	62.5	937.5	POINT Z(25.536265958012706 36.48238533489551 -15687.649421026379)
2025-01-30 10:28:25.669910+00:00	36.521827	25.597711	10440.3	17786.24	13259.1	21312.5	0.44603604078292847	141.32578692665527	12	12	225.34695471649934	812.5	POINT Z(25.597711172358004 36.5218269101482 -10440.302132657913)
2025-01-30 10:30:37.019910+00:00	36.584177	25.598498	5095.93	17842.14	20192.2	15812.5	0.8274306654930115	148.41004125821044	12	17	0.0	625.0	POINT Z(25.59849767757026 36.584176539049444 -5095.9342697897255)
2025-01-30 10:34:12.989910+00:00	36.52001	25.585478	11204.21	16693.46	13054.93	21062.5	0.4876978099346161	76.67902806543191	12	13	0.0	1500.0	POINT Z(25.585477719239112 36.52001040213949 -11204.206806431574)
2025-01-30 10:35:42.109910+00:00	36.510335	25.58027	13226.26	16230.07	11978.18	19937.5	0.5640996694564819	144.81240433575027	12	10	2846.324384183925	4375.0	POINT Z(25.58026953701855 36.51033496477193 -13226.257724962357)
2025-01-30 10:37:52.449910+00:00	36.50931	25.578345	13782.16	16058.28	11863.88	19812.5	0.5574513673782349	145.25934877492963	12	11	2476.4515945198686	4187.5	POINT Z(25.578344938792643 36.509309928182205 -13782.158890894727)
2025-01-30 10:48:09.379910+00:00	36.497414	25.559177	14588.15	14347.36	10538.07	18562.5	0.7388814687728882	149.73500930846464	12	14	139.75424859373686	1000.0	POINT Z(25.559176914807082 36.497413771626135 -14588.154117510927)
2025-01-30 10:51:08.759910+00:00	36.513067	25.575468	10857.32	15800.38	12281.13	20312.5	0.4671335220336914	146.80084458695669	12	13	1380.6701271484076	3187.5	POINT Z(25.575467937201942 36.51306666115056 -10857.319932855093)
2025-01-30 10:54:54.119910+00:00	36.510226	25.582254	12659.56	16407.43	11966.42	20062.5	0.6277557015419006	144.16209612036263	12	15	139.75424859373686	1250.0	POINT Z(25.582253696525086 36.510226224768985 -12659.563995146586)
2025-01-30 11:01:03.819910+00:00	36.507558	25.604375	1988.67	18385.11	11673.72	19687.5	0.4469280242919922	136.94672124498695	12	11	9188.350300788494	17625.0	POINT Z(25.60437506472848 36.507558005021416 -1988.6686358996556)
2025-01-30 11:02:16.779910+00:00	36.508278	25.579909	13594.2	16198.24	11749.41	19812.5	0.4594012200832367	144.58141105181704	12	8	6751.157308195388	5875.0	POINT Z(25.57990860195752 36.50827815559037 -13594.199750162115)
2025-01-30 11:04:55.199910+00:00	36.512031	25.576168	13794.53	15863.13	12166.04	20187.5	0.48230212926864624	146.40916893175574	12	10	6187.184335382291	6500.0	POINT Z(25.576167632004083 36.5120305861548 -13794.531899158803)
2025-01-30 11:06:12.859910+00:00	36.497512	25.565824	14242.05	14941.47	10549.96	18562.5	0.7381221055984497	147.4025496715846	12	14	698.7712429686843	1812.5	POINT Z(25.565823617114415 36.49751168469908 -14242.050555298829)
2025-01-30 11:07:18.509910+00:00	36.507331	25.580321	13462.4	16235.34	11644.14	19687.5	0.4506036639213562	144.28625612836098	12	9	592.9270612815711	1937.5	POINT Z(25.580321451219813 36.50733082284859 -13462.40234006305)
2025-01-30 11:11:00.319910+00:00	36.499676	25.552719	15590.28	13769.68	10788.65	18812.5	0.5729736089706421	152.45055999687713	12	9	2675.116819879087	8000.0	POINT Z(25.552718827649848 36.49967576054229 -15590.279174638843)
2025-01-30 11:14:12.679910+00:00	36.521198	25.585007	10583.44	16651.17	13186.87	21187.5	0.8918185234069824	145.05148480269713	12	17	62.5	812.5	POINT Z(25.585007341363877 36.52119772445058 -10583.438130644287)
2025-01-30 11:18:25.339910+00:00	36.536242	25.600505	9627.24	18032.51	14862.51	21187.5	0.444498211145401	142.62721241352656	12	9	643.4768838116876	1750.0	POINT Z(25.600504672465313 36.536242090775794 -9627.241412424257)
2025-01-30 11:27:40.309910+00:00	36.510284	25.576584	8362.78	15900.68	11971.87	19937.5	0.46354520320892334	145.990454522182	12	9	353.5533905932738	1375.0	POINT Z(25.576583829731756 36.510283767714505 -8362.776384674678)
2025-01-30 11:36:49.609910+00:00	36.513684	25.581211	11781.65	16313.5	12350.73	20312.5	0.42841553688049316	145.06240852716348	12	8	1380.6701271484076	4000.0	POINT Z(25.581210935818923 36.51368400423825 -11781.652962017244)
2025-01-30 11:39:22.409910+00:00	36.522968	25.586453	11466.77	16780.01	13383.99	21437.5	0.6969109773635864	144.87426839929793	12	13	125.0	1062.5	POINT Z(25.58645348193603 36.522968254958904 -11466.770057141848)
2025-01-30 11:45:56.449910+00:00	36.507234	25.597293	6874.91	17752.18	11636.33	19562.5	0.46159517765045166	75.78672754546494	12	8	643.4768838116876	2750.0	POINT Z(25.597292552422104 36.507233695551385 -6874.912138612406)
2025-01-30 12:01:21.109910+00:00	36.518515	25.590135	9071.53	17109.97	12889.51	20937.5	0.5246475338935852	143.06878659837295	12	11	450.6939094329987	2250.0	POINT Z(25.59013506310915 36.5185154190864 -9071.525405808934)
2025-01-30 12:10:40.239910+00:00	36.523956	25.582667	11229.51	16441.42	13493.14	21562.5	0.49328652024269104	146.1812297310024	12	11	3358.757210636101	4500.0	POINT Z(25.5826666573754 36.523955677458 -11229.513327667504)
2025-01-30 12:11:39.549910+00:00	36.517222	25.581284	11194.4	16319.29	12744.1	20687.5	0.6880472302436829	145.599475819571	12	15	0.0	1125.0	POINT Z(25.581283984882003 36.51722156277652 -11194.395401163236)
2025-01-30 12:39:26.949910+00:00	36.504565	25.590937	8457.73	17184.69	11338.39	19312.5	0.4709957540035248	140.44024177516758	12	10	176.7766952966369	1500.0	POINT Z(25.590936537756374 36.50456454709464 -8457.731022395636)
2025-01-30 12:41:10.289910+00:00	36.519829	25.58575	9738.31	16717.81	13034.8	20937.5	0.5996490716934204	144.61442229083286	12	10	139.75424859373686	1187.5	POINT Z(25.58574979317905 36.519829001596506 -9738.308462916882)
2025-01-30 12:44:19.499910+00:00	36.501681	25.570282	13655.78	15339.17	11014.27	19062.5	0.4645056426525116	146.61476540253022	12	10	559.0169943749474	1625.0	POINT Z(25.57028201868587 36.50168100907959 -13655.778438995309)
2025-01-30 13:00:45.059910+00:00	36.522905	25.584344	11374.15	16591.49	13376.57	21312.5	0.4504908621311188	145.51085933065445	12	10	4817.367668135784	10500.0	POINT Z(25.584343648293107 36.52290472716846 -11374.150467865757)
2025-01-30 13:03:01.269910+00:00	36.482056	25.540196	15059.33	12653.18	8827.65	16812.5	0.6638889312744141	154.22929864503712	12	13	1900.8632907181936	2000.0	POINT Z(25.54019568689864 36.48205552511383 -15059.334088715743)
2025-01-30 13:04:44.039910+00:00	36.487131	25.543555	18746.82	12952.65	9392.5	17312.5	0.6489373445510864	153.79822121948158	12	12	250.0	812.5	POINT Z(25.54355481777489 36.48713130457586 -18746.81724166243)
2025-01-30 13:28:52.599910+00:00	36.582353	25.575201	13017.83	15762.38	19985.42	16062.5	0.8972337245941162	154.65367137738042	12	18	618.7184335382291	1875.0	POINT Z(25.57520068437351 36.58235337609613 -13017.834581942563)
2025-01-30 13:33:04.579910+00:00	36.50483	25.588811	8447.12	16994.61	11367.5	19437.5	0.5067469477653503	141.1503924278271	12	11	197.64235376052372	1187.5	POINT Z(25.588810519621592 36.50482976538681 -8447.12013188964)
2025-01-30 13:39:34.309910+00:00	36.479667	25.512034	18030.17	10135.69	8558.73	16562.5	0.5148049592971802	166.12164849876797	12	11	395.28470752104744	500.0	POINT Z(25.512034093161454 36.47966699345777 -18030.169635025486)
2025-01-30 13:39:56.039910+00:00	36.515068	25.586007	10516.19	16741.82	12505.42	20562.5	0.46296951174736023	143.7836704706678	12	8	62.5	1250.0	POINT Z(25.586006979966236 36.51506777491208 -10516.185504046947)
2025-01-30 13:42:11.399910+00:00	36.519977	25.583175	10431.73	16487.71	13050.78	21062.5	0.5546615719795227	145.43243567532537	12	10	225.34695471649934	625.0	POINT Z(25.583175262571242 36.51997662534968 -10431.72824865958)
2025-01-30 13:59:28.209910+00:00	36.479472	25.495605	17853.94	8666.78	8535.45	16562.5	0.5208649039268494	173.82527000990785	12	10	503.89110926865936	437.5	POINT Z(25.49560463054461 36.47947200581211 -17853.941586701454)
2025-01-30 14:02:16.839910+00:00	36.502029	25.586318	8659.81	16772.44	11055.58	19062.5	0.4479580223560333	141.41833845558892	12	10	312.5	2187.5	POINT Z(25.586318034596662 36.50202855819322 -8659.812418239182)
2025-01-30 14:12:07.449910+00:00	36.487227	25.545829	15508.88	13155.94	9403.48	17437.5	0.457180380821228	103.26929276750491	12	8	728.8689868556626	4500.0	POINT Z(25.545828921692042 36.487227287863625 -15508.876759945086)
2025-01-30 14:15:03.009910+00:00	36.484568	25.531194	19029.28	11848.02	9105.87	17187.5	0.7599546313285828	158.4022202840944	12	15	1194.060823408925	1125.0	POINT Z(25.531194355907616 36.48456786451058 -19029.277997371195)
2025-01-30 14:19:56.009910+00:00	36.479273	25.515599	18934.16	10454.46	8515.29	16562.5	0.6285844445228577	164.43618719421096	12	15	88.38834764831844	687.5	POINT Z(25.515598852974076 36.47927285815943 -18934.163541440274)
2025-01-30 14:23:22.749910+00:00	36.484523	25.535622	19289.64	12243.92	9101.47	17062.5	0.5564305782318115	156.55032039537213	12	13	690.3350635742038	687.5	POINT Z(25.535622485368176 36.48452336572711 -19289.643945843993)
2025-01-30 14:27:31.829910+00:00	36.483239	25.531125	18308.39	11842.04	8958.13	16937.5	0.5019160509109497	158.21443265899586	12	9	225.34695471649934	562.5	POINT Z(25.531125187339377 36.48323926152614 -18308.392632713112)
2025-01-30 14:31:40.199910+00:00	36.497522	25.566838	12380.5	15032.11	10551.24	18562.5	0.6437716484069824	147.0514841743781	12	13	450.6939094329987	1250.0	POINT Z(25.566837596863785 36.497521780738445 -12380.502796027624)
2025-01-30 14:42:54.309910+00:00	36.500586	25.615947	2129.43	19421.12	10900.71	18937.5	0.5587142109870911	132.30135003926898	12	11	139.75424859373686	2125.0	POINT Z(25.61594718065561 36.500585768173124 -2129.428205398376)
2025-01-30 14:49:30.999910+00:00	36.582683	25.56602	13106.34	14942.62	20020.56	15937.5	0.4929201006889343	157.27391897081756	12	15	62.5	1125.0	POINT Z(25.566020483344296 36.58268258202629 -13106.341474344841)
2025-01-30 14:59:19.209910+00:00	36.525678	25.598527	7320.8	17858.28	13687.46	21687.5	0.4413108825683594	141.6790139585513	12	8	187.5	1875.0	POINT Z(25.598527269742398 36.52567793071347 -7320.801379937686)
2025-01-30 15:01:17.679910+00:00	36.484148	25.554081	14713.39	13894.19	9062.22	17062.5	0.6959264278411865	149.13719175229696	12	15	475.98581911649427	1187.5	POINT Z(25.554080636589696 36.4841479015998 -14713.391446453621)
2025-01-30 15:03:15.639910+00:00	36.496085	25.552062	15742.88	13711.56	10389.31	18437.5	0.6062796711921692	152.0975609997838	12	10	2722.8776138489957	2937.5	POINT Z(25.552061501231837 36.49608524984314 -15742.883339526203)
2025-01-30 15:05:09.959910+00:00	36.489233	25.512058	18041.17	10136.59	9622.38	17562.5	0.5283675193786621	124.94783205197842	12	11	2856.59872050661	2812.5	POINT Z(25.51205815379572 36.489232586538506 -18041.172958992196)
2025-01-30 15:16:01.089910+00:00	36.50823	25.582243	10640.96	16406.88	11744.44	19812.5	0.5636318922042847	143.82591470700376	12	12	312.5	1625.0	POINT Z(25.58224288069626 36.50822987743566 -10640.961345697382)
2025-01-30 15:28:43.129910+00:00	36.480303	25.473335	19340.33	6675.65	8626.07	16562.5	0.5255041122436523	184.61217880310465	12	13	380.1726581436387	312.5	POINT Z(25.473335408478917 36.480302925869815 -19340.334580058792)
2025-01-30 15:30:48.929910+00:00	36.482825	25.54175	15688.72	12791.98	8913.39	16937.5	0.7693163752555847	153.73844070685246	13	19	176.7766952966369	812.5	POINT Z(25.54174957722201 36.48282473237108 -15688.717340539584)
2025-01-30 15:39:28.649910+00:00	36.484389	25.519742	17495.61	10824.19	9084.68	17062.5	0.4656563401222229	163.28663916671596	13	13	353.5533905932738	875.0	POINT Z(25.5197421098999 36.4843894582039 -17495.609284855575)
2025-01-30 15:40:43.549910+00:00	36.511211	25.561608	13259.28	14562.08	12072.58	20062.5	0.6488255262374878	151.11716887487077	13	14	1622.5943732183962	2687.5	POINT Z(25.561608037402593 36.511210708604914 -13259.284506944145)
2025-01-30 15:42:39.649910+00:00	36.488221	25.517925	17013.49	10661.17	9510.52	17562.5	0.6183055639266968	164.57563670099321	13	15	628.1172263200557	1125.0	POINT Z(25.51792459878995 36.48822093590121 -17013.493397458664)
2025-01-30 15:47:40.769910+00:00	36.506315	25.5839	15848.35	16555.37	11531.83	19562.5	0.4721128046512604	142.96479544282442	13	10	1845.602882529175	10000.0	POINT Z(25.583899760028167 36.50631526878507 -15848.348185180557)
2025-01-30 15:49:29.649910+00:00	36.519959	25.586397	9857.11	16775.59	13049.37	21062.5	0.8546859622001648	144.43564630234408	13	19	475.98581911649427	1875.0	POINT Z(25.586396683197737 36.51995899718859 -9857.108533803237)
2025-01-30 16:00:17.389910+00:00	36.590236	25.609317	7438.91	18806.72	20868.0	15187.5	0.5565588474273682	146.06530018710416	13	16	176.7766952966369	1000.0	POINT Z(25.60931730864695 36.59023566380868 -7438.912982008747)
2025-01-30 16:15:07.399910+00:00	36.488658	25.538769	15831.53	12524.58	9561.67	17562.5	0.8854662179946899	155.9664311493706	13	19	62.5	812.5	POINT Z(25.538769258036076 36.48865842054026 -15831.532689141512)
2025-01-30 16:22:41.059910+00:00	36.48872	25.559016	15582.72	14334.6	9571.32	17562.5	0.5530484914779663	148.19015549595176	13	14	380.1726581436387	687.5	POINT Z(25.559016166078948 36.48871984075043 -15582.721483051166)
2025-01-30 16:32:30.239910+00:00	36.502996	25.577453	12449.58	15979.9	11161.69	19187.5	0.5200666785240173	144.4565287245993	13	15	2531.0570914145733	5000.0	POINT Z(25.57745336334486 36.502996307263345 -12449.575057930953)
2025-01-30 16:33:00.239910+00:00	36.496807	25.555518	14939.7	14020.37	10470.09	18437.5	0.6635883450508118	150.95191191213627	13	14	197.64235376052372	1250.0	POINT Z(25.55551762746658 36.496807321473895 -14939.70314471706)
2025-01-30 16:36:07.629910+00:00	36.493066	25.545491	13274.03	13124.74	10052.62	18062.5	0.4788738489151001	154.0656167876057	13	17	5339.270783543386	6500.0	POINT Z(25.5454909267179 36.49306559267626 -13274.025942468432)
2025-01-30 16:37:13.279910+00:00	36.511135	25.581742	10122.86	16361.49	12067.41	20062.5	0.6284896731376648	144.47662144771593	13	14	441.9417382415922	1062.5	POINT Z(25.581741836387437 36.51113517863617 -10122.85825695288)
2025-01-30 16:38:11.999910+00:00	36.501426	25.566955	13000.44	15041.82	10985.37	18937.5	0.5665069222450256	147.70536364274184	13	17	318.6887195995491	1312.5	POINT Z(25.566954777285954 36.5014258037063 -13000.440701323909)
2025-01-30 16:41:41.759910+00:00	36.497771	25.556758	14060.13	14131.07	10577.42	18562.5	0.541873574256897	94.78953115618378	13	13	1573.7097890017715	1375.0	POINT Z(25.5567579909624 36.497770874093405 -14060.127568192096)
2025-01-30 16:44:35.659910+00:00	36.496017	25.540061	14515.84	12638.85	10380.11	18437.5	0.5721760988235474	104.26886475037327	13	11	312.5	625.0	POINT Z(25.54006094310504 36.49601725326623 -14515.835383373493)
2025-01-30 16:46:17.979910+00:00	36.511849	25.579096	9397.97	16124.84	12146.33	20187.5	0.5881167650222778	145.4377650178649	13	15	312.5	1375.0	POINT Z(25.579095576210577 36.51184895732882 -9397.967299630267)
2025-01-30 16:51:53.319910+00:00	36.503236	25.574231	8389.49	15691.87	11187.81	19187.5	0.5241837501525879	145.5633626586293	13	17	2651.650429449553	7500.0	POINT Z(25.574231489447733 36.5032359720987 -8389.490915391112)
2025-01-30 16:52:42.139910+00:00	36.494723	25.542783	13846.15	12882.38	10236.54	18187.5	0.7182482481002808	155.3761430356654	13	15	312.5	1000.0	POINT Z(25.542782877906188 36.49472286261223 -13846.153753416835)
2025-01-30 16:56:20.049910+00:00	36.491642	25.538655	14792.77	12513.88	9893.42	17937.5	0.5485411286354065	156.49707022900517	13	14	1286.9537676233751	2500.0	POINT Z(25.53865495478292 36.49164200979431 -14792.767807708353)
2025-01-30 16:57:57.149910+00:00	36.493081	25.53999	13977.89	12632.98	10053.58	17937.5	0.8539479970932007	156.19990866211862	13	17	364.4344934278313	750.0	POINT Z(25.539989935936468 36.49308084888776 -13977.890639333595)
2025-01-30 17:02:33.919910+00:00	36.496213	25.576357	12368.22	15883.32	10407.24	18437.5	0.5363526940345764	143.55957331792357	13	16	3547.115905915678	4500.0	POINT Z(25.576357258064537 36.4962130331408 -12368.217908978939)
2025-01-30 17:05:03.389910+00:00	36.490043	25.542288	12738.16	12838.96	9716.12	17687.5	0.5774787664413452	154.80197643627463	13	15	364.4344934278313	1687.5	POINT Z(25.542288493041568 36.49004324686568 -12738.16488172937)
2025-01-30 17:07:01.819910+00:00	36.491973	25.536269	13629.5	12300.52	9929.95	17937.5	0.7934956550598145	157.49663205801542	13	18	503.89110926865936	1187.5	POINT Z(25.53626881979041 36.491973302655964 -13629.496037238674)
2025-01-30 17:13:18.699910+00:00	36.506468	25.569652	9352.03	15281.91	11546.46	19562.5	0.7704327702522278	147.6461010974761	13	17	62.5	2125.0	POINT Z(25.569651925397775 36.5064679980363 -9352.03300033495)
2025-01-30 17:14:57.409910+00:00	36.488509	25.536755	13336.15	12344.51	9544.76	17562.5	0.4853927493095398	156.75219629579962	13	12	2790.889195220763	4625.0	POINT Z(25.536754736337613 36.4885086216807 -13336.150116919347)
2025-01-30 17:16:33.989910+00:00	36.514988	25.575331	9488.51	15787.74	12494.77	20437.5	0.7961775660514832	147.146251979156	13	17	618.7184335382291	1375.0	POINT Z(25.57533086911683 36.51498817669296 -9488.509515051754)
2025-01-30 17:20:51.729910+00:00	36.491729	25.537063	14295.44	12371.54	9902.85	17937.5	0.5947487950325012	157.1424786416588	13	16	380.1726581436387	1062.5	POINT Z(25.5370628264775 36.4917286968763 -14295.436859332825)
2025-01-30 17:22:25.299910+00:00	36.488984	25.535877	14392.9	12265.97	9597.45	17562.5	0.46087777614593506	108.78328590406343	13	9	3186.8871959954904	6000.0	POINT Z(25.5358770006167 36.4889835003809 -14392.901869072206)
2025-01-30 17:23:49.199910+00:00	36.490788	25.533881	14535.49	12087.27	9797.84	17812.5	0.6075501441955566	158.27274693307794	13	14	139.75424859373686	875.0	POINT Z(25.533881294427545 36.490787958479885 -14535.48896138654)
2025-01-30 17:24:30.619910+00:00	36.49092	25.535746	13991.24	12253.95	9812.78	17812.5	0.4416358470916748	108.33744273575417	13	8	2531.0570914145733	6500.0	POINT Z(25.53574596918158 36.490920142853135 -13991.242595407419)
2025-01-30 17:25:42.639910+00:00	36.491051	25.539153	14593.67	12558.46	9827.75	17812.5	0.4956974387168884	156.20538683293512	13	11	2186.6069605669877	7000.0	POINT Z(25.539152553640438 36.49105083687317 -14593.667731525651)
2025-01-30 17:26:18.239910+00:00	36.505707	25.565739	9836.23	14932.29	11461.22	19437.5	0.7182419300079346	88.38193099601807	13	14	3522.805167760488	5625.0	POINT Z(25.56573852543897 36.505706984280614 -9836.226040814332)
2025-01-30 17:28:28.619910+00:00	36.539653	25.61455	8480.34	19286.52	15244.47	20812.5	0.4617737829685211	139.17923161218536	13	11	10662.617232649778	7375.0	POINT Z(25.614550188111906 36.53965268151346 -8480.337884650395)
2025-01-30 17:30:02.089910+00:00	36.492734	25.539103	13921.47	12553.79	10014.91	17937.5	0.7911624908447266	156.49305000372678	13	15	62.5	812.5	POINT Z(25.539103342108216 36.49273410420073 -13921.466664689135)
2025-01-30 17:34:05.479910+00:00	36.489254	25.541822	15500.25	12797.42	9628.3	17562.5	0.5381840467453003	154.85200185937742	13	15	88.38834764831844	562.5	POINT Z(25.541822392867086 36.48925402695696 -15500.250509598083)
2025-01-30 17:36:00.709910+00:00	36.492604	25.534159	14669.46	12111.82	9999.83	18062.5	0.5097631812095642	158.4351370358432	13	12	637.3774391990981	1000.0	POINT Z(25.53415908400146 36.492604120480614 -14669.45648047898)
2025-01-30 17:37:14.379910+00:00	36.494773	25.540521	13812.26	12680.21	10241.83	18312.5	0.6383748650550842	156.2580834470594	13	15	375.0	1562.5	POINT Z(25.540521321805162 36.494773110704195 -13812.263822766026)
2025-01-30 17:38:12.399910+00:00	36.490064	25.534568	13886.79	12148.78	9717.43	17687.5	0.4982350170612335	157.88363014126685	13	11	257.6941016011038	1375.0	POINT Z(25.534568069373485 36.49006401768412 -13886.78867999574)
2025-01-30 17:40:51.589910+00:00	36.492614	25.531606	14893.89	11883.58	10000.57	17937.5	0.42006734013557434	159.46313197624778	13	8	3746.352392661427	5625.0	POINT Z(25.5316058265933 36.49261366066411 -14893.890550088896)
2025-01-30 17:44:10.649910+00:00	36.494954	25.539873	14262.82	12622.19	10261.86	18312.5	0.4478064775466919	156.53796831927383	13	9	559.0169943749474	1625.0	POINT Z(25.539872591576746 36.494954052331835 -14262.815621639647)
2025-01-30 17:46:37.949910+00:00	36.494755	25.54134	13213.27	12753.43	10239.96	18187.5	0.48724880814552307	155.93795409749472	13	11	664.3841132959155	1875.0	POINT Z(25.541340421116978 36.49475535803124 -13213.273302989579)
2025-01-30 17:51:03.679910+00:00	36.494075	25.531336	15380.24	11859.24	10162.98	18187.5	0.5159289240837097	159.7803876489581	13	12	4201.934078492903	7500.0	POINT Z(25.531336126493393 36.49407454163046 -15380.241105079918)
2025-01-30 17:52:37.049910+00:00	36.504444	25.564169	10277.79	14792.29	11320.51	19312.5	0.5414790511131287	149.1746662095973	13	13	2215.005643333669	7500.0	POINT Z(25.564169468680593 36.50444365386911 -10277.787432268642)
2025-01-30 17:53:00.159910+00:00	36.499046	25.524348	17668.58	11233.86	10714.9	18687.5	0.5449584722518921	163.22913186765595	13	13	5162.969107015846	8937.5	POINT Z(25.52434814317109 36.49904558302583 -17668.5762592979)
2025-01-30 17:54:11.449910+00:00	36.510113	25.571881	10458.32	15480.37	11952.08	19937.5	0.7867670059204102	147.5006059513265	13	18	318.6887195995491	1250.0	POINT Z(25.571880524352387 36.51011267382344 -10458.3177105254)
2025-01-30 17:55:58.269910+00:00	36.511633	25.574334	8230.98	15699.32	12121.55	20187.5	0.4521196484565735	146.94056863299792	13	8	3644.344934278313	12750.0	POINT Z(25.574333831515396 36.51163312204848 -8230.9788271701)
2025-01-30 17:57:12.959910+00:00	36.494399	25.528944	15184.63	11645.39	10198.78	18187.5	0.5564254522323608	160.78846412551061	13	13	375.0	1250.0	POINT Z(25.528944293379215 36.494399104426854 -15184.630146611196)
2025-01-30 18:09:34.929910+00:00	36.514795	25.559896	10530.95	14408.4	12470.85	20437.5	0.9153262376785278	152.2224641512713	13	20	870.5242673240075	625.0	POINT Z(25.55989600657214 36.5147947947507 -10530.950965011787)
2025-01-30 18:11:26.059910+00:00	36.496336	25.549957	12265.87	13523.38	10416.87	18437.5	0.45659905672073364	152.92097390808132	13	14	750.0	1625.0	POINT Z(25.549956814558943 36.4963358286131 -12265.87300215813)
2025-01-30 18:17:37.199910+00:00	36.48133	25.535397	15557.0	12224.26	8746.33	16687.5	0.5233224630355835	156.08720183153432	13	14	1064.3366478704002	1062.5	POINT Z(25.535396995296995 36.48132973757231 -15556.997580487672)
2025-01-30 18:29:10.759910+00:00	36.503581	25.559245	10951.16	14352.33	11223.82	19187.5	0.5308518409729004	150.74698628177003	13	13	9724.726859917455	8625.0	POINT Z(25.55924530520797 36.50358078242579 -10951.162288915155)
2025-01-30 18:30:18.719910+00:00	36.478138	25.483655	18843.99	7598.52	8386.15	16437.5	0.6410263776779175	179.5436944441855	13	13	814.9003006503311	437.5	POINT Z(25.483655025203188 36.47813835395772 -18843.990609770415)
2025-01-30 18:33:14.529910+00:00	36.506979	25.564809	10759.93	14848.94	11602.48	19562.5	0.4859485924243927	149.368428603559	13	9	637.3774391990981	8000.0	POINT Z(25.56480873188508 36.50697862430655 -10759.925130998197)
2025-01-30 18:34:30.159910+00:00	36.499609	25.564456	11492.06	14818.81	10782.99	18812.5	0.4750504791736603	148.2532294044953	13	12	883.8834764831844	8000.0	POINT Z(25.564455828055383 36.49960927278545 -11492.0618591049)
2025-01-30 18:34:52.029910+00:00	36.49346	25.542878	14085.1	12891.06	10096.16	18062.5	0.8120138049125671	155.13702289209888	13	17	380.1726581436387	812.5	POINT Z(25.54287767868403 36.4934603474309 -14085.103514755405)
2025-01-30 18:37:12.849910+00:00	36.51307	25.571224	10660.23	15421.1	12280.77	20312.5	0.872812032699585	148.18408679045288	13	20	279.5084971874737	1000.0	POINT Z(25.571223980705874 36.51306956757832 -10660.226021752713)
2025-01-30 18:47:23.209910+00:00	36.510951	25.592481	6636.66	17321.31	12048.82	20062.5	0.5417555570602417	141.10354522043127	13	14	187.5	1062.5	POINT Z(25.592481040998713 36.510951157811874 -6636.66111222892)
2025-01-30 18:49:31.039910+00:00	36.522511	25.58871	9378.53	16981.77	13333.5	21312.5	0.49743035435676575	144.11926895943242	13	14	395.28470752104744	1375.0	POINT Z(25.588710216284696 36.52251055200399 -9378.52999018367)
2025-01-30 18:52:18.509910+00:00	36.505734	25.59565	6612.68	17605.7	11469.22	19437.5	0.4963277280330658	139.20979153444003	13	10	5260.777627879742	8687.5	POINT Z(25.595649849363703 36.505733512846305 -6612.683724258816)
2025-01-30 18:54:53.599910+00:00	36.494232	25.541072	14101.36	12729.56	10181.7	18187.5	0.6336997151374817	155.95958901695582	13	12	225.34695471649934	1625.0	POINT Z(25.541072391867246 36.49423176204983 -14101.359935884804)
2025-01-30 18:59:23.229910+00:00	36.500238	25.559075	11842.11	14337.76	10852.14	18812.5	0.5508476495742798	150.2554487392608	13	11	353.5533905932738	1625.0	POINT Z(25.5590753905716 36.50023845266226 -11842.113621753773)
2025-01-30 19:04:14.009910+00:00	36.480235	25.493026	18442.56	8436.15	8620.07	16562.5	0.6298777461051941	175.11335885349217	13	15	576.2215285808055	437.5	POINT Z(25.493025991632017 36.48023509441457 -18442.563205303657)
2025-01-30 19:06:13.399910+00:00	36.513955	25.584962	10655.45	16648.69	12381.5	20437.5	0.5243200659751892	143.92775698189544	13	10	197.64235376052372	1312.5	POINT Z(25.5849621683077 36.51395489288838 -10655.454844018188)
2025-01-30 19:06:44.399910+00:00	36.500458	25.570908	10466.81	15395.36	10878.35	18812.5	0.4155649244785309	146.1852160216177	13	7	1845.602882529175	2750.0	POINT Z(25.570907923137664 36.50045771573944 -10466.81010698404)
2025-01-30 19:16:03.629910+00:00	36.51678	25.581686	8811.54	16355.3	12695.12	20687.5	0.6028797030448914	145.40453988906108	13	16	139.75424859373686	1062.5	POINT Z(25.581685914774862 36.516780415398834 -8811.543915843928)
2025-01-30 19:21:13.059910+00:00	36.499214	25.560941	10882.6	14504.69	10738.51	18687.5	0.4997229278087616	149.41929276838587	13	11	537.6453291901641	1312.5	POINT Z(25.560940737599676 36.499214001568504 -10882.597701513814)
2025-01-30 19:23:31.049910+00:00	36.487265	25.536972	16015.98	12364.14	9406.46	17437.5	0.6115897297859192	156.45939915659642	13	13	318.6887195995491	1062.5	POINT Z(25.53697207477714 36.48726458886823 -16015.975918831335)
2025-01-30 19:24:10.699910+00:00	36.493728	25.541881	14373.37	12801.93	10125.81	18187.5	0.4589490294456482	155.56603458071666	13	13	187.5	1375.0	POINT Z(25.541881041895053 36.493728125982294 -14373.365197209012)
2025-01-30 19:27:41.099910+00:00	36.496961	25.554125	12298.28	13895.89	10486.99	18437.5	0.4905647933483124	151.48644633723904	13	10	5747.96159520921	8000.0	POINT Z(25.554125350076127 36.4969610979262 -12298.28409869781)
2025-01-30 19:29:07.649910+00:00	36.493806	25.543311	13368.49	12929.72	10134.71	18062.5	0.6425325870513916	155.02579858072718	13	15	5790.954692449251	8000.0	POINT Z(25.543310728535452 36.493806442634174 -13368.493336725254)
2025-01-30 19:29:52.929910+00:00	36.520836	25.582625	10482.5	16438.36	13146.19	21187.5	0.8702349066734314	145.73297916700858	13	17	187.5	1062.5	POINT Z(25.582624997432536 36.5208355659839 -10482.502103718976)
2025-01-30 19:40:10.359910+00:00	36.496306	25.548834	13455.31	13423.01	10413.43	18437.5	0.613206148147583	153.33544319275623	13	11	559.0169943749474	1625.0	POINT Z(25.548833845188682 36.49630627443878 -13455.313860395696)
2025-01-30 19:55:34.979910+00:00	36.50173	25.566384	13398.4	14990.77	11019.06	19062.5	0.44760212302207947	147.95412121821315	13	11	250.0	2625.0	POINT Z(25.566384244987916 36.50172957823829 -13398.402806156351)
2025-01-30 19:59:35.109910+00:00	36.507187	25.565441	10319.44	14905.37	11625.73	19687.5	0.5571869015693665	149.1866763564924	13	12	312.5	1187.5	POINT Z(25.565440525988212 36.50718678990968 -10319.435249457489)
2025-01-30 20:02:37.759910+00:00	36.499144	25.560624	14587.01	14476.41	10730.72	18687.5	0.5544808506965637	149.51938941185506	13	12	8714.436657065102	7937.5	POINT Z(25.56062423484736 36.49914441904469 -14587.012917356451)
2025-01-30 20:03:40.869910+00:00	36.535402	25.486275	8453.88	7826.98	14753.78	17812.5	0.6875576972961426	180.1081831843779	13	16	197.64235376052372	1000.0	POINT Z(25.486274982424977 36.53540194036619 -8453.8777796594)
2025-01-30 20:05:56.389910+00:00	36.501041	25.499236	19041.3	8988.96	10934.2	18937.5	0.515552818775177	173.7056072841534	13	11	7254.309064273454	12375.0	POINT Z(25.499236025465326 36.501041474213196 -19041.302392823218)
2025-01-30 20:07:58.379910+00:00	36.478912	25.509129	17385.32	9876.04	8474.44	16437.5	0.5429364442825317	167.37418912572096	13	13	7594.45727158959	10750.0	POINT Z(25.509128992107943 36.47891164565574 -17385.317723673463)
2025-01-30 20:09:17.859910+00:00	36.514936	25.562809	10396.52	14668.66	12487.03	20437.5	0.8617986440658569	151.25941487371037	13	19	336.5728004459065	625.0	POINT Z(25.562808538157363 36.51493636441402 -10396.521686231034)
2025-01-30 20:12:40.269910+00:00	36.510411	25.574089	10219.51	15677.69	11985.57	20062.5	0.598201334476471	146.82341243347557	13	12	176.7766952966369	1000.0	POINT Z(25.574089007708288 36.51041058815917 -10219.51104088318)
2025-01-30 20:13:01.399910+00:00	36.524237	25.595782	7974.88	17613.32	13526.7	21562.5	0.5602920055389404	142.26604808401805	13	11	0.0	1250.0	POINT Z(25.59578223075496 36.524236724410194 -7974.87793057511)
2025-01-30 20:15:50.099910+00:00	36.492653	25.516017	15334.87	10490.02	10003.19	18062.5	0.45273762941360474	165.91443205957884	13	8	4035.003097892243	4750.0	POINT Z(25.516016815603475 36.49265347606729 -15334.872044847489)
2025-01-30 20:16:34.699910+00:00	36.527131	25.486344	6768.31	7833.97	13834.13	17812.5	0.7133418917655945	179.88007020969192	13	18	62.5	1187.5	POINT Z(25.486343827549412 36.52713131640745 -6768.3064086957465)
2025-01-30 20:17:23.079910+00:00	36.498146	25.55602	12573.17	14065.05	10618.97	18687.5	0.4713103175163269	95.05750052724636	13	9	336.5728004459065	2250.0	POINT Z(25.5560201224502 36.49814551437724 -12573.174030165794)
2025-01-30 20:21:25.089910+00:00	36.491946	25.528987	16519.66	11649.55	9926.06	17937.5	0.6513588428497314	160.43154797072597	13	14	5251.487884400001	9625.0	POINT Z(25.52898679605559 36.49194644560586 -16519.664260256584)
2025-01-30 20:22:02.889910+00:00	36.479248	25.507114	17311.39	9695.87	8511.62	16562.5	0.4690113067626953	168.35392861786534	13	9	7011.151831190079	10750.0	POINT Z(25.507114283826105 36.47924780258071 -17311.392941574537)
2025-01-30 20:23:16.629910+00:00	36.480256	25.510028	17301.81	9956.23	8623.99	16562.5	0.5326923131942749	167.11819676179564	13	12	6645.016930001007	10125.0	POINT Z(25.510027778081668 36.48025570749752 -17301.81069388551)
2025-01-30 20:24:45.929910+00:00	36.499771	25.589502	8216.85	17057.5	10805.16	18812.5	0.6960952877998352	139.9850123101983	13	14	800.3905296791061	2937.5	POINT Z(25.589501644067962 36.49977143128478 -8216.854821529614)
2025-01-30 20:26:10.499910+00:00	36.493317	25.5317	16010.17	11891.91	10078.81	18062.5	0.6103814244270325	159.52633552032415	13	12	1274.7548783981963	1875.0	POINT Z(25.53170026054645 36.49331717586723 -16010.167817851267)
2025-01-30 20:31:57.709910+00:00	36.487405	25.541109	15663.37	12733.92	9422.66	17437.5	0.4854738712310791	154.81840356581614	13	10	3432.3825544364954	2500.0	POINT Z(25.541108634449557 36.48740546323801 -15663.36725793737)
2025-01-30 20:33:46.369910+00:00	36.485717	25.524952	15639.92	11289.75	9232.95	17187.5	0.5869433283805847	161.22316487502945	13	14	1250.0	2125.0	POINT Z(25.524951735348942 36.48571744683736 -15639.91878886696)
2025-01-30 20:38:23.329910+00:00	36.518095	25.584198	8613.03	16579.48	12841.72	20812.5	0.48358798027038574	144.82570848359813	13	10	88.38834764831844	1312.5	POINT Z(25.584197664190146 36.518094954426864 -8613.0254465021)
2025-01-30 20:41:43.099910+00:00	36.479733	25.511697	17033.46	10105.53	8566.03	16562.5	0.5397868752479553	166.28517685195177	13	11	250.0	1375.0	POINT Z(25.51169684797943 36.47973296404701 -17033.45988463828)
2025-01-30 20:48:20.279910+00:00	36.499592	25.573014	12655.87	15583.75	10782.41	18812.5	0.4626770615577698	86.78211533162619	13	9	1185.8541225631423	8000.0	POINT Z(25.573013591350218 36.49959194609358 -12655.871641989988)
2025-01-30 20:50:09.159910+00:00	36.508424	25.575413	8185.83	15796.39	11764.88	19812.5	0.6410970091819763	146.06370753318856	13	15	888.2919002219935	2375.0	POINT Z(25.57541264836452 36.50842398846205 -8185.83426359136)
2025-01-30 20:55:31.659910+00:00	36.484945	25.536871	15967.22	12355.51	9148.51	17187.5	0.8028349280357361	156.1083699234868	13	18	375.0	1250.0	POINT Z(25.536871455591765 36.48494492284326 -15967.224100781135)
2025-01-30 21:04:39.149910+00:00	36.492554	25.545368	12659.73	13113.83	9995.69	17937.5	0.48971453309059143	154.02724455212794	13	10	728.8689868556626	1500.0	POINT Z(25.5453680086612 36.49255370917944 -12659.728060493248)
2025-01-30 21:08:18.629910+00:00	36.508652	25.589726	7308.84	17075.6	11792.66	19812.5	0.5783942341804504	141.54945487635337	13	13	125.0	1250.0	POINT Z(25.589726072198832 36.50865188652672 -7308.837610624064)
2025-01-30 21:09:46.729910+00:00	36.511787	25.598898	7195.08	17894.58	12142.98	20062.5	0.4902850389480591	74.2985353262822	13	10	488.1406047441659	3000.0	POINT Z(25.598897656888827 36.51178744080742 -7195.0759982946975)
2025-01-30 21:11:09.829910+00:00	36.49388	25.545976	13429.25	13167.92	10143.29	18187.5	0.8404034972190857	154.01555571342075	13	19	125.0	812.5	POINT Z(25.54597552898917 36.49388034854632 -13429.24647145963)
2025-01-30 21:12:21.809910+00:00	36.49583	25.553095	13741.72	13804.02	10361.08	18312.5	0.6026010513305664	151.67231296172562	13	14	380.1726581436387	1000.0	POINT Z(25.553095305751857 36.495830105020495 -13741.724819238523)
2025-01-30 21:15:41.589910+00:00	36.439793	25.408069	8655.02	840.8	4119.06	10812.5	0.7307060360908508	243.97979326235375	13	12	125.0	125.0	POINT Z(25.40806919639659 36.43979321673156 -8655.01787178484)
2025-01-30 21:20:00.839910+00:00	36.446694	25.531101	1644.89	11845.47	4894.5	12937.5	0.5167891979217529	116.44084815105549	13	10	139.75424859373686	1312.5	POINT Z(25.531101133139856 36.44669423013533 -1644.889999910541)
2025-01-30 21:20:41.809910+00:00	36.482153	25.544132	15225.57	13005.06	8838.97	16812.5	0.6771475672721863	152.64850366605884	13	16	312.5	687.5	POINT Z(25.54413172933846 36.482152642322006 -15225.573250601057)
2025-01-30 21:26:10.679910+00:00	36.509981	25.568517	10628.78	15179.82	11936.9	19937.5	0.5197299718856812	148.59585604171937	13	13	488.1406047441659	1687.5	POINT Z(25.56851735819793 36.50998096921112 -10628.784589986613)
2025-01-30 21:28:10.179910+00:00	36.515436	25.559713	11486.54	14391.96	12542.08	20562.5	0.5422379374504089	152.37500694825903	13	12	537.6453291901641	1062.5	POINT Z(25.55971338544874 36.51543558532978 -11486.539621280022)
2025-01-30 21:29:57.759910+00:00	36.498284	25.547227	14410.92	13278.99	10633.17	18687.5	0.4813891053199768	154.2551857152403	13	10	62.5	1125.0	POINT Z(25.547226541201336 36.49828441333318 -14410.923429026412)
2025-01-30 21:39:21.069910+00:00	36.493498	25.547678	12478.33	13320.13	10100.96	18062.5	0.4668019711971283	153.3035282038835	13	12	3988.2640333859545	10500.0	POINT Z(25.54767760955849 36.49349764128719 -12478.33222121629)
2025-01-30 21:39:55.949910+00:00	36.479756	25.547128	15503.16	13273.31	8572.9	16562.5	0.6170582175254822	150.97106381690006	13	13	5896.238207535377	8500.0	POINT Z(25.54712753377607 36.4797561321911 -15503.157256170132)
2025-01-30 21:40:10.829910+00:00	36.520297	25.585438	10398.25	16689.88	13086.79	21062.5	0.8312460780143738	144.78198504514972	13	17	125.0	1312.5	POINT Z(25.58543837135675 36.52029700434802 -10398.251437425082)
2025-01-30 21:43:22.179910+00:00	36.497864	25.541115	15014.95	12732.8	10585.56	18562.5	0.5468266606330872	156.50092611244762	13	12	822.0591523728691	1062.5	POINT Z(25.541115333280082 36.497863652774136 -15014.94769003846)
2025-01-30 21:44:24.769910+00:00	36.463627	25.461964	17655.54	5660.2	6771.1	14812.5	0.42555156350135803	190.89530831620303	13	14	1091.5155747858114	625.0	POINT Z(25.461964184558557 36.46362729589225 -17655.54016330515)
2025-01-30 21:48:32.159910+00:00	36.525372	25.596444	7905.78	17672.16	13653.09	21687.5	0.43579789996147156	142.2430817657654	13	9	139.75424859373686	1125.0	POINT Z(25.596443545204274 36.52537224987558 -7905.7817435148645)
2025-01-30 21:50:57.169910+00:00	36.491198	25.532756	14154.56	11986.63	9843.28	17812.5	0.6890404224395752	158.78975375987537	13	15	562.5	812.5	POINT Z(25.532756146468067 36.491197863763354 -14154.562419222773)
2025-01-30 21:54:38.599910+00:00	36.530419	25.608138	12392.15	18715.9	14216.42	21812.5	0.6184544563293457	139.636938220218	13	14	690.3350635742038	1687.5	POINT Z(25.608137974982533 36.53041860568135 -12392.145118679584)
2025-01-30 22:01:09.409910+00:00	36.51312	25.599326	6249.51	17932.59	12291.19	20312.5	0.7488959431648254	139.4201458591374	13	19	2922.16743189024	5437.5	POINT Z(25.599326419699896 36.51311960763495 -6249.507887425986)
2025-01-30 22:01:54.839910+00:00	36.520389	25.589778	9868.43	17077.68	13097.79	21062.5	0.9672904014587402	143.47068884952267	13	21	265.1650429449553	1625.0	POINT Z(25.589778332906494 36.520389140437196 -9868.426262680265)
2025-01-30 22:04:15.669910+00:00	36.522098	25.58651	10434.44	16785.25	13287.28	21312.5	0.9352618455886841	144.72664816712094	13	20	88.38834764831844	1312.5	POINT Z(25.58650998581899 36.52209835180332 -10434.440469436986)
2025-01-30 22:06:08.469910+00:00	36.52318	25.595637	8577.27	17600.62	13409.19	21437.5	0.4455564022064209	142.1473964985691	13	12	225.34695471649934	937.5	POINT Z(25.59563737156215 36.52318009244465 -8577.265134881696)
2025-01-30 22:12:41.559910+00:00	36.500331	25.583268	12618.51	16500.16	10866.28	18812.5	0.41264262795448303	142.07521123535477	13	11	2008.7698349985246	11937.5	POINT Z(25.583267750778294 36.500330794463224 -12618.510607567707)
2025-01-30 22:13:56.459910+00:00	36.513726	25.60088	15587.56	18071.3	12358.89	20437.5	0.6132596731185913	139.06564703884789	13	15	395.28470752104744	1500.0	POINT Z(25.60088000912383 36.5137258233729 -15587.562592474957)
2025-01-30 22:15:10.329910+00:00	36.499186	25.579404	12485.64	16155.07	10738.29	18812.5	0.4609348177909851	143.11608424841236	13	10	353.5533905932738	1375.0	POINT Z(25.5794043143025 36.49918569313046 -12485.64247893528)
2025-01-30 22:16:09.069910+00:00	36.483468	25.518536	15832.06	10716.51	8982.14	16937.5	0.676996111869812	163.69091197965605	13	17	62.5	1000.0	POINT Z(25.51853622167779 36.48346849853965 -15832.062181397989)
2025-01-30 22:20:42.099910+00:00	36.511014	25.609326	8156.2	18826.75	12058.96	20062.5	0.444071501493454	71.17217630561743	13	8	257.6941016011038	2437.5	POINT Z(25.609325842731547 36.511013982695395 -8156.195918348406)
2025-01-30 22:27:13.999910+00:00	36.522053	25.60169	5480.01	18141.73	13284.96	21312.5	0.6954114437103271	140.19895028074478	13	16	88.38834764831844	2000.0	POINT Z(25.601689936084572 36.52205278989772 -5480.010087203538)
2025-01-30 22:28:30.109910+00:00	36.522993	25.59942	12238.04	17938.67	13389.03	21437.5	0.4973980784416199	141.00685424255917	13	11	576.2215285808055	5250.0	POINT Z(25.599420016224958 36.522992515044734 -12238.038145811282)
2025-01-30 22:29:55.579910+00:00	36.525126	25.591195	8281.93	17203.21	13624.79	21562.5	0.4968210458755493	143.76284528273516	13	11	225.34695471649934	1750.0	POINT Z(25.59119484435027 36.52512631100871 -8281.934359385017)
2025-01-30 22:30:54.179910+00:00	36.500374	25.600893	13919.65	18075.58	10874.28	18937.5	0.6041690111160278	136.612346987004	13	15	257.6941016011038	1625.0	POINT Z(25.60089311489519 36.50037437735027 -13919.646205242136)
2025-01-30 22:31:55.029910+00:00	36.488029	25.531302	16303.48	11857.14	9490.76	17562.5	0.7765095829963684	158.90329694934618	13	15	139.75424859373686	1250.0	POINT Z(25.53130227270477 36.48802912757563 -16303.484133766642)
2025-01-30 22:33:22.419910+00:00	36.48034	25.493651	19225.33	8492.02	8631.79	16562.5	0.5841405987739563	174.82187198769574	13	13	257.6941016011038	625.0	POINT Z(25.493651099333384 36.48033992483125 -19225.32708735856)
2025-01-30 22:34:14.589910+00:00	36.491584	25.523414	15590.52	11151.43	9885.15	17937.5	0.4260012209415436	162.68093572019805	13	14	395.28470752104744	9250.0	POINT Z(25.52341397242956 36.491584495731956 -15590.520378933725)
2025-01-30 22:35:13.189910+00:00	36.487313	25.476833	19590.49	6987.77	9405.81	16937.5	0.5111894607543945	182.99890829377247	13	11	197.64235376052372	312.5	POINT Z(25.476833470648028 36.48731306561885 -19590.49144126946)
2025-01-30 22:36:20.309910+00:00	36.511608	25.586032	4364.9	16744.85	12120.71	20062.5	0.47382232546806335	143.20504859287158	13	10	8806.29213971465	14937.5	POINT Z(25.586032459674083 36.51160792431335 -4364.901096665737)
2025-01-30 22:37:15.199910+00:00	36.495011	25.577152	10621.14	15954.61	10273.69	18312.5	0.4171806871891022	143.05997579890146	13	10	7460.311655688387	14875.0	POINT Z(25.577152080331693 36.495010787704125 -10621.142870631436)
2025-01-30 22:38:29.259910+00:00	36.48309	25.493269	19784.24	8457.53	8937.56	16937.5	0.6551628708839417	175.18599956631755	13	15	88.38834764831844	312.5	POINT Z(25.493268705242112 36.48309008189923 -19784.242537973452)
2025-01-30 22:39:12.989910+00:00	36.480008	25.526521	17010.01	11430.93	8598.29	16562.5	0.6266962289810181	159.6644375737451	13	17	139.75424859373686	1500.0	POINT Z(25.526521482642654 36.48000815366795 -17010.008119112175)
2025-01-30 22:40:30.479910+00:00	36.497056	25.577315	11107.98	15968.74	10501.11	18437.5	0.5901994109153748	143.40198856273173	13	13	643.4768838116876	1812.5	POINT Z(25.577314887903633 36.497055803108275 -11107.981261338025)
2025-01-30 22:41:26.009910+00:00	36.490771	25.525127	14300.93	11304.65	9794.93	17812.5	0.4580991566181183	161.86010439343772	13	11	5065.199897338703	12500.0	POINT Z(25.52512661057849 36.49077126655914 -14300.926810458503)
2025-01-30 22:43:02.399910+00:00	36.522416	25.589738	9735.92	17073.66	13323.19	21312.5	0.6422324776649475	143.79391454765553	13	16	9668.327802676118	10125.0	POINT Z(25.589738265347364 36.52241625220387 -9735.922577339912)
2025-01-30 22:43:57.329910+00:00	36.480556	25.511199	17973.15	10060.91	8657.45	16687.5	0.8235408067703247	166.61578270961883	13	17	441.9417382415922	812.5	POINT Z(25.51119904738626 36.48055554149186 -17973.150646827806)
2025-01-30 22:45:00.159910+00:00	36.485238	25.550866	16535.37	13606.62	9183.0	17187.5	0.7450096607208252	150.58732775225093	13	16	250.0	875.0	POINT Z(25.550866173238855 36.48523815195238 -16535.37445687199)
2025-01-30 22:47:40.749910+00:00	36.514022	25.595144	15441.89	17558.59	12390.82	20437.5	0.43903419375419617	140.82134197893205	13	10	197.64235376052372	1187.5	POINT Z(25.595143820452115 36.51402249621941 -15441.887175597682)
[truncated: 29,048 more rows]
