# Supplementary material for: Volcanic crisis reveals coupled magma system at Santorini and Kolumbo
Source: Nature. 2025 Sep 24;645(8082):939–45. doi: 10.1038/s41586-025-09525-7 (PMC12460173; doi:10.1038/s41586-025-09525-7)
Supplement: Supplementary file 3 — Earthquake catalogues and config files. Earthquake catalogues in CSV format, seismic velocity model in ND format and Qseek configuration files. [file 41586_2025_9525_MOESM3_ESM.zip › catalog-with-obs-ssst.list]

%YAML 1.1
--- !pf.Event
lat: 36.40275
lon: 25.39867
north_shift: 801.877711775852
east_shift: -2993.9338149340197
time: '2025-01-26 03:25:25.669909954'
depth: 5851.741209109394
name: '2025-01-26T03:25:25.669910+00:00'
magnitude: 0.6950311660766602
magnitude_type: 'semblance'
extras:
  n_picks: 17
  n_stations: 13
  semblance: 0.6950311660766602
--- !pf.Event
lat: 36.40275
lon: 25.39867
north_shift: 11524.317026443245
east_shift: 21061.74112292874
time: '2025-01-26 15:47:40.659909964'
depth: 4311.582851526428
name: '2025-01-26T15:47:40.659910+00:00'
magnitude: 0.4229477047920227
magnitude_type: 'semblance'
extras:
  n_picks: 11
  n_stations: 13
  semblance: 0.4229477047920227
--- !pf.Event
lat: 36.40275
lon: 25.39867
north_shift: 12595.784373612065
east_shift: 19271.52929215466
time: '2025-01-26 16:49:33.409909964'
depth: 9629.583612263697
name: '2025-01-26T16:49:33.409910+00:00'
magnitude: 0.6308179497718811
magnitude_type: 'semblance'
extras:
  n_picks: 15
  n_stations: 13
  semblance: 0.6308179497718811
--- !pf.Event
lat: 36.40275
lon: 25.39867
north_shift: 19322.120056601532
east_shift: 16008.632946096472
time: '2025-01-26 18:22:17.82991004'
depth: 12534.471201432883
name: '2025-01-26T18:22:17.829910+00:00'
magnitude: 0.7743164300918579
magnitude_type: 'semblance'
extras:
  n_picks: 23
  n_stations: 13
  semblance: 0.7743164300918579
--- !pf.Event
lat: 36.40275
lon: 25.39867
north_shift: 10025.95899257504
east_shift: 14115.352790034423
time: '2025-01-26 19:56:47.609910011'
depth: 18167.755589244884
name: '2025-01-26T19:56:47.609910+00:00'
magnitude: 0.7811352014541626
magnitude_type: 'semblance'
extras:
  n_picks: 21
  n_stations: 13
  semblance: 0.7811352014541626
--- !pf.Event
lat: 36.40275
lon: 25.39867
north_shift: 9845.425014013126
east_shift: 37773.169582889226
time: '2025-01-26 20:01:24.419909954'
depth: 12705.872083465589
name: '2025-01-26T20:01:24.419910+00:00'
magnitude: 0.4276309013366699
magnitude_type: 'semblance'
extras:
  n_picks: 11
  n_stations: 13
  semblance: 0.4276309013366699
--- !pf.Event
lat: 36.40275
lon: 25.39867
north_shift: 10607.408319811586
east_shift: 15346.8676572943
time: '2025-01-26 20:15:07.779910088'
depth: 17335.167722571485
name: '2025-01-26T20:15:07.779910+00:00'
magnitude: 0.7660832405090332
magnitude_type: 'semblance'
extras:
  n_picks: 23
  n_stations: 13
  semblance: 0.7660832405090332
--- !pf.Event
lat: 36.40275
lon: 25.39867
north_shift: 7510.920068875175
east_shift: 7824.523186833096
time: '2025-01-26 20:32:56.749910116'
depth: 22813.244485416093
name: '2025-01-26T20:32:56.749910+00:00'
magnitude: 0.542024552822113
magnitude_type: 'semblance'
extras:
  n_picks: 13
  n_stations: 13
  semblance: 0.542024552822113
--- !pf.Event
lat: 36.40275
lon: 25.39867
north_shift: 9896.387032879446
east_shift: 16965.06860670174
time: '2025-01-26 21:00:02.249910116'
depth: 18215.50062880098
name: '2025-01-26T21:00:02.249910+00:00'
magnitude: 0.45511960983276367
magnitude_type: 'semblance'
extras:
  n_picks: 12
  n_stations: 13
  semblance: 0.45511960983276367
--- !pf.Event
lat: 36.40275
lon: 25.39867
north_shift: -577.8161209099649
east_shift: -523.779887909705
time: '2025-01-26 22:13:58.739909887'
depth: 5077.005528065453
name: '2025-01-26T22:13:58.739910+00:00'
magnitude: 0.9619287252426147
magnitude_type: 'semblance'
extras:
  n_picks: 18
  n_stations: 13
  semblance: 0.9619287252426147
--- !pf.Event
lat: 36.40275
lon: 25.39867
north_shift: 4845.649570271495
east_shift: 1266.9124177015076
time: '2025-01-26 23:31:03.83991003'
depth: 9407.791357555117
name: '2025-01-26T23:31:03.839910+00:00'
magnitude: 1.0034406185150146
magnitude_type: 'semblance'
extras:
  n_picks: 22
  n_stations: 13
  semblance: 1.0034406185150146
--- !pf.Event
lat: 36.40275
lon: 25.39867
north_shift: 8872.13479113057
east_shift: 12918.471458427832
time: '2025-01-26 23:35:06.459909916'
depth: 16725.764279543175
name: '2025-01-26T23:35:06.459910+00:00'
magnitude: 0.44511765241622925
magnitude_type: 'semblance'
extras:
  n_picks: 13
  n_stations: 13
  semblance: 0.44511765241622925
--- !pf.Event
lat: 36.40275
lon: 25.39867
north_shift: 8503.931832420654
east_shift: 8355.09131927721
time: '2025-01-26 23:38:17.889909983'
depth: 20803.074494173583
name: '2025-01-26T23:38:17.889910+00:00'
magnitude: 0.5830057263374329
magnitude_type: 'semblance'
extras:
  n_picks: 11
  n_stations: 13
  semblance: 0.5830057263374329
--- !pf.Event
lat: 36.40275
lon: 25.39867
north_shift: 8332.850997445279
east_shift: 9429.53472752969
time: '2025-01-26 23:41:50.889909983'
depth: 19289.209566769467
name: '2025-01-26T23:41:50.889910+00:00'
magnitude: 0.603742241859436
magnitude_type: 'semblance'
extras:
  n_picks: 13
  n_stations: 13
  semblance: 0.603742241859436
--- !pf.Event
lat: 36.40275
lon: 25.39867
north_shift: 11577.255256722377
east_shift: 19449.700444865022
time: '2025-01-26 23:46:57.769910097'
depth: 9909.066674724165
name: '2025-01-26T23:46:57.769910+00:00'
magnitude: 0.4872369170188904
magnitude_type: 'semblance'
extras:
  n_picks: 12
  n_stations: 13
  semblance: 0.4872369170188904
--- !pf.Event
lat: 36.40275
lon: 25.39867
north_shift: 12485.055698855838
east_shift: 18492.047976370784
time: '2025-01-26 23:48:51.639909983'
depth: 9077.579564750335
name: '2025-01-26T23:48:51.639910+00:00'
magnitude: 0.47533848881721497
magnitude_type: 'semblance'
extras:
  n_picks: 13
  n_stations: 13
  semblance: 0.47533848881721497
--- !pf.Event
lat: 36.40275
lon: 25.39867
north_shift: 8728.235390811424
east_shift: 8188.796154706885
time: '2025-01-26 23:50:02.739909887'
depth: 20638.378917356484
name: '2025-01-26T23:50:02.739910+00:00'
magnitude: 0.5472172498703003
magnitude_type: 'semblance'
extras:
  n_picks: 13
  n_stations: 13
  semblance: 0.5472172498703003
--- !pf.Event
lat: 36.40275
lon: 25.39867
north_shift: 8481.963015288715
east_shift: 10324.971542824527
time: '2025-01-26 23:55:40.549910069'
depth: 20172.28926486798
name: '2025-01-26T23:55:40.549910+00:00'
magnitude: 0.5799546837806702
magnitude_type: 'semblance'
extras:
  n_picks: 12
  n_stations: 12
  semblance: 0.5799546837806702
--- !pf.Event
lat: 36.40275
lon: 25.39867
north_shift: 8911.057799989714
east_shift: 12448.567428412314
time: '2025-01-26 23:57:29.719909906'
depth: 18929.44354531881
name: '2025-01-26T23:57:29.719910+00:00'
magnitude: 0.8411966562271118
magnitude_type: 'semblance'
extras:
  n_picks: 20
  n_stations: 12
  semblance: 0.8411966562271118
--- !pf.Event
lat: 36.40275
lon: 25.39867
north_shift: 8735.073886073327
east_shift: 10418.530847741473
time: '2025-01-27 00:02:05.389909983'
depth: 20858.711980549
name: '2025-01-27T00:02:05.389910+00:00'
magnitude: 0.6148720979690552
magnitude_type: 'semblance'
extras:
  n_picks: 14
  n_stations: 13
  semblance: 0.6148720979690552
--- !pf.Event
lat: 36.40275
lon: 25.39867
north_shift: 8668.307252696406
east_shift: 10406.611322630086
time: '2025-01-27 00:05:32.159909964'
depth: 20371.31993449901
name: '2025-01-27T00:05:32.159910+00:00'
magnitude: 0.8444030284881592
magnitude_type: 'semblance'
extras:
  n_picks: 22
  n_stations: 13
  semblance: 0.8444030284881592
--- !pf.Event
lat: 36.40275
lon: 25.39867
north_shift: 9589.021955903181
east_shift: 10449.691306468541
time: '2025-01-27 00:06:25.039910078'
depth: 19738.676243925514
name: '2025-01-27T00:06:25.039910+00:00'
magnitude: 0.45191019773483276
magnitude_type: 'semblance'
extras:
  n_picks: 11
  n_stations: 13
  semblance: 0.45191019773483276
--- !pf.Event
lat: 36.40275
lon: 25.39867
north_shift: 8425.957729751206
east_shift: 5638.9465043557975
time: '2025-01-27 00:09:53.649909973'
depth: 22431.054475094166
name: '2025-01-27T00:09:53.649910+00:00'
magnitude: 0.6069597601890564
magnitude_type: 'semblance'
extras:
  n_picks: 14
  n_stations: 13
  semblance: 0.6069597601890564
--- !pf.Event
lat: 36.40275
lon: 25.39867
north_shift: 9376.768024695908
east_shift: 6196.108540170514
time: '2025-01-27 00:13:56.739909887'
depth: 23184.937929968964
name: '2025-01-27T00:13:56.739910+00:00'
magnitude: 0.6037433743476868
magnitude_type: 'semblance'
extras:
  n_picks: 17
  n_stations: 13
  semblance: 0.6037433743476868
--- !pf.Event
lat: 36.40275
lon: 25.39867
north_shift: 8279.09514699561
east_shift: 6752.961147032142
time: '2025-01-27 00:14:38.599910021'
depth: 22640.015210978847
name: '2025-01-27T00:14:38.599910+00:00'
magnitude: 0.5185349583625793
magnitude_type: 'semblance'
extras:
  n_picks: 12
  n_stations: 13
  semblance: 0.5185349583625793
--- !pf.Event
lat: 36.40275
lon: 25.39867
north_shift: 8434.37072925042
east_shift: 6858.624790242095
time: '2025-01-27 00:15:06.33991003'
depth: 22033.03384843402
name: '2025-01-27T00:15:06.339910+00:00'
magnitude: 0.5670579671859741
magnitude_type: 'semblance'
extras:
  n_picks: 12
  n_stations: 13
  semblance: 0.5670579671859741
--- !pf.Event
lat: 36.40275
lon: 25.39867
north_shift: 9297.975287144776
east_shift: 14739.021745260485
time: '2025-01-27 00:16:12.769910097'
depth: 13812.91504041864
name: '2025-01-27T00:16:12.769910+00:00'
magnitude: 0.6429111361503601
magnitude_type: 'semblance'
extras:
  n_picks: 15
  n_stations: 13
  semblance: 0.6429111361503601
--- !pf.Event
lat: 36.40275
lon: 25.39867
north_shift: 9622.793225460748
east_shift: 10184.811089253595
time: '2025-01-27 00:24:39.729909897'
depth: 20913.599070889515
name: '2025-01-27T00:24:39.729910+00:00'
magnitude: 0.48867449164390564
magnitude_type: 'semblance'
extras:
  n_picks: 11
  n_stations: 13
  semblance: 0.48867449164390564
--- !pf.Event
lat: 36.40275
lon: 25.39867
north_shift: 9205.975779279275
east_shift: 7163.877824212235
time: '2025-01-27 00:25:24.859910011'
depth: 20870.844993781833
name: '2025-01-27T00:25:24.859910+00:00'
magnitude: 0.52010577917099
magnitude_type: 'semblance'
extras:
  n_picks: 12
  n_stations: 13
  semblance: 0.52010577917099
--- !pf.Event
lat: 36.40275
lon: 25.39867
north_shift: 9222.47235677782
east_shift: 8286.461943911769
time: '2025-01-27 00:27:53.419909954'
depth: 20788.89268548945
name: '2025-01-27T00:27:53.419910+00:00'
magnitude: 0.4848036468029022
magnitude_type: 'semblance'
extras:
  n_picks: 11
  n_stations: 13
  semblance: 0.4848036468029022
--- !pf.Event
lat: 36.40275
lon: 25.39867
north_shift: 9524.683101364062
east_shift: 8774.33843952154
time: '2025-01-27 00:43:18.919909954'
depth: 21373.61647770098
name: '2025-01-27T00:43:18.919910+00:00'
magnitude: 0.46309980750083923
magnitude_type: 'semblance'
extras:
  n_picks: 11
  n_stations: 13
  semblance: 0.46309980750083923
--- !pf.Event
lat: 36.40275
lon: 25.39867
north_shift: 9087.259366781896
east_shift: 8603.508948454753
time: '2025-01-27 00:45:09.799910069'
depth: 21115.598965344532
name: '2025-01-27T00:45:09.799910+00:00'
magnitude: 0.6386364102363586
magnitude_type: 'semblance'
extras:
  n_picks: 13
  n_stations: 13
  semblance: 0.6386364102363586
--- !pf.Event
lat: 36.40275
lon: 25.39867
north_shift: 8456.856061703806
east_shift: 7366.120913282052
time: '2025-01-27 00:46:32.099910021'
depth: 7291.677977236217
name: '2025-01-27T00:46:32.099910+00:00'
magnitude: 0.4887167513370514
magnitude_type: 'semblance'
extras:
  n_picks: 13
  n_stations: 13
  semblance: 0.4887167513370514
--- !pf.Event
lat: 36.40275
lon: 25.39867
north_shift: 2566.8248907535894
east_shift: 727.062452293991
time: '2025-01-27 01:04:31.149909973'
depth: 5129.187786014532
name: '2025-01-27T01:04:31.149910+00:00'
magnitude: 0.4839250445365906
magnitude_type: 'semblance'
extras:
  n_picks: 10
  n_stations: 13
  semblance: 0.4839250445365906
--- !pf.Event
lat: 36.40275
lon: 25.39867
north_shift: 15629.662906308973
east_shift: 1448.6559464859283
time: '2025-01-27 01:15:21.659909964'
depth: 12153.055238125504
name: '2025-01-27T01:15:21.659910+00:00'
magnitude: 0.5969530344009399
magnitude_type: 'semblance'
extras:
  n_picks: 12
  n_stations: 13
  semblance: 0.5969530344009399
--- !pf.Event
lat: 36.40275
lon: 25.39867
north_shift: 9357.840602146434
east_shift: 9432.570635736463
time: '2025-01-27 01:23:07.789910078'
depth: 20948.18587460828
name: '2025-01-27T01:23:07.789910+00:00'
magnitude: 0.4141354560852051
magnitude_type: 'semblance'
extras:
  n_picks: 10
  n_stations: 13
  semblance: 0.4141354560852051
--- !pf.Event
lat: 36.40275
lon: 25.39867
north_shift: 11913.835137180788
east_shift: 13308.631070080119
time: '2025-01-27 01:34:34.469909906'
depth: 17482.61808806673
name: '2025-01-27T01:34:34.469910+00:00'
magnitude: 0.8637402653694153
magnitude_type: 'semblance'
extras:
  n_picks: 23
  n_stations: 13
  semblance: 0.8637402653694153
--- !pf.Event
lat: 36.40275
lon: 25.39867
north_shift: 12335.699988492684
east_shift: 19682.75538981962
time: '2025-01-27 01:38:36.259910107'
depth: 8417.562411927096
name: '2025-01-27T01:38:36.259910+00:00'
magnitude: 0.4436355531215668
magnitude_type: 'semblance'
extras:
  n_picks: 10
  n_stations: 13
  semblance: 0.4436355531215668
--- !pf.Event
lat: 36.40275
lon: 25.39867
north_shift: 15391.219371142439
east_shift: 1905.3539100242679
time: '2025-01-27 02:11:10.889909983'
depth: 12510.164714042732
name: '2025-01-27T02:11:10.889910+00:00'
magnitude: 0.6943755745887756
magnitude_type: 'semblance'
extras:
  n_picks: 14
  n_stations: 13
  semblance: 0.6943755745887756
--- !pf.Event
lat: 36.40275
lon: 25.39867
north_shift: 2781.9761186812566
east_shift: 4999.084296542429
time: '2025-01-27 02:24:04.209909916'
depth: 5028.902096313593
name: '2025-01-27T02:24:04.209910+00:00'
magnitude: 0.5054059624671936
magnitude_type: 'semblance'
extras:
  n_picks: 10
  n_stations: 13
  semblance: 0.5054059624671936
--- !pf.Event
lat: 36.40275
lon: 25.39867
north_shift: 2955.861227593946
east_shift: 5545.0764621565995
time: '2025-01-27 02:25:56.069910049'
depth: 4753.796574485837
name: '2025-01-27T02:25:56.069910+00:00'
magnitude: 0.5261223912239075
magnitude_type: 'semblance'
extras:
  n_picks: 10
  n_stations: 13
  semblance: 0.5261223912239075
--- !pf.Event
lat: 36.40275
lon: 25.39867
north_shift: 9623.76804973172
east_shift: 15040.563159635954
time: '2025-01-27 02:36:05.929909945'
depth: 17222.738592275033
name: '2025-01-27T02:36:05.929910+00:00'
magnitude: 0.44205597043037415
magnitude_type: 'semblance'
extras:
  n_picks: 11
  n_stations: 13
  semblance: 0.44205597043037415
--- !pf.Event
lat: 36.40275
lon: 25.39867
north_shift: 12156.923519989981
east_shift: 20744.249556639606
time: '2025-01-27 02:43:42.919909954'
depth: 2990.378798424426
name: '2025-01-27T02:43:42.919910+00:00'
magnitude: 0.43499207496643066
magnitude_type: 'semblance'
extras:
  n_picks: 9
  n_stations: 13
  semblance: 0.43499207496643066
--- !pf.Event
lat: 36.40275
lon: 25.39867
north_shift: 6927.51053449173
east_shift: 8108.77758641418
time: '2025-01-27 03:07:21.989909887'
depth: 8980.609512937619
name: '2025-01-27T03:07:21.989910+00:00'
magnitude: 0.5483478903770447
magnitude_type: 'semblance'
extras:
  n_picks: 11
  n_stations: 13
  semblance: 0.5483478903770447
--- !pf.Event
lat: 36.40275
lon: 25.39867
north_shift: 9190.114502178156
east_shift: 11409.458928901016
time: '2025-01-27 04:45:12.699909925'
depth: 20020.708776072228
name: '2025-01-27T04:45:12.699910+00:00'
magnitude: 0.756273090839386
magnitude_type: 'semblance'
extras:
  n_picks: 17
  n_stations: 13
  semblance: 0.756273090839386
--- !pf.Event
lat: 36.40275
lon: 25.39867
north_shift: 15350.617558428507
east_shift: 2349.8971222723444
time: '2025-01-27 04:46:41.749910116'
depth: 12337.898476081475
name: '2025-01-27T04:46:41.749910+00:00'
magnitude: 0.8057270050048828
magnitude_type: 'semblance'
extras:
  n_picks: 15
  n_stations: 13
  semblance: 0.8057270050048828
--- !pf.Event
lat: 36.40275
lon: 25.39867
north_shift: 1325.5976734772316
east_shift: -3821.147093953105
time: '2025-01-27 05:49:37.269910097'
depth: 6771.02276333677
name: '2025-01-27T05:49:37.269910+00:00'
magnitude: 0.6422839760780334
magnitude_type: 'semblance'
extras:
  n_picks: 14
  n_stations: 13
  semblance: 0.6422839760780334
--- !pf.Event
lat: 36.40275
lon: 25.39867
north_shift: 4980.973413477014
east_shift: 1372.8276109739197
time: '2025-01-27 06:33:10.739909887'
depth: 9276.970454136617
name: '2025-01-27T06:33:10.739910+00:00'
magnitude: 0.7535732984542847
magnitude_type: 'semblance'
extras:
  n_picks: 17
  n_stations: 13
  semblance: 0.7535732984542847
--- !pf.Event
lat: 36.40275
lon: 25.39867
north_shift: 2069.279927887958
east_shift: 2390.6814484165616
time: '2025-01-27 08:42:43.449909925'
depth: 6119.064232448921
name: '2025-01-27T08:42:43.449910+00:00'
magnitude: 0.544491171836853
magnitude_type: 'semblance'
extras:
  n_picks: 9
  n_stations: 13
  semblance: 0.544491171836853
--- !pf.Event
lat: 36.40275
lon: 25.39867
north_shift: 8253.281038697933
east_shift: 15308.085126635644
time: '2025-01-27 08:50:34.849910021'
depth: 19169.210906887227
name: '2025-01-27T08:50:34.849910+00:00'
magnitude: 0.6286464333534241
magnitude_type: 'semblance'
extras:
  n_picks: 15
  n_stations: 13
  semblance: 0.6286464333534241
--- !pf.Event
lat: 36.40275
lon: 25.39867
north_shift: 7435.858279120778
east_shift: 9548.098450107385
time: '2025-01-27 08:52:24.389909983'
depth: 23089.601119874304
name: '2025-01-27T08:52:24.389910+00:00'
magnitude: 0.4162318706512451
magnitude_type: 'semblance'
extras:
  n_picks: 11
  n_stations: 13
  semblance: 0.4162318706512451
--- !pf.Event
lat: 36.40275
lon: 25.39867
north_shift: 9611.165281188063
east_shift: 15327.705821610913
time: '2025-01-27 13:25:21.689909935'
depth: 18120.857045482935
name: '2025-01-27T13:25:21.689910+00:00'
magnitude: 0.6771727204322815
magnitude_type: 'semblance'
extras:
  n_picks: 18
  n_stations: 13
  semblance: 0.6771727204322815
--- !pf.Event
lat: 36.40275
lon: 25.39867
north_shift: 8889.962703049283
east_shift: 11124.153548090062
time: '2025-01-27 13:43:39.049910069'
depth: 20460.94303908638
name: '2025-01-27T13:43:39.049910+00:00'
magnitude: 0.5435813069343567
magnitude_type: 'semblance'
extras:
  n_picks: 14
  n_stations: 13
  semblance: 0.5435813069343567
--- !pf.Event
lat: 36.40275
lon: 25.39867
north_shift: 6710.903230259804
east_shift: 13718.070669902476
time: '2025-01-27 16:20:24.279910088'
depth: 5203.788832366984
name: '2025-01-27T16:20:24.279910+00:00'
magnitude: 0.6652629375457764
magnitude_type: 'semblance'
extras:
  n_picks: 19
  n_stations: 13
  semblance: 0.6652629375457764
--- !pf.Event
lat: 36.40275
lon: 25.39867
north_shift: 9722.29614186558
east_shift: 12707.258982153659
time: '2025-01-27 20:15:08.129909992'
depth: 17425.697996515253
name: '2025-01-27T20:15:08.129910+00:00'
magnitude: 0.9194793105125427
magnitude_type: 'semblance'
extras:
  n_picks: 23
  n_stations: 13
  semblance: 0.9194793105125427
--- !pf.Event
lat: 36.40275
lon: 25.39867
north_shift: 10140.046438677968
east_shift: 12714.787179742556
time: '2025-01-27 20:19:03.179909945'
depth: 16956.64775557826
name: '2025-01-27T20:19:03.179910+00:00'
magnitude: 0.9676122069358826
magnitude_type: 'semblance'
extras:
  n_picks: 23
  n_stations: 13
  semblance: 0.9676122069358826
--- !pf.Event
lat: 36.40275
lon: 25.39867
north_shift: 13067.286382378357
east_shift: 13406.423789517119
time: '2025-01-27 20:20:32.619910002'
depth: 16531.658497356504
name: '2025-01-27T20:20:32.619910+00:00'
magnitude: 0.8144208192825317
magnitude_type: 'semblance'
extras:
  n_picks: 23
  n_stations: 13
  semblance: 0.8144208192825317
--- !pf.Event
lat: 36.40275
lon: 25.39867
north_shift: 13449.853575656674
east_shift: 15400.514128407356
time: '2025-01-27 20:21:49.709909916'
depth: 13392.667585698098
name: '2025-01-27T20:21:49.709910+00:00'
magnitude: 0.9582545757293701
magnitude_type: 'semblance'
extras:
  n_picks: 23
  n_stations: 13
  semblance: 0.9582545757293701
--- !pf.Event
lat: 36.40275
lon: 25.39867
north_shift: 9701.007146359028
east_shift: 13327.885141569863
time: '2025-01-27 20:22:27.759910107'
depth: 17331.419094875906
name: '2025-01-27T20:22:27.759910+00:00'
magnitude: 0.723437488079071
magnitude_type: 'semblance'
extras:
  n_picks: 17
  n_stations: 13
  semblance: 0.723437488079071
--- !pf.Event
lat: 36.40275
lon: 25.39867
north_shift: 13451.813036658457
east_shift: 15330.17013346024
time: '2025-01-27 20:23:08.559910059'
depth: 14045.877614018824
name: '2025-01-27T20:23:08.559910+00:00'
magnitude: 0.9194180965423584
magnitude_type: 'semblance'
extras:
  n_picks: 22
  n_stations: 13
  semblance: 0.9194180965423584
--- !pf.Event
lat: 36.40275
lon: 25.39867
north_shift: 11661.336488618375
east_shift: 13562.3919080741
time: '2025-01-27 20:24:31.139909983'
depth: 16332.110184976216
name: '2025-01-27T20:24:31.139910+00:00'
magnitude: 0.9040815234184265
magnitude_type: 'semblance'
extras:
  n_picks: 23
  n_stations: 13
  semblance: 0.9040815234184265
--- !pf.Event
lat: 36.40275
lon: 25.39867
north_shift: 8714.926915838863
east_shift: 10685.602349501878
time: '2025-01-27 20:25:03.989909887'
depth: 18674.835446240137
name: '2025-01-27T20:25:03.989910+00:00'
magnitude: 0.4855237603187561
magnitude_type: 'semblance'
extras:
  n_picks: 13
  n_stations: 13
  semblance: 0.4855237603187561
--- !pf.Event
lat: 36.40275
lon: 25.39867
north_shift: 9544.864384030092
east_shift: 12741.329059502703
time: '2025-01-27 20:25:58.699909925'
depth: 17670.24959578236
name: '2025-01-27T20:25:58.699910+00:00'
magnitude: 0.6802851557731628
magnitude_type: 'semblance'
extras:
  n_picks: 20
  n_stations: 13
  semblance: 0.6802851557731628
--- !pf.Event
lat: 36.40275
lon: 25.39867
north_shift: 8685.996595264798
east_shift: 10821.291716707135
time: '2025-01-27 20:26:37.319910049'
depth: 18380.622978860803
name: '2025-01-27T20:26:37.319910+00:00'
magnitude: 0.6074166893959045
magnitude_type: 'semblance'
extras:
  n_picks: 16
  n_stations: 13
  semblance: 0.6074166893959045
--- !pf.Event
lat: 36.40275
lon: 25.39867
north_shift: 9063.521325740552
east_shift: 8811.105380084293
time: '2025-01-27 20:27:12.819910049'
depth: 19606.446463768967
name: '2025-01-27T20:27:12.819910+00:00'
magnitude: 0.5627760887145996
magnitude_type: 'semblance'
extras:
  n_picks: 11
  n_stations: 13
  semblance: 0.5627760887145996
--- !pf.Event
lat: 36.40275
lon: 25.39867
north_shift: 13394.887597236684
east_shift: 15419.05347307669
time: '2025-01-27 20:27:38.739909887'
depth: 13405.823815109874
name: '2025-01-27T20:27:38.739910+00:00'
magnitude: 0.7994991540908813
magnitude_type: 'semblance'
extras:
  n_picks: 20
  n_stations: 13
  semblance: 0.7994991540908813
--- !pf.Event
lat: 36.40275
lon: 25.39867
north_shift: 9732.979087279275
east_shift: 11562.998797171205
time: '2025-01-27 20:28:39.349910021'
depth: 16136.80554436951
name: '2025-01-27T20:28:39.349910+00:00'
magnitude: 0.4216482639312744
magnitude_type: 'semblance'
extras:
  n_picks: 11
  n_stations: 13
  semblance: 0.4216482639312744
--- !pf.Event
lat: 36.40275
lon: 25.39867
north_shift: 13079.50857324089
east_shift: 14357.256936976457
time: '2025-01-27 20:29:02.039910078'
depth: 14827.420039454963
name: '2025-01-27T20:29:02.039910+00:00'
magnitude: 0.8927192687988281
magnitude_type: 'semblance'
extras:
  n_picks: 23
  n_stations: 13
  semblance: 0.8927192687988281
--- !pf.Event
lat: 36.40275
lon: 25.39867
north_shift: 13690.52589953251
east_shift: 15309.12084837731
time: '2025-01-27 20:30:37.569910049'
depth: 14754.25420913296
name: '2025-01-27T20:30:37.569910+00:00'
magnitude: 0.8745068907737732
magnitude_type: 'semblance'
extras:
  n_picks: 23
  n_stations: 13
  semblance: 0.8745068907737732
--- !pf.Event
lat: 36.40275
lon: 25.39867
north_shift: 13763.309734729064
east_shift: 15113.6981353482
time: '2025-01-27 20:31:37.959909916'
depth: 15029.275690713966
name: '2025-01-27T20:31:37.959910+00:00'
magnitude: 0.8209376931190491
magnitude_type: 'semblance'
extras:
  n_picks: 21
  n_stations: 13
  semblance: 0.8209376931190491
--- !pf.Event
lat: 36.40275
lon: 25.39867
north_shift: 8323.09357184413
east_shift: 7588.562094232241
time: '2025-01-27 20:32:13.639909983'
depth: 20392.070119534135
name: '2025-01-27T20:32:13.639910+00:00'
magnitude: 0.5471635460853577
magnitude_type: 'semblance'
extras:
  n_picks: 12
  n_stations: 13
  semblance: 0.5471635460853577
--- !pf.Event
lat: 36.40275
lon: 25.39867
north_shift: 10876.693497602648
east_shift: 14782.134337398656
time: '2025-01-27 20:32:42.649909973'
depth: 19381.228079676996
name: '2025-01-27T20:32:42.649910+00:00'
magnitude: 0.5763896107673645
magnitude_type: 'semblance'
extras:
  n_picks: 13
  n_stations: 13
  semblance: 0.5763896107673645
--- !pf.Event
lat: 36.40275
lon: 25.39867
north_shift: 9463.68878349991
east_shift: 13271.860234193777
time: '2025-01-27 20:33:22.429909945'
depth: 17581.00893859936
name: '2025-01-27T20:33:22.429910+00:00'
magnitude: 0.799003005027771
magnitude_type: 'semblance'
extras:
  n_picks: 21
  n_stations: 13
  semblance: 0.799003005027771
--- !pf.Event
lat: 36.40275
lon: 25.39867
north_shift: 9186.132665940031
east_shift: 12727.049844645591
time: '2025-01-27 20:34:14.599910021'
depth: 17612.986390600137
name: '2025-01-27T20:34:14.599910+00:00'
magnitude: 0.5578987002372742
magnitude_type: 'semblance'
extras:
  n_picks: 15
  n_stations: 13
  semblance: 0.5578987002372742
--- !pf.Event
lat: 36.40275
lon: 25.39867
north_shift: 8665.687619922284
east_shift: 10485.43415209451
time: '2025-01-27 20:35:19.569910049'
depth: 19673.6667231155
name: '2025-01-27T20:35:19.569910+00:00'
magnitude: 0.6177416443824768
magnitude_type: 'semblance'
extras:
  n_picks: 14
  n_stations: 13
  semblance: 0.6177416443824768
--- !pf.Event
lat: 36.40275
lon: 25.39867
north_shift: 11158.40380387721
east_shift: 14960.705820840061
time: '2025-01-27 20:38:05.129909992'
depth: 16283.357831176294
name: '2025-01-27T20:38:05.129910+00:00'
magnitude: 0.8729185461997986
magnitude_type: 'semblance'
extras:
  n_picks: 23
  n_stations: 13
  semblance: 0.8729185461997986
--- !pf.Event
lat: 36.40275
lon: 25.39867
north_shift: 9679.02719058884
east_shift: 14267.420028250346
time: '2025-01-27 20:39:19.999910116'
depth: 15327.081113889995
name: '2025-01-27T20:39:19.999910+00:00'
magnitude: 0.5986126065254211
magnitude_type: 'semblance'
extras:
  n_picks: 16
  n_stations: 13
  semblance: 0.5986126065254211
--- !pf.Event
lat: 36.40275
lon: 25.39867
north_shift: 10481.115040064467
east_shift: 14589.057314009835
time: '2025-01-27 20:41:58.649909973'
depth: 17845.89604500616
name: '2025-01-27T20:41:58.649910+00:00'
magnitude: 0.8557426333427429
magnitude_type: 'semblance'
extras:
  n_picks: 20
  n_stations: 13
  semblance: 0.8557426333427429
--- !pf.Event
lat: 36.40275
lon: 25.39867
north_shift: 9822.173170526516
east_shift: 13334.52262986637
time: '2025-01-27 20:43:42.82991004'
depth: 17325.82341999388
name: '2025-01-27T20:43:42.829910+00:00'
magnitude: 0.8393259048461914
magnitude_type: 'semblance'
extras:
  n_picks: 23
  n_stations: 13
  semblance: 0.8393259048461914
--- !pf.Event
lat: 36.40275
lon: 25.39867
north_shift: 9508.309656239891
east_shift: 15702.089017990074
time: '2025-01-27 20:47:31.489909887'
depth: 17553.903633494272
name: '2025-01-27T20:47:31.489910+00:00'
magnitude: 0.7938227653503418
magnitude_type: 'semblance'
extras:
  n_picks: 19
  n_stations: 13
  semblance: 0.7938227653503418
--- !pf.Event
lat: 36.40275
lon: 25.39867
north_shift: 10375.693916322689
east_shift: 13829.767582064354
time: '2025-01-27 20:50:05.279910088'
depth: 15810.575901617984
name: '2025-01-27T20:50:05.279910+00:00'
magnitude: 0.5739752054214478
magnitude_type: 'semblance'
extras:
  n_picks: 15
  n_stations: 13
  semblance: 0.5739752054214478
--- !pf.Event
lat: 36.40275
lon: 25.39867
north_shift: 9580.528415588326
east_shift: 13430.688493936941
time: '2025-01-27 20:51:01.619910002'
depth: 17486.844896057013
name: '2025-01-27T20:51:01.619910+00:00'
magnitude: 0.6423850059509277
magnitude_type: 'semblance'
extras:
  n_picks: 14
  n_stations: 13
  semblance: 0.6423850059509277
--- !pf.Event
lat: 36.40275
lon: 25.39867
north_shift: 9967.866412228035
east_shift: 12755.040856106223
time: '2025-01-27 20:52:44.959909916'
depth: 17808.545773271242
name: '2025-01-27T20:52:44.959910+00:00'
magnitude: 0.46713489294052124
magnitude_type: 'semblance'
extras:
  n_picks: 13
  n_stations: 13
  semblance: 0.46713489294052124
--- !pf.Event
lat: 36.40275
lon: 25.39867
north_shift: 9493.214323016862
east_shift: 12331.160474003187
time: '2025-01-27 20:54:34.199909925'
depth: 15981.904736858238
name: '2025-01-27T20:54:34.199910+00:00'
magnitude: 0.5219144821166992
magnitude_type: 'semblance'
extras:
  n_picks: 15
  n_stations: 13
  semblance: 0.5219144821166992
--- !pf.Event
lat: 36.40275
lon: 25.39867
north_shift: 9937.813767298177
east_shift: 10295.117859050233
time: '2025-01-27 20:55:42.399909973'
depth: 19739.5325579132
name: '2025-01-27T20:55:42.399910+00:00'
magnitude: 0.5433787107467651
magnitude_type: 'semblance'
extras:
  n_picks: 13
  n_stations: 13
  semblance: 0.5433787107467651
--- !pf.Event
lat: 36.40275
lon: 25.39867
north_shift: 10949.732143798778
east_shift: 15451.026001146904
time: '2025-01-27 20:56:44.769910097'
depth: 15601.280851591499
name: '2025-01-27T20:56:44.769910+00:00'
magnitude: 0.9056553244590759
magnitude_type: 'semblance'
extras:
  n_picks: 21
  n_stations: 13
  semblance: 0.9056553244590759
--- !pf.Event
lat: 36.40275
lon: 25.39867
north_shift: 10449.722853532789
east_shift: 18978.458973520323
time: '2025-01-27 20:57:21.789910078'
depth: 2278.095323071986
name: '2025-01-27T20:57:21.789910+00:00'
magnitude: 0.46773168444633484
magnitude_type: 'semblance'
extras:
  n_picks: 11
  n_stations: 13
  semblance: 0.46773168444633484
--- !pf.Event
lat: 36.40275
lon: 25.39867
north_shift: 9980.670164019077
east_shift: 13238.725049414885
time: '2025-01-27 20:58:07.429909945'
depth: 18242.047552991262
name: '2025-01-27T20:58:07.429910+00:00'
magnitude: 0.5456205010414124
magnitude_type: 'semblance'
extras:
  n_picks: 12
  n_stations: 13
  semblance: 0.5456205010414124
--- !pf.Event
lat: 36.40275
lon: 25.39867
north_shift: 9135.445908665748
east_shift: 10278.482294392423
time: '2025-01-27 20:59:35.299910069'
depth: 20269.981488837722
name: '2025-01-27T20:59:35.299910+00:00'
magnitude: 0.5437600016593933
magnitude_type: 'semblance'
extras:
  n_picks: 10
  n_stations: 13
  semblance: 0.5437600016593933
--- !pf.Event
lat: 36.40275
lon: 25.39867
north_shift: 9373.943746168716
east_shift: 12642.959425281186
time: '2025-01-27 21:03:47.469909906'
depth: 19114.34883529432
name: '2025-01-27T21:03:47.469910+00:00'
magnitude: 0.5634139180183411
magnitude_type: 'semblance'
extras:
  n_picks: 15
  n_stations: 13
  semblance: 0.5634139180183411
--- !pf.Event
lat: 36.40275
lon: 25.39867
north_shift: 9666.795251640558
east_shift: 13188.912657337845
time: '2025-01-27 21:04:41.969909906'
depth: 16541.706648843203
name: '2025-01-27T21:04:41.969910+00:00'
magnitude: 0.7481487989425659
magnitude_type: 'semblance'
extras:
  n_picks: 17
  n_stations: 13
  semblance: 0.7481487989425659
--- !pf.Event
lat: 36.40275
lon: 25.39867
north_shift: 9287.471566693506
east_shift: 14331.377556909447
time: '2025-01-27 21:08:08.729909897'
depth: 18780.83613967864
name: '2025-01-27T21:08:08.729910+00:00'
magnitude: 0.6146045923233032
magnitude_type: 'semblance'
extras:
  n_picks: 14
  n_stations: 13
  semblance: 0.6146045923233032
--- !pf.Event
lat: 36.40275
lon: 25.39867
north_shift: 10662.96904281807
east_shift: 14187.16542751878
time: '2025-01-27 21:09:59.909909964'
depth: 17409.667213848497
name: '2025-01-27T21:09:59.909910+00:00'
magnitude: 0.4401281177997589
magnitude_type: 'semblance'
extras:
  n_picks: 13
  n_stations: 13
  semblance: 0.4401281177997589
--- !pf.Event
lat: 36.40275
lon: 25.39867
north_shift: 9514.983651409324
east_shift: 14196.162023813238
time: '2025-01-27 21:10:31.07991004'
depth: 15399.290799224093
name: '2025-01-27T21:10:31.079910+00:00'
magnitude: 0.5982226729393005
magnitude_type: 'semblance'
extras:
  n_picks: 13
  n_stations: 13
  semblance: 0.5982226729393005
--- !pf.Event
lat: 36.40275
lon: 25.39867
north_shift: 9861.35529909801
east_shift: 14056.995553829916
time: '2025-01-27 21:12:59.119910002'
depth: 16339.973860333861
name: '2025-01-27T21:12:59.119910+00:00'
magnitude: 0.58941650390625
magnitude_type: 'semblance'
extras:
  n_picks: 13
  n_stations: 13
  semblance: 0.58941650390625
--- !pf.Event
lat: 36.40275
lon: 25.39867
north_shift: 9834.312408011385
east_shift: 13668.40677730058
time: '2025-01-27 21:13:48.699909925'
depth: 16313.324887982595
name: '2025-01-27T21:13:48.699910+00:00'
magnitude: 0.9152240753173828
magnitude_type: 'semblance'
extras:
  n_picks: 19
  n_stations: 13
  semblance: 0.9152240753173828
--- !pf.Event
lat: 36.40275
lon: 25.39867
north_shift: 9458.878558797165
east_shift: 14003.566206165618
time: '2025-01-27 21:14:40.619910002'
depth: 16666.542637206014
name: '2025-01-27T21:14:40.619910+00:00'
magnitude: 0.4301953613758087
magnitude_type: 'semblance'
extras:
  n_picks: 13
  n_stations: 13
  semblance: 0.4301953613758087
--- !pf.Event
lat: 36.40275
lon: 25.39867
north_shift: 9882.065259526595
east_shift: 13005.446266121828
time: '2025-01-27 21:16:56.969909906'
depth: 16649.367775295686
name: '2025-01-27T21:16:56.969910+00:00'
magnitude: 0.6333030462265015
magnitude_type: 'semblance'
extras:
  n_picks: 15
  n_stations: 13
  semblance: 0.6333030462265015
--- !pf.Event
lat: 36.40275
lon: 25.39867
north_shift: 9948.109896029351
east_shift: 13018.776244590106
time: '2025-01-27 21:17:51.619910002'
depth: 16192.99834726459
name: '2025-01-27T21:17:51.619910+00:00'
magnitude: 0.6015055179595947
magnitude_type: 'semblance'
extras:
  n_picks: 15
  n_stations: 13
  semblance: 0.6015055179595947
--- !pf.Event
lat: 36.40275
lon: 25.39867
north_shift: 9524.044072171617
east_shift: 13473.916084221557
time: '2025-01-27 21:18:47.999910116'
depth: 16538.878744978305
name: '2025-01-27T21:18:47.999910+00:00'
magnitude: 0.8376235961914062
magnitude_type: 'semblance'
extras:
  n_picks: 21
  n_stations: 13
  semblance: 0.8376235961914062
--- !pf.Event
lat: 36.40275
lon: 25.39867
north_shift: 9303.733557507534
east_shift: 13414.792481020595
time: '2025-01-27 21:19:45.679909945'
depth: 15284.404736700119
name: '2025-01-27T21:19:45.679910+00:00'
magnitude: 0.5309552550315857
magnitude_type: 'semblance'
extras:
  n_picks: 12
  n_stations: 13
  semblance: 0.5309552550315857
--- !pf.Event
lat: 36.40275
lon: 25.39867
north_shift: 9822.901367580462
east_shift: 14346.92008163352
time: '2025-01-27 21:25:36.639909983'
depth: 16272.74839512739
name: '2025-01-27T21:25:36.639910+00:00'
magnitude: 0.9560315608978271
magnitude_type: 'semblance'
extras:
  n_picks: 23
  n_stations: 13
  semblance: 0.9560315608978271
--- !pf.Event
lat: 36.40275
lon: 25.39867
north_shift: 9476.800278937177
east_shift: 11547.389663669845
time: '2025-01-27 21:27:26.189909935'
depth: 17530.75752023188
name: '2025-01-27T21:27:26.189910+00:00'
magnitude: 0.43318429589271545
magnitude_type: 'semblance'
extras:
  n_picks: 13
  n_stations: 13
  semblance: 0.43318429589271545
--- !pf.Event
lat: 36.40275
lon: 25.39867
north_shift: 9562.101443781357
east_shift: 12914.837075446758
time: '2025-01-27 21:28:30.749910116'
depth: 17586.990503681798
name: '2025-01-27T21:28:30.749910+00:00'
magnitude: 0.5566043853759766
magnitude_type: 'semblance'
extras:
  n_picks: 14
  n_stations: 13
  semblance: 0.5566043853759766
--- !pf.Event
lat: 36.40275
lon: 25.39867
north_shift: 10119.679681754
east_shift: 13650.167251255283
time: '2025-01-27 21:29:19.229909897'
depth: 16275.872410936778
name: '2025-01-27T21:29:19.229910+00:00'
magnitude: 0.8576104640960693
magnitude_type: 'semblance'
extras:
  n_picks: 21
  n_stations: 13
  semblance: 0.8576104640960693
--- !pf.Event
lat: 36.40275
lon: 25.39867
north_shift: 9181.802580618538
east_shift: 11549.250264026961
time: '2025-01-27 21:32:14.289910078'
depth: 18769.36711474198
name: '2025-01-27T21:32:14.289910+00:00'
magnitude: 0.4379073977470398
magnitude_type: 'semblance'
extras:
  n_picks: 11
  n_stations: 13
  semblance: 0.4379073977470398
--- !pf.Event
lat: 36.40275
lon: 25.39867
north_shift: 9380.37961525162
east_shift: 12473.566141726085
time: '2025-01-27 21:33:02.689909935'
depth: 16925.218111016016
name: '2025-01-27T21:33:02.689910+00:00'
magnitude: 0.5582852959632874
magnitude_type: 'semblance'
extras:
  n_picks: 13
  n_stations: 13
  semblance: 0.5582852959632874
--- !pf.Event
lat: 36.40275
lon: 25.39867
north_shift: 9796.758012824948
east_shift: 12710.750059448475
time: '2025-01-27 21:35:47.239909887'
depth: 18211.55350694117
name: '2025-01-27T21:35:47.239910+00:00'
magnitude: 0.5654008984565735
magnitude_type: 'semblance'
extras:
  n_picks: 14
  n_stations: 13
  semblance: 0.5654008984565735
--- !pf.Event
lat: 36.40275
lon: 25.39867
north_shift: 10322.74049529721
east_shift: 13544.004338047494
time: '2025-01-27 21:36:51.029910088'
depth: 16627.54054724126
name: '2025-01-27T21:36:51.029910+00:00'
magnitude: 0.5023019909858704
magnitude_type: 'semblance'
extras:
  n_picks: 13
  n_stations: 13
  semblance: 0.5023019909858704
--- !pf.Event
lat: 36.40275
lon: 25.39867
north_shift: 10025.709486531287
east_shift: 13086.93390090586
time: '2025-01-27 21:37:16.659909964'
depth: 16608.402946341335
name: '2025-01-27T21:37:16.659910+00:00'
magnitude: 0.6877495050430298
magnitude_type: 'semblance'
extras:
  n_picks: 16
  n_stations: 13
  semblance: 0.6877495050430298
--- !pf.Event
lat: 36.40275
lon: 25.39867
north_shift: 9269.784383203929
east_shift: 10465.99242739644
time: '2025-01-27 21:37:53.789910078'
depth: 18784.301699557862
name: '2025-01-27T21:37:53.789910+00:00'
magnitude: 0.45439958572387695
magnitude_type: 'semblance'
extras:
  n_picks: 12
  n_stations: 13
  semblance: 0.45439958572387695
--- !pf.Event
lat: 36.40275
lon: 25.39867
north_shift: 9993.239261537197
east_shift: 13604.4126514828
time: '2025-01-27 21:38:34.909909964'
depth: 16772.652835256133
name: '2025-01-27T21:38:34.909910+00:00'
magnitude: 0.5116016864776611
magnitude_type: 'semblance'
extras:
  n_picks: 11
  n_stations: 13
  semblance: 0.5116016864776611
--- !pf.Event
lat: 36.40275
lon: 25.39867
north_shift: 9503.8202172304
east_shift: 12839.873498311481
time: '2025-01-27 21:38:54.249910116'
depth: 16503.08628498508
name: '2025-01-27T21:38:54.249910+00:00'
magnitude: 0.5424066781997681
magnitude_type: 'semblance'
extras:
  n_picks: 13
  n_stations: 13
  semblance: 0.5424066781997681
--- !pf.Event
lat: 36.40275
lon: 25.39867
north_shift: 10183.810962823856
east_shift: 14493.304274055881
time: '2025-01-27 21:42:50.819910049'
depth: 16625.9568328809
name: '2025-01-27T21:42:50.819910+00:00'
magnitude: 0.6543231010437012
magnitude_type: 'semblance'
extras:
  n_picks: 18
  n_stations: 13
  semblance: 0.6543231010437012
--- !pf.Event
lat: 36.40275
lon: 25.39867
north_shift: 9872.382062799754
east_shift: 13679.7480807122
time: '2025-01-27 21:44:05.799910069'
depth: 16650.493266609545
name: '2025-01-27T21:44:05.799910+00:00'
magnitude: 0.6696441769599915
magnitude_type: 'semblance'
extras:
  n_picks: 19
  n_stations: 13
  semblance: 0.6696441769599915
--- !pf.Event
lat: 36.40275
lon: 25.39867
north_shift: 9398.64210105875
east_shift: 13226.827474912183
time: '2025-01-27 21:46:06.269910097'
depth: 16369.968406463347
name: '2025-01-27T21:46:06.269910+00:00'
magnitude: 0.7622218132019043
magnitude_type: 'semblance'
extras:
  n_picks: 19
  n_stations: 13
  semblance: 0.7622218132019043
--- !pf.Event
lat: 36.40275
lon: 25.39867
north_shift: 638.9608499915925
east_shift: -3012.018205678715
time: '2025-01-27 21:47:00.689909935'
depth: 6017.083841110481
name: '2025-01-27T21:47:00.689910+00:00'
magnitude: 0.756295919418335
magnitude_type: 'semblance'
extras:
  n_picks: 18
  n_stations: 13
  semblance: 0.756295919418335
--- !pf.Event
lat: 36.40275
lon: 25.39867
north_shift: 9826.57664956965
east_shift: 13836.606577650777
time: '2025-01-27 21:51:47.479909897'
depth: 16743.955985989625
name: '2025-01-27T21:51:47.479910+00:00'
magnitude: 0.5443341732025146
magnitude_type: 'semblance'
extras:
  n_picks: 13
  n_stations: 13
  semblance: 0.5443341732025146
--- !pf.Event
lat: 36.40275
lon: 25.39867
north_shift: 1249.3102287456368
east_shift: -3802.505073177328
time: '2025-01-27 21:52:58.449909925'
depth: 8014.529447079473
name: '2025-01-27T21:52:58.449910+00:00'
magnitude: 0.6613721251487732
magnitude_type: 'semblance'
extras:
  n_picks: 17
  n_stations: 13
  semblance: 0.6613721251487732
--- !pf.Event
lat: 36.40275
lon: 25.39867
north_shift: 1989.229396122606
east_shift: -4630.999908963428
time: '2025-01-27 21:54:20.409909964'
depth: 6544.127280028754
name: '2025-01-27T21:54:20.409910+00:00'
magnitude: 0.48149994015693665
magnitude_type: 'semblance'
extras:
  n_picks: 11
  n_stations: 13
  semblance: 0.48149994015693665
--- !pf.Event
lat: 36.40275
lon: 25.39867
north_shift: 9642.552497606299
east_shift: 14341.452101811325
time: '2025-01-27 21:55:35.459909916'
depth: 15605.623490890324
name: '2025-01-27T21:55:35.459910+00:00'
magnitude: 0.54900062084198
magnitude_type: 'semblance'
extras:
  n_picks: 14
  n_stations: 13
  semblance: 0.54900062084198
--- !pf.Event
lat: 36.40275
lon: 25.39867
north_shift: 10740.567339853882
east_shift: 13201.96071363292
time: '2025-01-27 21:58:04.029910088'
depth: 17099.61595138931
name: '2025-01-27T21:58:04.029910+00:00'
magnitude: 0.6312492489814758
magnitude_type: 'semblance'
extras:
  n_picks: 18
  n_stations: 13
  semblance: 0.6312492489814758
--- !pf.Event
lat: 36.40275
lon: 25.39867
north_shift: 10409.99502378652
east_shift: 15741.512825411219
time: '2025-01-27 21:59:48.33991003'
depth: 14285.066136853875
name: '2025-01-27T21:59:48.339910+00:00'
magnitude: 0.5771437883377075
magnitude_type: 'semblance'
extras:
  n_picks: 12
  n_stations: 13
  semblance: 0.5771437883377075
--- !pf.Event
lat: 36.40275
lon: 25.39867
north_shift: 9342.70113335064
east_shift: 13343.541350286147
time: '2025-01-27 22:00:25.869910002'
depth: 16383.858401344796
name: '2025-01-27T22:00:25.869910+00:00'
magnitude: 0.82608562707901
magnitude_type: 'semblance'
extras:
  n_picks: 18
  n_stations: 13
  semblance: 0.82608562707901
--- !pf.Event
lat: 36.40275
lon: 25.39867
north_shift: 9194.79085813376
east_shift: 11009.016653898296
time: '2025-01-27 22:01:00.379909992'
depth: 17174.535595632446
name: '2025-01-27T22:01:00.379910+00:00'
magnitude: 0.6058838367462158
magnitude_type: 'semblance'
extras:
  n_picks: 14
  n_stations: 13
  semblance: 0.6058838367462158
--- !pf.Event
lat: 36.40275
lon: 25.39867
north_shift: 31282.67420159099
east_shift: 39353.940206832885
time: '2025-01-27 22:01:38.659909964'
depth: 24116.23040995871
name: '2025-01-27T22:01:38.659910+00:00'
magnitude: 0.4230358600616455
magnitude_type: 'semblance'
extras:
  n_picks: 9
  n_stations: 13
  semblance: 0.4230358600616455
--- !pf.Event
lat: 36.40275
lon: 25.39867
north_shift: 10304.202174367534
east_shift: 14971.397337511044
time: '2025-01-27 22:02:47.149909973'
depth: 14631.867811852484
name: '2025-01-27T22:02:47.149910+00:00'
magnitude: 0.492730975151062
magnitude_type: 'semblance'
extras:
  n_picks: 14
  n_stations: 13
  semblance: 0.492730975151062
--- !pf.Event
lat: 36.40275
lon: 25.39867
north_shift: 11143.545724187337
east_shift: 16010.266133013125
time: '2025-01-27 22:03:12.849910021'
depth: 14060.859154430738
name: '2025-01-27T22:03:12.849910+00:00'
magnitude: 0.4859001040458679
magnitude_type: 'semblance'
extras:
  n_picks: 13
  n_stations: 13
  semblance: 0.4859001040458679
--- !pf.Event
lat: 36.40275
lon: 25.39867
north_shift: 11007.495209954552
east_shift: 19170.35977363062
time: '2025-01-27 22:03:47.359910011'
depth: 165.7277321396356
name: '2025-01-27T22:03:47.359910+00:00'
magnitude: 0.4745211601257324
magnitude_type: 'semblance'
extras:
  n_picks: 14
  n_stations: 13
  semblance: 0.4745211601257324
--- !pf.Event
lat: 36.40275
lon: 25.39867
north_shift: 10297.177960207751
east_shift: 14547.333567903934
time: '2025-01-27 22:04:46.709909916'
depth: 15373.111265597328
name: '2025-01-27T22:04:46.709910+00:00'
magnitude: 0.566231906414032
magnitude_type: 'semblance'
extras:
  n_picks: 12
  n_stations: 13
  semblance: 0.566231906414032
--- !pf.Event
lat: 36.40275
lon: 25.39867
north_shift: 9780.67632104418
east_shift: 13874.277696897756
time: '2025-01-27 22:05:40.529910088'
depth: 14455.989531971758
name: '2025-01-27T22:05:40.529910+00:00'
magnitude: 0.4823305904865265
magnitude_type: 'semblance'
extras:
  n_picks: 9
  n_stations: 13
  semblance: 0.4823305904865265
--- !pf.Event
lat: 36.40275
lon: 25.39867
north_shift: 10591.298328855642
east_shift: 15076.966480700074
time: '2025-01-27 22:06:56.609910011'
depth: 15588.480936187932
name: '2025-01-27T22:06:56.609910+00:00'
magnitude: 0.6336939334869385
magnitude_type: 'semblance'
extras:
  n_picks: 15
  n_stations: 13
  semblance: 0.6336939334869385
--- !pf.Event
lat: 36.40275
lon: 25.39867
north_shift: 9015.25955037778
east_shift: 12540.453770471924
time: '2025-01-27 22:08:48.429909945'
depth: 16813.51194536583
name: '2025-01-27T22:08:48.429910+00:00'
magnitude: 0.6858564019203186
magnitude_type: 'semblance'
extras:
  n_picks: 13
  n_stations: 13
  semblance: 0.6858564019203186
--- !pf.Event
lat: 36.40275
lon: 25.39867
north_shift: 9467.880185531045
east_shift: 11946.463060330636
time: '2025-01-27 22:09:54.759910107'
depth: 16695.16689644088
name: '2025-01-27T22:09:54.759910+00:00'
magnitude: 0.5758296251296997
magnitude_type: 'semblance'
extras:
  n_picks: 16
  n_stations: 13
  semblance: 0.5758296251296997
--- !pf.Event
lat: 36.40275
lon: 25.39867
north_shift: 8552.682445496926
east_shift: 9741.077179642483
time: '2025-01-27 22:12:41.819910049'
depth: 18263.838197033652
name: '2025-01-27T22:12:41.819910+00:00'
magnitude: 0.49154558777809143
magnitude_type: 'semblance'
extras:
  n_picks: 14
  n_stations: 13
  semblance: 0.49154558777809143
--- !pf.Event
lat: 36.40275
lon: 25.39867
north_shift: 9415.238460135806
east_shift: 12951.381278755494
time: '2025-01-27 22:14:25.119910002'
depth: 15652.8861724211
name: '2025-01-27T22:14:25.119910+00:00'
magnitude: 0.5658310651779175
magnitude_type: 'semblance'
extras:
  n_picks: 13
  n_stations: 13
  semblance: 0.5658310651779175
--- !pf.Event
lat: 36.40275
lon: 25.39867
north_shift: 9120.796087612525
east_shift: 13011.35055074519
time: '2025-01-27 22:15:10.889909983'
depth: 16200.064251163227
name: '2025-01-27T22:15:10.889910+00:00'
magnitude: 0.6612645387649536
magnitude_type: 'semblance'
extras:
  n_picks: 16
  n_stations: 13
  semblance: 0.6612645387649536
--- !pf.Event
lat: 36.40275
lon: 25.39867
north_shift: 9390.705550843273
east_shift: 12544.046094856883
time: '2025-01-27 22:18:08.259910107'
depth: 17032.50735717457
name: '2025-01-27T22:18:08.259910+00:00'
magnitude: 0.8632838726043701
magnitude_type: 'semblance'
extras:
  n_picks: 20
  n_stations: 13
  semblance: 0.8632838726043701
--- !pf.Event
lat: 36.40275
lon: 25.39867
north_shift: 8917.062566066417
east_shift: 11636.317015097768
time: '2025-01-27 22:18:49.459909916'
depth: 16980.683515869416
name: '2025-01-27T22:18:49.459910+00:00'
magnitude: 0.7471691370010376
magnitude_type: 'semblance'
extras:
  n_picks: 16
  n_stations: 13
  semblance: 0.7471691370010376
--- !pf.Event
lat: 36.40275
lon: 25.39867
north_shift: 10085.07808796304
east_shift: 13622.915274734123
time: '2025-01-27 22:19:54.959909916'
depth: 16171.965421010103
name: '2025-01-27T22:19:54.959910+00:00'
magnitude: 0.8916457295417786
magnitude_type: 'semblance'
extras:
  n_picks: 20
  n_stations: 13
  semblance: 0.8916457295417786
--- !pf.Event
lat: 36.40275
lon: 25.39867
north_shift: 9341.070443483482
east_shift: 13404.341730054182
time: '2025-01-27 22:20:49.869910002'
depth: 16021.029817936695
name: '2025-01-27T22:20:49.869910+00:00'
magnitude: 0.49846145510673523
magnitude_type: 'semblance'
extras:
  n_picks: 12
  n_stations: 13
  semblance: 0.49846145510673523
--- !pf.Event
lat: 36.40275
lon: 25.39867
north_shift: 10141.19241428796
east_shift: 14317.229144521645
time: '2025-01-27 22:21:14.649909973'
depth: 15134.623338568283
name: '2025-01-27T22:21:14.649910+00:00'
magnitude: 0.7556840777397156
magnitude_type: 'semblance'
extras:
  n_picks: 18
  n_stations: 13
  semblance: 0.7556840777397156
--- !pf.Event
lat: 36.40275
lon: 25.39867
north_shift: 9238.974473574139
east_shift: 13561.138292981153
time: '2025-01-27 22:21:36.349910021'
depth: 15769.649912382167
name: '2025-01-27T22:21:36.349910+00:00'
magnitude: 0.7840621471405029
magnitude_type: 'semblance'
extras:
  n_picks: 16
  n_stations: 13
  semblance: 0.7840621471405029
--- !pf.Event
lat: 36.40275
lon: 25.39867
north_shift: 9635.621514368366
east_shift: 13385.250737870465
time: '2025-01-27 22:22:34.069910049'
depth: 16008.184827013403
name: '2025-01-27T22:22:34.069910+00:00'
magnitude: 0.5518346428871155
magnitude_type: 'semblance'
extras:
  n_picks: 13
  n_stations: 13
  semblance: 0.5518346428871155
--- !pf.Event
lat: 36.40275
lon: 25.39867
north_shift: 9742.37363733579
east_shift: 13586.783416070668
time: '2025-01-27 22:23:02.969909906'
depth: 15648.981469091803
name: '2025-01-27T22:23:02.969910+00:00'
magnitude: 0.8067179918289185
magnitude_type: 'semblance'
extras:
  n_picks: 16
  n_stations: 13
  semblance: 0.8067179918289185
--- !pf.Event
lat: 36.40275
lon: 25.39867
north_shift: 9428.918600223102
east_shift: 13343.242679881023
time: '2025-01-27 22:24:01.379909992'
depth: 16457.642483970598
name: '2025-01-27T22:24:01.379910+00:00'
magnitude: 1.026131510734558
magnitude_type: 'semblance'
extras:
  n_picks: 20
  n_stations: 13
  semblance: 1.026131510734558
--- !pf.Event
lat: 36.40275
lon: 25.39867
north_shift: 9050.485651365876
east_shift: 11807.767302314056
time: '2025-01-27 22:26:10.239909887'
depth: 17238.711397852916
name: '2025-01-27T22:26:10.239910+00:00'
magnitude: 0.9118739366531372
magnitude_type: 'semblance'
extras:
  n_picks: 17
  n_stations: 13
  semblance: 0.9118739366531372
--- !pf.Event
lat: 36.40275
lon: 25.39867
north_shift: 9190.108644753813
east_shift: 10488.618612476675
time: '2025-01-27 22:27:12.299910069'
depth: 17894.676499737125
name: '2025-01-27T22:27:12.299910+00:00'
magnitude: 0.45075953006744385
magnitude_type: 'semblance'
extras:
  n_picks: 10
  n_stations: 13
  semblance: 0.45075953006744385
--- !pf.Event
lat: 36.40275
lon: 25.39867
north_shift: 10108.807180130767
east_shift: 14643.262684121559
time: '2025-01-27 22:28:20.869910002'
depth: 16609.292164330545
name: '2025-01-27T22:28:20.869910+00:00'
magnitude: 0.7969284653663635
magnitude_type: 'semblance'
extras:
  n_picks: 19
  n_stations: 13
  semblance: 0.7969284653663635
--- !pf.Event
lat: 36.40275
lon: 25.39867
north_shift: 9404.164041146287
east_shift: 11582.331754174194
time: '2025-01-27 22:30:01.749910116'
depth: 16968.43535916503
name: '2025-01-27T22:30:01.749910+00:00'
magnitude: 0.6051786541938782
magnitude_type: 'semblance'
extras:
  n_picks: 12
  n_stations: 13
  semblance: 0.6051786541938782
--- !pf.Event
lat: 36.40275
lon: 25.39867
north_shift: 9384.171191042988
east_shift: 13718.362421696835
time: '2025-01-27 22:31:17.309910059'
depth: 14587.960320384915
name: '2025-01-27T22:31:17.309910+00:00'
magnitude: 0.4878388047218323
magnitude_type: 'semblance'
extras:
  n_picks: 13
  n_stations: 13
  semblance: 0.4878388047218323
--- !pf.Event
lat: 36.40275
lon: 25.39867
north_shift: 9387.487376352377
east_shift: 13589.894323794259
time: '2025-01-27 22:32:16.059910059'
depth: 16194.365661837175
name: '2025-01-27T22:32:16.059910+00:00'
magnitude: 0.9973189234733582
magnitude_type: 'semblance'
extras:
  n_picks: 20
  n_stations: 13
  semblance: 0.9973189234733582
--- !pf.Event
lat: 36.40275
lon: 25.39867
north_shift: 9412.351005297334
east_shift: 12770.585047511677
time: '2025-01-27 22:32:49.179909945'
depth: 18504.63565919842
name: '2025-01-27T22:32:49.179910+00:00'
magnitude: 0.5950982570648193
magnitude_type: 'semblance'
extras:
  n_picks: 16
  n_stations: 13
  semblance: 0.5950982570648193
--- !pf.Event
lat: 36.40275
lon: 25.39867
north_shift: 9143.088131941951
east_shift: 12790.128045587157
time: '2025-01-27 22:33:08.789910078'
depth: 16455.134378225608
name: '2025-01-27T22:33:08.789910+00:00'
magnitude: 0.7845465540885925
magnitude_type: 'semblance'
extras:
  n_picks: 18
  n_stations: 13
  semblance: 0.7845465540885925
--- !pf.Event
lat: 36.40275
lon: 25.39867
north_shift: 9499.463323570166
east_shift: 13257.28633993263
time: '2025-01-27 22:33:30.369910002'
depth: 16487.00589428978
name: '2025-01-27T22:33:30.369910+00:00'
magnitude: 0.8564602136611938
magnitude_type: 'semblance'
extras:
  n_picks: 19
  n_stations: 13
  semblance: 0.8564602136611938
--- !pf.Event
lat: 36.40275
lon: 25.39867
north_shift: 9263.976275561245
east_shift: 13124.268773337233
time: '2025-01-27 22:33:55.549910069'
depth: 16485.325151877878
name: '2025-01-27T22:33:55.549910+00:00'
magnitude: 0.7871143221855164
magnitude_type: 'semblance'
extras:
  n_picks: 17
  n_stations: 13
  semblance: 0.7871143221855164
--- !pf.Event
lat: 36.40275
lon: 25.39867
north_shift: 9389.885716953695
east_shift: 14007.085782595175
time: '2025-01-27 22:34:33.069910049'
depth: 14643.762193192586
name: '2025-01-27T22:34:33.069910+00:00'
magnitude: 0.5464957356452942
magnitude_type: 'semblance'
extras:
  n_picks: 12
  n_stations: 13
  semblance: 0.5464957356452942
--- !pf.Event
lat: 36.40275
lon: 25.39867
north_shift: 9112.977246378912
east_shift: 11542.426661193842
time: '2025-01-27 22:34:57.529910088'
depth: 17341.265791067028
name: '2025-01-27T22:34:57.529910+00:00'
magnitude: 0.638475775718689
magnitude_type: 'semblance'
extras:
  n_picks: 14
  n_stations: 13
  semblance: 0.638475775718689
--- !pf.Event
lat: 36.40275
lon: 25.39867
north_shift: 9449.982503998843
east_shift: 13320.429636448924
time: '2025-01-27 22:36:04.629909992'
depth: 16470.177768057612
name: '2025-01-27T22:36:04.629910+00:00'
magnitude: 0.7383208870887756
magnitude_type: 'semblance'
extras:
  n_picks: 18
  n_stations: 13
  semblance: 0.7383208870887756
--- !pf.Event
lat: 36.40275
lon: 25.39867
north_shift: 9273.564737313236
east_shift: 13440.532210347443
time: '2025-01-27 22:38:07.679909945'
depth: 16793.387807884596
name: '2025-01-27T22:38:07.679910+00:00'
magnitude: 0.47039997577667236
magnitude_type: 'semblance'
extras:
  n_picks: 18
  n_stations: 13
  semblance: 0.47039997577667236
--- !pf.Event
lat: 36.40275
lon: 25.39867
north_shift: 8857.866221345248
east_shift: 8873.215830399758
time: '2025-01-27 22:40:39.389909983'
depth: 20111.28541980401
name: '2025-01-27T22:40:39.389910+00:00'
magnitude: 0.7095457911491394
magnitude_type: 'semblance'
extras:
  n_picks: 15
  n_stations: 13
  semblance: 0.7095457911491394
--- !pf.Event
lat: 36.40275
lon: 25.39867
north_shift: 9525.630821105533
east_shift: 13949.946793874553
time: '2025-01-27 22:41:51.379909992'
depth: 14928.136326840404
name: '2025-01-27T22:41:51.379910+00:00'
magnitude: 0.5192009210586548
magnitude_type: 'semblance'
extras:
  n_picks: 10
  n_stations: 13
  semblance: 0.5192009210586548
--- !pf.Event
lat: 36.40275
lon: 25.39867
north_shift: 9168.019263634389
east_shift: 13157.550858033615
time: '2025-01-27 22:42:39.269910097'
depth: 16045.22465420929
name: '2025-01-27T22:42:39.269910+00:00'
magnitude: 0.5427725911140442
magnitude_type: 'semblance'
extras:
  n_picks: 13
  n_stations: 13
  semblance: 0.5427725911140442
--- !pf.Event
lat: 36.40275
lon: 25.39867
north_shift: 9212.49687009673
east_shift: 11932.904041774242
time: '2025-01-27 22:42:58.219909906'
depth: 18087.06080823996
name: '2025-01-27T22:42:58.219910+00:00'
magnitude: 0.8203191757202148
magnitude_type: 'semblance'
extras:
  n_picks: 18
  n_stations: 13
  semblance: 0.8203191757202148
--- !pf.Event
lat: 36.40275
lon: 25.39867
north_shift: 10119.834399613032
east_shift: 14222.38196465528
time: '2025-01-27 22:43:28.83991003'
depth: 15205.25654995318
name: '2025-01-27T22:43:28.839910+00:00'
magnitude: 0.48236459493637085
magnitude_type: 'semblance'
extras:
  n_picks: 11
  n_stations: 13
  semblance: 0.48236459493637085
--- !pf.Event
lat: 36.40275
lon: 25.39867
north_shift: 9499.905355538467
east_shift: 13324.43299447159
time: '2025-01-27 22:44:52.499910116'
depth: 16307.562452363081
name: '2025-01-27T22:44:52.499910+00:00'
magnitude: 0.901572048664093
magnitude_type: 'semblance'
extras:
  n_picks: 21
  n_stations: 13
  semblance: 0.901572048664093
--- !pf.Event
lat: 36.40275
lon: 25.39867
north_shift: 9085.96086436564
east_shift: 11616.722012825514
time: '2025-01-27 22:45:41.219909906'
depth: 15840.994388448693
name: '2025-01-27T22:45:41.219910+00:00'
magnitude: 0.5000429749488831
magnitude_type: 'semblance'
extras:
  n_picks: 12
  n_stations: 13
  semblance: 0.5000429749488831
--- !pf.Event
lat: 36.40275
lon: 25.39867
north_shift: 9076.300224510956
east_shift: 11839.64891613693
time: '2025-01-27 22:46:16.759910107'
depth: 16405.999506658158
name: '2025-01-27T22:46:16.759910+00:00'
magnitude: 0.6591616272926331
magnitude_type: 'semblance'
extras:
  n_picks: 16
  n_stations: 13
  semblance: 0.6591616272926331
--- !pf.Event
lat: 36.40275
lon: 25.39867
north_shift: 9358.407492989449
east_shift: 13767.943120952817
time: '2025-01-27 22:47:59.159909964'
depth: 15589.6979838809
name: '2025-01-27T22:47:59.159910+00:00'
magnitude: 0.47993865609169006
magnitude_type: 'semblance'
extras:
  n_picks: 13
  n_stations: 13
  semblance: 0.47993865609169006
--- !pf.Event
lat: 36.40275
lon: 25.39867
north_shift: 8971.929201173594
east_shift: 13078.705331688883
time: '2025-01-27 22:49:08.08991003'
depth: 15547.972713128613
name: '2025-01-27T22:49:08.089910+00:00'
magnitude: 0.4141301214694977
magnitude_type: 'semblance'
extras:
  n_picks: 11
  n_stations: 13
  semblance: 0.4141301214694977
--- !pf.Event
lat: 36.40275
lon: 25.39867
north_shift: 22260.560873519808
east_shift: 27692.98794180453
time: '2025-01-27 22:50:25.629909992'
depth: 25257.202724215553
name: '2025-01-27T22:50:25.629910+00:00'
magnitude: 0.41919827461242676
magnitude_type: 'semblance'
extras:
  n_picks: 14
  n_stations: 13
  semblance: 0.41919827461242676
--- !pf.Event
lat: 36.40275
lon: 25.39867
north_shift: 9603.688467088308
east_shift: 14593.75556301203
time: '2025-01-27 22:52:19.699909925'
depth: 13927.303510114318
name: '2025-01-27T22:52:19.699910+00:00'
magnitude: 1.07772958278656
magnitude_type: 'semblance'
extras:
  n_picks: 16
  n_stations: 9
  semblance: 1.07772958278656
--- !pf.Event
lat: 36.40275
lon: 25.39867
north_shift: 9203.130445038722
east_shift: 12464.537304272042
time: '2025-01-27 22:52:40.259910107'
depth: 14843.800513334567
name: '2025-01-27T22:52:40.259910+00:00'
magnitude: 0.6468616127967834
magnitude_type: 'semblance'
extras:
  n_picks: 11
  n_stations: 9
  semblance: 0.6468616127967834
--- !pf.Event
lat: 36.40275
lon: 25.39867
north_shift: 9311.209560182904
east_shift: 14357.305948845733
time: '2025-01-27 22:53:23.789910078'
depth: 14692.957963712024
name: '2025-01-27T22:53:23.789910+00:00'
magnitude: 0.6575914025306702
magnitude_type: 'semblance'
extras:
  n_picks: 15
  n_stations: 9
  semblance: 0.6575914025306702
--- !pf.Event
lat: 36.40275
lon: 25.39867
north_shift: 8261.521724656772
east_shift: 12109.78577091632
time: '2025-01-27 22:53:54.07991004'
depth: 16987.823456675116
name: '2025-01-27T22:53:54.079910+00:00'
magnitude: 0.8918200135231018
magnitude_type: 'semblance'
extras:
  n_picks: 16
  n_stations: 9
  semblance: 0.8918200135231018
--- !pf.Event
lat: 36.40275
lon: 25.39867
north_shift: 8698.235650043407
east_shift: 9959.62384559276
time: '2025-01-27 22:54:50.379909992'
depth: 17476.96834503408
name: '2025-01-27T22:54:50.379910+00:00'
magnitude: 0.8590461611747742
magnitude_type: 'semblance'
extras:
  n_picks: 13
  n_stations: 9
  semblance: 0.8590461611747742
--- !pf.Event
lat: 36.40275
lon: 25.39867
north_shift: 9688.013157021862
east_shift: 13725.397122410948
time: '2025-01-27 22:55:07.83991003'
depth: 14995.63859073175
name: '2025-01-27T22:55:07.839910+00:00'
magnitude: 0.9428754448890686
magnitude_type: 'semblance'
extras:
  n_picks: 16
  n_stations: 9
  semblance: 0.9428754448890686
--- !pf.Event
lat: 36.40275
lon: 25.39867
north_shift: 12071.745258171497
east_shift: 15924.441185102176
time: '2025-01-27 22:57:03.58991003'
depth: 10617.16151851055
name: '2025-01-27T22:57:03.589910+00:00'
magnitude: 0.8757765293121338
magnitude_type: 'semblance'
extras:
  n_picks: 18
  n_stations: 9
  semblance: 0.8757765293121338
--- !pf.Event
lat: 36.40275
lon: 25.39867
north_shift: 8324.792072562934
east_shift: 9583.70436505986
time: '2025-01-27 22:57:43.119910002'
depth: 18274.86086426368
name: '2025-01-27T22:57:43.119910+00:00'
magnitude: 0.5852718949317932
magnitude_type: 'semblance'
extras:
  n_picks: 17
  n_stations: 9
  semblance: 0.5852718949317932
--- !pf.Event
lat: 36.40275
lon: 25.39867
north_shift: 9257.393611751366
east_shift: 12184.395034202866
time: '2025-01-27 22:58:55.869910002'
depth: 17227.65461116095
name: '2025-01-27T22:58:55.869910+00:00'
magnitude: 0.8948434591293335
magnitude_type: 'semblance'
extras:
  n_picks: 15
  n_stations: 9
  semblance: 0.8948434591293335
--- !pf.Event
lat: 36.40275
lon: 25.39867
north_shift: 9881.081834108027
east_shift: 13633.649970200044
time: '2025-01-27 22:59:49.439909935'
depth: 15261.23264147457
name: '2025-01-27T22:59:49.439910+00:00'
magnitude: 0.5784049034118652
magnitude_type: 'semblance'
extras:
  n_picks: 12
  n_stations: 9
  semblance: 0.5784049034118652
--- !pf.Event
lat: 36.40275
lon: 25.39867
north_shift: 8770.883048304006
east_shift: 10217.151950335621
time: '2025-01-27 23:01:19.229909897'
depth: 13902.929689758432
name: '2025-01-27T23:01:19.229910+00:00'
magnitude: 0.5675593614578247
magnitude_type: 'semblance'
extras:
  n_picks: 9
  n_stations: 9
  semblance: 0.5675593614578247
--- !pf.Event
lat: 36.40275
lon: 25.39867
north_shift: 9233.300856162914
east_shift: 14090.17578099629
time: '2025-01-27 23:04:38.969909906'
depth: 14898.379330510457
name: '2025-01-27T23:04:38.969910+00:00'
magnitude: 1.3252018690109253
magnitude_type: 'semblance'
extras:
  n_picks: 17
  n_stations: 9
  semblance: 1.3252018690109253
--- !pf.Event
lat: 36.40275
lon: 25.39867
north_shift: 8767.639990470067
east_shift: 10567.83996588241
time: '2025-01-27 23:05:17.519910097'
depth: 17662.93061621327
name: '2025-01-27T23:05:17.519910+00:00'
magnitude: 0.494361013174057
magnitude_type: 'semblance'
extras:
  n_picks: 10
  n_stations: 9
  semblance: 0.494361013174057
--- !pf.Event
lat: 36.40275
lon: 25.39867
north_shift: 9428.506366075486
east_shift: 11010.018702768863
time: '2025-01-27 23:06:18.899909973'
depth: 17500.063431256043
name: '2025-01-27T23:06:18.899910+00:00'
magnitude: 1.0913485288619995
magnitude_type: 'semblance'
extras:
  n_picks: 17
  n_stations: 9
  semblance: 1.0913485288619995
--- !pf.Event
lat: 36.40275
lon: 25.39867
north_shift: 9232.42956173159
east_shift: 13762.711938590523
time: '2025-01-27 23:06:40.58991003'
depth: 15387.177552004498
name: '2025-01-27T23:06:40.589910+00:00'
magnitude: 0.9929889440536499
magnitude_type: 'semblance'
extras:
  n_picks: 15
  n_stations: 9
  semblance: 0.9929889440536499
--- !pf.Event
lat: 36.40275
lon: 25.39867
north_shift: 8779.092626837732
east_shift: 11411.37349501153
time: '2025-01-27 23:07:18.879909992'
depth: 16910.459069721317
name: '2025-01-27T23:07:18.879910+00:00'
magnitude: 1.073781967163086
magnitude_type: 'semblance'
extras:
  n_picks: 16
  n_stations: 9
  semblance: 1.073781967163086
--- !pf.Event
lat: 36.40275
lon: 25.39867
north_shift: 9694.851621092921
east_shift: 12162.241669415835
time: '2025-01-27 23:08:12.969909906'
depth: 16354.960008101389
name: '2025-01-27T23:08:12.969910+00:00'
magnitude: 0.5796321630477905
magnitude_type: 'semblance'
extras:
  n_picks: 9
  n_stations: 9
  semblance: 0.5796321630477905
--- !pf.Event
lat: 36.40275
lon: 25.39867
north_shift: 9518.73272099587
east_shift: 13327.649525574658
time: '2025-01-27 23:08:57.349910021'
depth: 14990.455203941241
name: '2025-01-27T23:08:57.349910+00:00'
magnitude: 0.8974348902702332
magnitude_type: 'semblance'
extras:
  n_picks: 14
  n_stations: 9
  semblance: 0.8974348902702332
--- !pf.Event
lat: 36.40275
lon: 25.39867
north_shift: 9309.00472831298
east_shift: 10545.498129996615
time: '2025-01-27 23:10:08.719909906'
depth: 17886.611532015027
name: '2025-01-27T23:10:08.719910+00:00'
magnitude: 0.6366722583770752
magnitude_type: 'semblance'
extras:
  n_picks: 9
  n_stations: 9
  semblance: 0.6366722583770752
--- !pf.Event
lat: 36.40275
lon: 25.39867
north_shift: 8961.34076574339
east_shift: 10411.969809454158
time: '2025-01-27 23:10:58.069910049'
depth: 18048.781644014107
name: '2025-01-27T23:10:58.069910+00:00'
magnitude: 0.9713343977928162
magnitude_type: 'semblance'
extras:
  n_picks: 17
  n_stations: 9
  semblance: 0.9713343977928162
--- !pf.Event
lat: 36.40275
lon: 25.39867
north_shift: 8859.042703603003
east_shift: 10491.747817271893
time: '2025-01-27 23:12:42.729909897'
depth: 17298.813227961436
name: '2025-01-27T23:12:42.729910+00:00'
magnitude: 0.6828154921531677
magnitude_type: 'semblance'
extras:
  n_picks: 11
  n_stations: 9
  semblance: 0.6828154921531677
--- !pf.Event
lat: 36.40275
lon: 25.39867
north_shift: 11925.60384914094
east_shift: 17638.350510217366
time: '2025-01-27 23:13:31.049910069'
depth: 11137.7448589181
name: '2025-01-27T23:13:31.049910+00:00'
magnitude: 0.6607635617256165
magnitude_type: 'semblance'
extras:
  n_picks: 11
  n_stations: 9
  semblance: 0.6607635617256165
--- !pf.Event
lat: 36.40275
lon: 25.39867
north_shift: 9614.090753385637
east_shift: 11592.548844153072
time: '2025-01-27 23:14:15.989909887'
depth: 16662.853691928973
name: '2025-01-27T23:14:15.989910+00:00'
magnitude: 0.9077975153923035
magnitude_type: 'semblance'
extras:
  n_picks: 15
  n_stations: 9
  semblance: 0.9077975153923035
--- !pf.Event
lat: 36.40275
lon: 25.39867
north_shift: 9434.652809200226
east_shift: 12457.374697236255
time: '2025-01-27 23:14:32.779910088'
depth: 16078.923971184322
name: '2025-01-27T23:14:32.779910+00:00'
magnitude: 0.8135825991630554
magnitude_type: 'semblance'
extras:
  n_picks: 16
  n_stations: 9
  semblance: 0.8135825991630554
--- !pf.Event
lat: 36.40275
lon: 25.39867
north_shift: 8883.974094529514
east_shift: 11374.471490304772
time: '2025-01-27 23:15:36.389909983'
depth: 16872.764419008323
name: '2025-01-27T23:15:36.389910+00:00'
magnitude: 1.0255990028381348
magnitude_type: 'semblance'
extras:
  n_picks: 16
  n_stations: 9
  semblance: 1.0255990028381348
--- !pf.Event
lat: 36.40275
lon: 25.39867
north_shift: 8707.199758725692
east_shift: 10643.005605438659
time: '2025-01-27 23:17:15.719909906'
depth: 17914.87045523236
name: '2025-01-27T23:17:15.719910+00:00'
magnitude: 0.6411954760551453
magnitude_type: 'semblance'
extras:
  n_picks: 11
  n_stations: 9
  semblance: 0.6411954760551453
--- !pf.Event
lat: 36.40275
lon: 25.39867
north_shift: 10369.441650982122
east_shift: 11844.872922604405
time: '2025-01-27 23:18:47.649909973'
depth: 17682.27878482053
name: '2025-01-27T23:18:47.649910+00:00'
magnitude: 0.5650161504745483
magnitude_type: 'semblance'
extras:
  n_picks: 14
  n_stations: 9
  semblance: 0.5650161504745483
--- !pf.Event
lat: 36.40275
lon: 25.39867
north_shift: 9958.445166619813
east_shift: 13628.521562871867
time: '2025-01-27 23:20:10.809910059'
depth: 15881.305473877896
name: '2025-01-27T23:20:10.809910+00:00'
magnitude: 1.0345096588134766
magnitude_type: 'semblance'
extras:
  n_picks: 17
  n_stations: 9
  semblance: 1.0345096588134766
--- !pf.Event
lat: 36.40275
lon: 25.39867
north_shift: 9730.30335062585
east_shift: 13028.440490566667
time: '2025-01-27 23:20:27.809910059'
depth: 16372.746234414068
name: '2025-01-27T23:20:27.809910+00:00'
magnitude: 0.8898292183876038
magnitude_type: 'semblance'
extras:
  n_picks: 13
  n_stations: 9
  semblance: 0.8898292183876038
--- !pf.Event
lat: 36.40275
lon: 25.39867
north_shift: 8427.66501635652
east_shift: 9851.399086413656
time: '2025-01-27 23:20:40.799910069'
depth: 18511.33481527373
name: '2025-01-27T23:20:40.799910+00:00'
magnitude: 1.0882115364074707
magnitude_type: 'semblance'
extras:
  n_picks: 16
  n_stations: 9
  semblance: 1.0882115364074707
--- !pf.Event
lat: 36.40275
lon: 25.39867
north_shift: 9200.608219489266
east_shift: 10863.89304675001
time: '2025-01-27 23:21:26.809910059'
depth: 17691.281409228643
name: '2025-01-27T23:21:26.809910+00:00'
magnitude: 1.1531261205673218
magnitude_type: 'semblance'
extras:
  n_picks: 16
  n_stations: 9
  semblance: 1.1531261205673218
--- !pf.Event
lat: 36.40275
lon: 25.39867
north_shift: 8937.714773229578
east_shift: 12404.301769713931
time: '2025-01-27 23:22:01.559910059'
depth: 16468.482957409844
name: '2025-01-27T23:22:01.559910+00:00'
magnitude: 0.9217038750648499
magnitude_type: 'semblance'
extras:
  n_picks: 16
  n_stations: 9
  semblance: 0.9217038750648499
--- !pf.Event
lat: 36.40275
lon: 25.39867
north_shift: 11811.612398559242
east_shift: 17699.987391598563
time: '2025-01-27 23:22:32.019910097'
depth: 8613.678679873447
name: '2025-01-27T23:22:32.019910+00:00'
magnitude: 0.9697710275650024
magnitude_type: 'semblance'
extras:
  n_picks: 14
  n_stations: 9
  semblance: 0.9697710275650024
--- !pf.Event
lat: 36.40275
lon: 25.39867
north_shift: 9436.68568831191
east_shift: 11171.973383776882
time: '2025-01-27 23:24:10.08991003'
depth: 18022.781836121943
name: '2025-01-27T23:24:10.089910+00:00'
magnitude: 0.6587740182876587
magnitude_type: 'semblance'
extras:
  n_picks: 12
  n_stations: 9
  semblance: 0.6587740182876587
--- !pf.Event
lat: 36.40275
lon: 25.39867
north_shift: 10544.752966940083
east_shift: 16795.751058143756
time: '2025-01-27 23:26:16.359910011'
depth: 12726.36328955149
name: '2025-01-27T23:26:16.359910+00:00'
magnitude: 0.9529402852058411
magnitude_type: 'semblance'
extras:
  n_picks: 15
  n_stations: 9
  semblance: 0.9529402852058411
--- !pf.Event
lat: 36.40275
lon: 25.39867
north_shift: 9724.047715541083
east_shift: 11662.816105213247
time: '2025-01-27 23:27:10.949909925'
depth: 16847.24627926743
name: '2025-01-27T23:27:10.949910+00:00'
magnitude: 0.5725883841514587
magnitude_type: 'semblance'
extras:
  n_picks: 9
  n_stations: 9
  semblance: 0.5725883841514587
--- !pf.Event
lat: 36.40275
lon: 25.39867
north_shift: 9373.140024149006
east_shift: 11681.234335052015
time: '2025-01-27 23:27:43.869910002'
depth: 15554.325162273957
name: '2025-01-27T23:27:43.869910+00:00'
magnitude: 0.6395977139472961
magnitude_type: 'semblance'
extras:
  n_picks: 10
  n_stations: 9
  semblance: 0.6395977139472961
--- !pf.Event
lat: 36.40275
lon: 25.39867
north_shift: 8751.754208346818
east_shift: 11666.62655308963
time: '2025-01-27 23:28:12.709909916'
depth: 17075.690552308686
name: '2025-01-27T23:28:12.709910+00:00'
magnitude: 0.9185985326766968
magnitude_type: 'semblance'
extras:
  n_picks: 14
  n_stations: 9
  semblance: 0.9185985326766968
--- !pf.Event
lat: 36.40275
lon: 25.39867
north_shift: 10183.131169563623
east_shift: 13528.710395775463
time: '2025-01-27 23:28:42.059910059'
depth: 15596.369526941784
name: '2025-01-27T23:28:42.059910+00:00'
magnitude: 0.6905646324157715
magnitude_type: 'semblance'
extras:
  n_picks: 12
  n_stations: 9
  semblance: 0.6905646324157715
--- !pf.Event
lat: 36.40275
lon: 25.39867
north_shift: 9935.61295711139
east_shift: 13581.522765364463
time: '2025-01-27 23:29:15.57991004'
depth: 15718.47806590336
name: '2025-01-27T23:29:15.579910+00:00'
magnitude: 0.7031175494194031
magnitude_type: 'semblance'
extras:
  n_picks: 14
  n_stations: 9
  semblance: 0.7031175494194031
--- !pf.Event
lat: 36.40275
lon: 25.39867
north_shift: 8596.352225718218
east_shift: 10504.409463243908
time: '2025-01-27 23:30:28.709909916'
depth: 18655.713922521096
name: '2025-01-27T23:30:28.709910+00:00'
magnitude: 0.4807262420654297
magnitude_type: 'semblance'
extras:
  n_picks: 9
  n_stations: 9
  semblance: 0.4807262420654297
--- !pf.Event
lat: 36.40275
lon: 25.39867
north_shift: 9164.67734734324
east_shift: 12812.772433750986
time: '2025-01-27 23:31:25.509910107'
depth: 15312.01517783683
name: '2025-01-27T23:31:25.509910+00:00'
magnitude: 0.9508564472198486
magnitude_type: 'semblance'
extras:
  n_picks: 16
  n_stations: 9
  semblance: 0.9508564472198486
--- !pf.Event
lat: 36.40275
lon: 25.39867
north_shift: 9363.944637119104
east_shift: 13213.688352609921
time: '2025-01-27 23:32:54.879909992'
depth: 14867.38242220222
name: '2025-01-27T23:32:54.879910+00:00'
magnitude: 0.7524816393852234
magnitude_type: 'semblance'
extras:
  n_picks: 13
  n_stations: 9
  semblance: 0.7524816393852234
--- !pf.Event
lat: 36.40275
lon: 25.39867
north_shift: 10832.614733416272
east_shift: 15980.610466638725
time: '2025-01-27 23:33:30.019910097'
depth: 14616.785660123871
name: '2025-01-27T23:33:30.019910+00:00'
magnitude: 0.8823822140693665
magnitude_type: 'semblance'
extras:
  n_picks: 14
  n_stations: 9
  semblance: 0.8823822140693665
--- !pf.Event
lat: 36.40275
lon: 25.39867
north_shift: 10456.094519636574
east_shift: 15343.861618875166
time: '2025-01-27 23:35:19.019910097'
depth: 13071.78750901945
name: '2025-01-27T23:35:19.019910+00:00'
magnitude: 0.6615002751350403
magnitude_type: 'semblance'
extras:
  n_picks: 11
  n_stations: 9
  semblance: 0.6615002751350403
--- !pf.Event
lat: 36.40275
lon: 25.39867
north_shift: 10414.379398048739
east_shift: 18868.878748914136
time: '2025-01-27 23:35:46.469909906'
depth: 226.545231343394
name: '2025-01-27T23:35:46.469910+00:00'
magnitude: 0.5768367052078247
magnitude_type: 'semblance'
extras:
  n_picks: 11
  n_stations: 9
  semblance: 0.5768367052078247
--- !pf.Event
lat: 36.40275
lon: 25.39867
north_shift: 10630.720756959636
east_shift: 14723.382653106431
time: '2025-01-27 23:36:15.229909897'
depth: 15914.129990611264
name: '2025-01-27T23:36:15.229910+00:00'
magnitude: 1.1256550550460815
magnitude_type: 'semblance'
extras:
  n_picks: 17
  n_stations: 9
  semblance: 1.1256550550460815
--- !pf.Event
lat: 36.40275
lon: 25.39867
north_shift: 9749.721971494688
east_shift: 13909.359278008706
time: '2025-01-27 23:37:45.319910049'
depth: 14535.109831224452
name: '2025-01-27T23:37:45.319910+00:00'
magnitude: 1.2538878917694092
magnitude_type: 'semblance'
extras:
  n_picks: 16
  n_stations: 9
  semblance: 1.2538878917694092
--- !pf.Event
lat: 36.40275
lon: 25.39867
north_shift: 9648.051149572668
east_shift: 10437.696173061631
time: '2025-01-27 23:38:16.739909887'
depth: 19461.23479599091
name: '2025-01-27T23:38:16.739910+00:00'
magnitude: 1.0242934226989746
magnitude_type: 'semblance'
extras:
  n_picks: 16
  n_stations: 9
  semblance: 1.0242934226989746
--- !pf.Event
lat: 36.40275
lon: 25.39867
north_shift: 13589.848765756
east_shift: 17406.635927925243
time: '2025-01-27 23:39:19.689909935'
depth: 10412.8739118687
name: '2025-01-27T23:39:19.689910+00:00'
magnitude: 1.0798919200897217
magnitude_type: 'semblance'
extras:
  n_picks: 17
  n_stations: 9
  semblance: 1.0798919200897217
--- !pf.Event
lat: 36.40275
lon: 25.39867
north_shift: 9045.434637892415
east_shift: 13401.049218450838
time: '2025-01-27 23:40:12.469909906'
depth: 16236.140356660691
name: '2025-01-27T23:40:12.469910+00:00'
magnitude: 0.8067404627799988
magnitude_type: 'semblance'
extras:
  n_picks: 12
  n_stations: 9
  semblance: 0.8067404627799988
--- !pf.Event
lat: 36.40275
lon: 25.39867
north_shift: 10509.52638757174
east_shift: 14477.90632448532
time: '2025-01-27 23:40:59.619910002'
depth: 15620.249493055437
name: '2025-01-27T23:40:59.619910+00:00'
magnitude: 0.7591796517372131
magnitude_type: 'semblance'
extras:
  n_picks: 13
  n_stations: 9
  semblance: 0.7591796517372131
--- !pf.Event
lat: 36.40275
lon: 25.39867
north_shift: 10211.178884205152
east_shift: 14679.148083866487
time: '2025-01-27 23:41:35.029910088'
depth: 14469.57469187797
name: '2025-01-27T23:41:35.029910+00:00'
magnitude: 1.0451006889343262
magnitude_type: 'semblance'
extras:
  n_picks: 17
  n_stations: 9
  semblance: 1.0451006889343262
--- !pf.Event
lat: 36.40275
lon: 25.39867
north_shift: 10581.039980429086
east_shift: 14465.466202334854
time: '2025-01-27 23:41:58.179909945'
depth: 15388.403577515803
name: '2025-01-27T23:41:58.179910+00:00'
magnitude: 0.981447160243988
magnitude_type: 'semblance'
extras:
  n_picks: 15
  n_stations: 9
  semblance: 0.981447160243988
--- !pf.Event
lat: 36.40275
lon: 25.39867
north_shift: 10268.62142908043
east_shift: 13777.100271481035
time: '2025-01-27 23:43:19.859910011'
depth: 16026.9640141982
name: '2025-01-27T23:43:19.859910+00:00'
magnitude: 0.5233111381530762
magnitude_type: 'semblance'
extras:
  n_picks: 12
  n_stations: 9
  semblance: 0.5233111381530762
--- !pf.Event
lat: 36.40275
lon: 25.39867
north_shift: 10338.085618980818
east_shift: 14185.02254324965
time: '2025-01-27 23:43:49.499910116'
depth: 15003.613940737909
name: '2025-01-27T23:43:49.499910+00:00'
magnitude: 0.8562621474266052
magnitude_type: 'semblance'
extras:
  n_picks: 13
  n_stations: 9
  semblance: 0.8562621474266052
--- !pf.Event
lat: 36.40275
lon: 25.39867
north_shift: 8547.219985085003
east_shift: 10007.245621543123
time: '2025-01-27 23:44:25.949909925'
depth: 17894.531159969614
name: '2025-01-27T23:44:25.949910+00:00'
magnitude: 0.6573374271392822
magnitude_type: 'semblance'
extras:
  n_picks: 12
  n_stations: 9
  semblance: 0.6573374271392822
--- !pf.Event
lat: 36.40275
lon: 25.39867
north_shift: 9687.3612938874
east_shift: 11515.586900031207
time: '2025-01-27 23:45:19.759910107'
depth: 15324.107932487837
name: '2025-01-27T23:45:19.759910+00:00'
magnitude: 0.5347533822059631
magnitude_type: 'semblance'
extras:
  n_picks: 9
  n_stations: 9
  semblance: 0.5347533822059631
--- !pf.Event
lat: 36.40275
lon: 25.39867
north_shift: 9237.568902225668
east_shift: 13583.811088108409
time: '2025-01-27 23:46:05.359910011'
depth: 15453.678773788319
name: '2025-01-27T23:46:05.359910+00:00'
magnitude: 0.7549872994422913
magnitude_type: 'semblance'
extras:
  n_picks: 13
  n_stations: 9
  semblance: 0.7549872994422913
--- !pf.Event
lat: 36.40275
lon: 25.39867
north_shift: 11078.759624664188
east_shift: 15286.587491613936
time: '2025-01-27 23:47:11.33991003'
depth: 15317.540131507852
name: '2025-01-27T23:47:11.339910+00:00'
magnitude: 0.8246158957481384
magnitude_type: 'semblance'
extras:
  n_picks: 14
  n_stations: 9
  semblance: 0.8246158957481384
--- !pf.Event
lat: 36.40275
lon: 25.39867
north_shift: 11179.91847957623
east_shift: 14876.637926738002
time: '2025-01-27 23:48:45.229909897'
depth: 16770.845829868016
name: '2025-01-27T23:48:45.229910+00:00'
magnitude: 0.7921038269996643
magnitude_type: 'semblance'
extras:
  n_picks: 9
  n_stations: 9
  semblance: 0.7921038269996643
--- !pf.Event
lat: 36.40275
lon: 25.39867
north_shift: 10902.919918643653
east_shift: 15209.76015783339
time: '2025-01-27 23:49:06.309910059'
depth: 16512.8747655247
name: '2025-01-27T23:49:06.309910+00:00'
magnitude: 0.8526007533073425
magnitude_type: 'semblance'
extras:
  n_picks: 15
  n_stations: 9
  semblance: 0.8526007533073425
--- !pf.Event
lat: 36.40275
lon: 25.39867
north_shift: 10733.161335332574
east_shift: 15388.743349179396
time: '2025-01-27 23:49:27.189909935'
depth: 14846.59854765395
name: '2025-01-27T23:49:27.189910+00:00'
magnitude: 0.44193655252456665
magnitude_type: 'semblance'
extras:
  n_picks: 6
  n_stations: 9
  semblance: 0.44193655252456665
--- !pf.Event
lat: 36.40275
lon: 25.39867
north_shift: 9163.072142817964
east_shift: 12638.630684471666
time: '2025-01-27 23:50:10.869910002'
depth: 16481.015186406177
name: '2025-01-27T23:50:10.869910+00:00'
magnitude: 0.7432304620742798
magnitude_type: 'semblance'
extras:
  n_picks: 11
  n_stations: 9
  semblance: 0.7432304620742798
--- !pf.Event
lat: 36.40275
lon: 25.39867
north_shift: 9465.767584548747
east_shift: 13763.372337670056
time: '2025-01-27 23:50:32.449909925'
depth: 15641.072784242906
name: '2025-01-27T23:50:32.449910+00:00'
magnitude: 1.2744059562683105
magnitude_type: 'semblance'
extras:
  n_picks: 17
  n_stations: 9
  semblance: 1.2744059562683105
--- !pf.Event
lat: 36.40275
lon: 25.39867
north_shift: 10344.164273519458
east_shift: 13195.752118453445
time: '2025-01-27 23:52:25.389909983'
depth: 17890.213796103777
name: '2025-01-27T23:52:25.389910+00:00'
magnitude: 0.6473844051361084
magnitude_type: 'semblance'
extras:
  n_picks: 12
  n_stations: 9
  semblance: 0.6473844051361084
--- !pf.Event
lat: 36.40275
lon: 25.39867
north_shift: 12466.255255387274
east_shift: 13911.659564491036
time: '2025-01-27 23:53:03.549910069'
depth: 9385.362788538374
name: '2025-01-27T23:53:03.549910+00:00'
magnitude: 0.658607006072998
magnitude_type: 'semblance'
extras:
  n_picks: 13
  n_stations: 9
  semblance: 0.658607006072998
--- !pf.Event
lat: 36.40275
lon: 25.39867
north_shift: 10808.949258491342
east_shift: 15476.621366683425
time: '2025-01-27 23:53:58.609910011'
depth: 14587.815301786404
name: '2025-01-27T23:53:58.609910+00:00'
magnitude: 0.628896951675415
magnitude_type: 'semblance'
extras:
  n_picks: 10
  n_stations: 9
  semblance: 0.628896951675415
--- !pf.Event
lat: 36.40275
lon: 25.39867
north_shift: 12384.144836393807
east_shift: 18601.03103871341
time: '2025-01-27 23:55:31.109910011'
depth: 8338.466985039924
name: '2025-01-27T23:55:31.109910+00:00'
magnitude: 0.6594203114509583
magnitude_type: 'semblance'
extras:
  n_picks: 10
  n_stations: 9
  semblance: 0.6594203114509583
--- !pf.Event
lat: 36.40275
lon: 25.39867
north_shift: 13611.658686962297
east_shift: 17467.91830151821
time: '2025-01-27 23:56:31.649909973'
depth: 10439.188602090735
name: '2025-01-27T23:56:31.649910+00:00'
magnitude: 1.2647271156311035
magnitude_type: 'semblance'
extras:
  n_picks: 16
  n_stations: 8
  semblance: 1.2647271156311035
--- !pf.Event
lat: 36.40275
lon: 25.39867
north_shift: 11671.783305960973
east_shift: 14736.235619080446
time: '2025-01-27 23:57:53.709909916'
depth: 14684.38235499899
name: '2025-01-27T23:57:53.709910+00:00'
magnitude: 0.46005985140800476
magnitude_type: 'semblance'
extras:
  n_picks: 8
  n_stations: 8
  semblance: 0.46005985140800476
--- !pf.Event
lat: 36.40275
lon: 25.39867
north_shift: 11175.735394001915
east_shift: 14515.126170890258
time: '2025-01-27 23:58:46.379909992'
depth: 15910.943513694394
name: '2025-01-27T23:58:46.379910+00:00'
magnitude: 0.8462479710578918
magnitude_type: 'semblance'
extras:
  n_picks: 11
  n_stations: 8
  semblance: 0.8462479710578918
--- !pf.Event
lat: 36.40275
lon: 25.39867
north_shift: 9490.91426508389
east_shift: 10566.525752229667
time: '2025-01-27 23:59:29.489909887'
depth: 18053.112875615436
name: '2025-01-27T23:59:29.489910+00:00'
magnitude: 0.4590076208114624
magnitude_type: 'semblance'
extras:
  n_picks: 13
  n_stations: 8
  semblance: 0.4590076208114624
--- !pf.Event
lat: 36.40275
lon: 25.39867
north_shift: 9460.753520532491
east_shift: 12912.55323060658
time: '2025-01-28 00:01:22.769910097'
depth: 16390.174420317024
name: '2025-01-28T00:01:22.769910+00:00'
magnitude: 1.0343667268753052
magnitude_type: 'semblance'
extras:
  n_picks: 16
  n_stations: 9
  semblance: 1.0343667268753052
--- !pf.Event
lat: 36.40275
lon: 25.39867
north_shift: 10096.732888902776
east_shift: 15060.825384684655
time: '2025-01-28 00:02:05.169909954'
depth: 14946.89366563671
name: '2025-01-28T00:02:05.169910+00:00'
magnitude: 1.1715805530548096
magnitude_type: 'semblance'
extras:
  n_picks: 16
  n_stations: 9
  semblance: 1.1715805530548096
--- !pf.Event
lat: 36.40275
lon: 25.39867
north_shift: 10760.397692308827
east_shift: 15072.581309892319
time: '2025-01-28 00:02:51.149909973'
depth: 16122.042900273595
name: '2025-01-28T00:02:51.149910+00:00'
magnitude: 1.196926474571228
magnitude_type: 'semblance'
extras:
  n_picks: 17
  n_stations: 9
  semblance: 1.196926474571228
--- !pf.Event
lat: 36.40275
lon: 25.39867
north_shift: 10386.39585584815
east_shift: 14532.721432784712
time: '2025-01-28 00:03:31.939909935'
depth: 16487.10106544952
name: '2025-01-28T00:03:31.939910+00:00'
magnitude: 1.1262352466583252
magnitude_type: 'semblance'
extras:
  n_picks: 18
  n_stations: 9
  semblance: 1.1262352466583252
--- !pf.Event
lat: 36.40275
lon: 25.39867
north_shift: 9512.237255231026
east_shift: 12279.362949917933
time: '2025-01-28 00:04:10.999910116'
depth: 15101.596433489383
name: '2025-01-28T00:04:10.999910+00:00'
magnitude: 0.5229416489601135
magnitude_type: 'semblance'
extras:
  n_picks: 9
  n_stations: 9
  semblance: 0.5229416489601135
--- !pf.Event
lat: 36.40275
lon: 25.39867
north_shift: 10208.726279869654
east_shift: 14434.365696339933
time: '2025-01-28 00:04:40.629909992'
depth: 15759.734484027938
name: '2025-01-28T00:04:40.629910+00:00'
magnitude: 0.7894729375839233
magnitude_type: 'semblance'
extras:
  n_picks: 16
  n_stations: 9
  semblance: 0.7894729375839233
--- !pf.Event
lat: 36.40275
lon: 25.39867
north_shift: 13129.825823856096
east_shift: 18246.99287769836
time: '2025-01-28 00:05:45.159909964'
depth: 10472.892685834857
name: '2025-01-28T00:05:45.159910+00:00'
magnitude: 1.184787392616272
magnitude_type: 'semblance'
extras:
  n_picks: 17
  n_stations: 9
  semblance: 1.184787392616272
--- !pf.Event
lat: 36.40275
lon: 25.39867
north_shift: 10801.249377984977
east_shift: 14551.609475419738
time: '2025-01-28 00:06:41.149909973'
depth: 16408.655098215466
name: '2025-01-28T00:06:41.149910+00:00'
magnitude: 0.7639951109886169
magnitude_type: 'semblance'
extras:
  n_picks: 13
  n_stations: 9
  semblance: 0.7639951109886169
--- !pf.Event
lat: 36.40275
lon: 25.39867
north_shift: 10595.36404265417
east_shift: 14589.945423134355
time: '2025-01-28 00:07:45.399909973'
depth: 16269.417568624804
name: '2025-01-28T00:07:45.399910+00:00'
magnitude: 0.7015244364738464
magnitude_type: 'semblance'
extras:
  n_picks: 11
  n_stations: 9
  semblance: 0.7015244364738464
--- !pf.Event
lat: 36.40275
lon: 25.39867
north_shift: 10250.970612188281
east_shift: 14305.828614023978
time: '2025-01-28 00:08:08.159909964'
depth: 16400.95272428607
name: '2025-01-28T00:08:08.159910+00:00'
magnitude: 1.1936088800430298
magnitude_type: 'semblance'
extras:
  n_picks: 16
  n_stations: 9
  semblance: 1.1936088800430298
--- !pf.Event
lat: 36.40275
lon: 25.39867
north_shift: 10044.195491188393
east_shift: 11243.780035952035
time: '2025-01-28 00:08:33.659909964'
depth: 19437.03313592796
name: '2025-01-28T00:08:33.659910+00:00'
magnitude: 0.8678717017173767
magnitude_type: 'semblance'
extras:
  n_picks: 13
  n_stations: 9
  semblance: 0.8678717017173767
--- !pf.Event
lat: 36.40275
lon: 25.39867
north_shift: 10314.599985520897
east_shift: 15233.172353890253
time: '2025-01-28 00:09:10.289910078'
depth: 15607.661504896312
name: '2025-01-28T00:09:10.289910+00:00'
magnitude: 0.9509544372558594
magnitude_type: 'semblance'
extras:
  n_picks: 15
  n_stations: 9
  semblance: 0.9509544372558594
--- !pf.Event
lat: 36.40275
lon: 25.39867
north_shift: 11099.27086200225
east_shift: 14335.651918551115
time: '2025-01-28 00:09:39.969909906'
depth: 17114.74037684123
name: '2025-01-28T00:09:39.969910+00:00'
magnitude: 0.6347705721855164
magnitude_type: 'semblance'
extras:
  n_picks: 12
  n_stations: 9
  semblance: 0.6347705721855164
--- !pf.Event
lat: 36.40275
lon: 25.39867
north_shift: 11329.528002860317
east_shift: 14952.585508682081
time: '2025-01-28 00:10:46.109910011'
depth: 15879.033230354416
name: '2025-01-28T00:10:46.109910+00:00'
magnitude: 0.5289435982704163
magnitude_type: 'semblance'
extras:
  n_picks: 10
  n_stations: 9
  semblance: 0.5289435982704163
--- !pf.Event
lat: 36.40275
lon: 25.39867
north_shift: 10420.958501641255
east_shift: 15335.410700806095
time: '2025-01-28 00:14:07.519910097'
depth: 17486.29060008079
name: '2025-01-28T00:14:07.519910+00:00'
magnitude: 0.4443993866443634
magnitude_type: 'semblance'
extras:
  n_picks: 9
  n_stations: 9
  semblance: 0.4443993866443634
--- !pf.Event
lat: 36.40275
lon: 25.39867
north_shift: 10165.26480408996
east_shift: 15343.858583507425
time: '2025-01-28 00:17:49.609910011'
depth: 14109.91079299705
name: '2025-01-28T00:17:49.609910+00:00'
magnitude: 0.7160040736198425
magnitude_type: 'semblance'
extras:
  n_picks: 13
  n_stations: 9
  semblance: 0.7160040736198425
--- !pf.Event
lat: 36.40275
lon: 25.39867
north_shift: 11449.158644801691
east_shift: 15562.73569249519
time: '2025-01-28 00:18:08.779910088'
depth: 14917.481651378574
name: '2025-01-28T00:18:08.779910+00:00'
magnitude: 0.5859870314598083
magnitude_type: 'semblance'
extras:
  n_picks: 13
  n_stations: 9
  semblance: 0.5859870314598083
--- !pf.Event
lat: 36.40275
lon: 25.39867
north_shift: 9545.583799688999
east_shift: 10746.788357504547
time: '2025-01-28 00:21:55.319910049'
depth: 18650.21055624799
name: '2025-01-28T00:21:55.319910+00:00'
magnitude: 0.697939395904541
magnitude_type: 'semblance'
extras:
  n_picks: 13
  n_stations: 9
  semblance: 0.697939395904541
--- !pf.Event
lat: 36.40275
lon: 25.39867
north_shift: 9782.97744621419
east_shift: 12427.542382614134
time: '2025-01-28 00:22:38.759910107'
depth: 12784.373281809929
name: '2025-01-28T00:22:38.759910+00:00'
magnitude: 0.5981873273849487
magnitude_type: 'semblance'
extras:
  n_picks: 12
  n_stations: 9
  semblance: 0.5981873273849487
--- !pf.Event
lat: 36.40275
lon: 25.39867
north_shift: 10112.927781471759
east_shift: 10919.515452733545
time: '2025-01-28 00:24:34.979909897'
depth: 19452.76137468393
name: '2025-01-28T00:24:34.979910+00:00'
magnitude: 0.458342969417572
magnitude_type: 'semblance'
extras:
  n_picks: 8
  n_stations: 9
  semblance: 0.458342969417572
--- !pf.Event
lat: 36.40275
lon: 25.39867
north_shift: 10428.015472664452
east_shift: 14019.349695444072
time: '2025-01-28 00:30:23.239909887'
depth: 16521.918569060035
name: '2025-01-28T00:30:23.239910+00:00'
magnitude: 0.8358134627342224
magnitude_type: 'semblance'
extras:
  n_picks: 14
  n_stations: 9
  semblance: 0.8358134627342224
--- !pf.Event
lat: 36.40275
lon: 25.39867
north_shift: 11076.002492413143
east_shift: 14377.56721716948
time: '2025-01-28 00:32:23.299910069'
depth: 17595.630434616905
name: '2025-01-28T00:32:23.299910+00:00'
magnitude: 0.6346414089202881
magnitude_type: 'semblance'
extras:
  n_picks: 13
  n_stations: 9
  semblance: 0.6346414089202881
--- !pf.Event
lat: 36.40275
lon: 25.39867
north_shift: 10460.695610815425
east_shift: 13992.805042829117
time: '2025-01-28 00:34:01.479909897'
depth: 17733.54996997883
name: '2025-01-28T00:34:01.479910+00:00'
magnitude: 0.7351409196853638
magnitude_type: 'semblance'
extras:
  n_picks: 13
  n_stations: 9
  semblance: 0.7351409196853638
--- !pf.Event
lat: 36.40275
lon: 25.39867
north_shift: 10777.943998822844
east_shift: 15339.52648859163
time: '2025-01-28 00:35:11.32991004'
depth: 15988.000274129017
name: '2025-01-28T00:35:11.329910+00:00'
magnitude: 0.940968930721283
magnitude_type: 'semblance'
extras:
  n_picks: 13
  n_stations: 9
  semblance: 0.940968930721283
--- !pf.Event
lat: 36.40275
lon: 25.39867
north_shift: 10631.93329511577
east_shift: 14142.642577027613
time: '2025-01-28 00:35:56.609910011'
depth: 17012.97294417069
name: '2025-01-28T00:35:56.609910+00:00'
magnitude: 0.923019528388977
magnitude_type: 'semblance'
extras:
  n_picks: 15
  n_stations: 9
  semblance: 0.923019528388977
--- !pf.Event
lat: 36.40275
lon: 25.39867
north_shift: 9465.654045958147
east_shift: 12448.460200589874
time: '2025-01-28 00:37:09.779910088'
depth: 17037.536651044258
name: '2025-01-28T00:37:09.779910+00:00'
magnitude: 0.5215969681739807
magnitude_type: 'semblance'
extras:
  n_picks: 7
  n_stations: 9
  semblance: 0.5215969681739807
--- !pf.Event
lat: 36.40275
lon: 25.39867
north_shift: 10056.309794074943
east_shift: 11291.612634292196
time: '2025-01-28 00:39:08.489909887'
depth: 18834.38950116411
name: '2025-01-28T00:39:08.489910+00:00'
magnitude: 0.6306191086769104
magnitude_type: 'semblance'
extras:
  n_picks: 9
  n_stations: 9
  semblance: 0.6306191086769104
--- !pf.Event
lat: 36.40275
lon: 25.39867
north_shift: 10307.84500539527
east_shift: 11186.261758465416
time: '2025-01-28 00:40:12.769910097'
depth: 19860.192406395203
name: '2025-01-28T00:40:12.769910+00:00'
magnitude: 0.6123703122138977
magnitude_type: 'semblance'
extras:
  n_picks: 11
  n_stations: 9
  semblance: 0.6123703122138977
--- !pf.Event
lat: 36.40275
lon: 25.39867
north_shift: 10748.169822601692
east_shift: 14253.564317162507
time: '2025-01-28 00:40:30.659909964'
depth: 16456.712485352255
name: '2025-01-28T00:40:30.659910+00:00'
magnitude: 0.7943887710571289
magnitude_type: 'semblance'
extras:
  n_picks: 11
  n_stations: 9
  semblance: 0.7943887710571289
--- !pf.Event
lat: 36.40275
lon: 25.39867
north_shift: 12591.80888391953
east_shift: 17666.693313051164
time: '2025-01-28 00:41:14.649909973'
depth: 10455.86623674667
name: '2025-01-28T00:41:14.649910+00:00'
magnitude: 0.5534307360649109
magnitude_type: 'semblance'
extras:
  n_picks: 10
  n_stations: 9
  semblance: 0.5534307360649109
--- !pf.Event
lat: 36.40275
lon: 25.39867
north_shift: 11847.321564420481
east_shift: 15831.10183992451
time: '2025-01-28 00:41:37.789910078'
depth: 14821.415660450624
name: '2025-01-28T00:41:37.789910+00:00'
magnitude: 1.0084277391433716
magnitude_type: 'semblance'
extras:
  n_picks: 17
  n_stations: 9
  semblance: 1.0084277391433716
--- !pf.Event
lat: 36.40275
lon: 25.39867
north_shift: 10383.88529851251
east_shift: 11833.915581325089
time: '2025-01-28 00:42:38.299910069'
depth: 18463.34803587248
name: '2025-01-28T00:42:38.299910+00:00'
magnitude: 0.4923675060272217
magnitude_type: 'semblance'
extras:
  n_picks: 8
  n_stations: 9
  semblance: 0.4923675060272217
--- !pf.Event
lat: 36.40275
lon: 25.39867
north_shift: 10504.832667929199
east_shift: 10756.03978491317
time: '2025-01-28 00:43:08.599910021'
depth: 20494.694654040457
name: '2025-01-28T00:43:08.599910+00:00'
magnitude: 0.5345009565353394
magnitude_type: 'semblance'
extras:
  n_picks: 11
  n_stations: 9
  semblance: 0.5345009565353394
--- !pf.Event
lat: 36.40275
lon: 25.39867
north_shift: 10622.601241025646
east_shift: 9226.004560809277
time: '2025-01-28 00:44:27.149909973'
depth: 21166.509871455823
name: '2025-01-28T00:44:27.149910+00:00'
magnitude: 0.6220887899398804
magnitude_type: 'semblance'
extras:
  n_picks: 10
  n_stations: 9
  semblance: 0.6220887899398804
--- !pf.Event
lat: 36.40275
lon: 25.39867
north_shift: 9108.6448973197
east_shift: 11411.740516775137
time: '2025-01-28 00:44:56.509910107'
depth: 17311.51262333764
name: '2025-01-28T00:44:56.509910+00:00'
magnitude: 0.550345778465271
magnitude_type: 'semblance'
extras:
  n_picks: 11
  n_stations: 9
  semblance: 0.550345778465271
--- !pf.Event
lat: 36.40275
lon: 25.39867
north_shift: 9249.595159712417
east_shift: 12117.150095231249
time: '2025-01-28 00:46:22.739909887'
depth: 16763.83621010064
name: '2025-01-28T00:46:22.739910+00:00'
magnitude: 0.7811853885650635
magnitude_type: 'semblance'
extras:
  n_picks: 12
  n_stations: 9
  semblance: 0.7811853885650635
--- !pf.Event
lat: 36.40275
lon: 25.39867
north_shift: 11106.272472452096
east_shift: 17467.24993833039
time: '2025-01-28 00:47:41.07991004'
depth: 14197.703251156912
name: '2025-01-28T00:47:41.079910+00:00'
magnitude: 0.9655229449272156
magnitude_type: 'semblance'
extras:
  n_picks: 15
  n_stations: 9
  semblance: 0.9655229449272156
--- !pf.Event
lat: 36.40275
lon: 25.39867
north_shift: 10902.647020751849
east_shift: 13313.939818994904
time: '2025-01-28 00:47:59.779910088'
depth: 18797.14098731188
name: '2025-01-28T00:47:59.779910+00:00'
magnitude: 0.528887152671814
magnitude_type: 'semblance'
extras:
  n_picks: 13
  n_stations: 9
  semblance: 0.528887152671814
--- !pf.Event
lat: 36.40275
lon: 25.39867
north_shift: 8499.628438518883
east_shift: 9536.063428927286
time: '2025-01-28 00:49:01.83991003'
depth: 18313.45141707787
name: '2025-01-28T00:49:01.839910+00:00'
magnitude: 0.43762826919555664
magnitude_type: 'semblance'
extras:
  n_picks: 8
  n_stations: 9
  semblance: 0.43762826919555664
--- !pf.Event
lat: 36.40275
lon: 25.39867
north_shift: 10908.111458301146
east_shift: 14838.312393180076
time: '2025-01-28 00:49:28.979909897'
depth: 18177.014310916253
name: '2025-01-28T00:49:28.979910+00:00'
magnitude: 0.41491949558258057
magnitude_type: 'semblance'
extras:
  n_picks: 9
  n_stations: 9
  semblance: 0.41491949558258057
--- !pf.Event
lat: 36.40275
lon: 25.39867
north_shift: 10508.46977657719
east_shift: 14031.033470906574
time: '2025-01-28 00:50:21.189909935'
depth: 17024.42000504037
name: '2025-01-28T00:50:21.189910+00:00'
magnitude: 0.5222015976905823
magnitude_type: 'semblance'
extras:
  n_picks: 8
  n_stations: 9
  semblance: 0.5222015976905823
--- !pf.Event
lat: 36.40275
lon: 25.39867
north_shift: 7467.076228245322
east_shift: 13495.18089862965
time: '2025-01-28 00:50:54.119910002'
depth: 6657.297115400999
name: '2025-01-28T00:50:54.119910+00:00'
magnitude: 0.6555811762809753
magnitude_type: 'semblance'
extras:
  n_picks: 10
  n_stations: 9
  semblance: 0.6555811762809753
--- !pf.Event
lat: 36.40275
lon: 25.39867
north_shift: 9373.754262998335
east_shift: 11153.862757847495
time: '2025-01-28 00:52:06.189909935'
depth: 18008.068952710335
name: '2025-01-28T00:52:06.189910+00:00'
magnitude: 0.8760762810707092
magnitude_type: 'semblance'
extras:
  n_picks: 14
  n_stations: 9
  semblance: 0.8760762810707092
--- !pf.Event
lat: 36.40275
lon: 25.39867
north_shift: 10245.322853719295
east_shift: 11372.389162464957
time: '2025-01-28 00:54:49.549910069'
depth: 19595.05565187139
name: '2025-01-28T00:54:49.549910+00:00'
magnitude: 0.7393590807914734
magnitude_type: 'semblance'
extras:
  n_picks: 16
  n_stations: 9
  semblance: 0.7393590807914734
--- !pf.Event
lat: 36.40275
lon: 25.39867
north_shift: 12440.059891401292
east_shift: 17980.09215788472
time: '2025-01-28 00:55:38.709909916'
depth: 1077.0910416260438
name: '2025-01-28T00:55:38.709910+00:00'
magnitude: 0.6983192563056946
magnitude_type: 'semblance'
extras:
  n_picks: 13
  n_stations: 9
  semblance: 0.6983192563056946
--- !pf.Event
lat: 36.40275
lon: 25.39867
north_shift: 12377.86704609471
east_shift: 18674.108802327304
time: '2025-01-28 00:57:25.929909945'
depth: 620.8462235653967
name: '2025-01-28T00:57:25.929910+00:00'
magnitude: 0.5363130569458008
magnitude_type: 'semblance'
extras:
  n_picks: 10
  n_stations: 9
  semblance: 0.5363130569458008
--- !pf.Event
lat: 36.40275
lon: 25.39867
north_shift: 12506.897216163443
east_shift: 18429.74542693034
time: '2025-01-28 00:57:49.909909964'
depth: 1188.4802056282772
name: '2025-01-28T00:57:49.909910+00:00'
magnitude: 0.5143857598304749
magnitude_type: 'semblance'
extras:
  n_picks: 10
  n_stations: 9
  semblance: 0.5143857598304749
--- !pf.Event
lat: 36.40275
lon: 25.39867
north_shift: 12018.568088698246
east_shift: 17869.038823441857
time: '2025-01-28 00:59:36.489909887'
depth: 126.33032323290415
name: '2025-01-28T00:59:36.489910+00:00'
magnitude: 0.6529467105865479
magnitude_type: 'semblance'
extras:
  n_picks: 10
  n_stations: 9
  semblance: 0.6529467105865479
--- !pf.Event
lat: 36.40275
lon: 25.39867
north_shift: 12752.304025674917
east_shift: 16203.746719506946
time: '2025-01-28 01:00:09.799910069'
depth: 13617.76151510908
name: '2025-01-28T01:00:09.799910+00:00'
magnitude: 0.7159125208854675
magnitude_type: 'semblance'
extras:
  n_picks: 14
  n_stations: 9
  semblance: 0.7159125208854675
--- !pf.Event
lat: 36.40275
lon: 25.39867
north_shift: 11594.35125883575
east_shift: 14662.356974069025
time: '2025-01-28 01:01:04.539910078'
depth: 12697.708803860389
name: '2025-01-28T01:01:04.539910+00:00'
magnitude: 0.9634984731674194
magnitude_type: 'semblance'
extras:
  n_picks: 17
  n_stations: 9
  semblance: 0.9634984731674194
--- !pf.Event
lat: 36.40275
lon: 25.39867
north_shift: 10421.722280022073
east_shift: 14198.143863379995
time: '2025-01-28 01:02:10.319910049'
depth: 13988.292075508336
name: '2025-01-28T01:02:10.319910+00:00'
magnitude: 0.4993135929107666
magnitude_type: 'semblance'
extras:
  n_picks: 9
  n_stations: 9
  semblance: 0.4993135929107666
--- !pf.Event
lat: 36.40275
lon: 25.39867
north_shift: 8575.831570872653
east_shift: 10882.700951574292
time: '2025-01-28 01:04:32.399909973'
depth: 18138.274395699966
name: '2025-01-28T01:04:32.399910+00:00'
magnitude: 0.5810520052909851
magnitude_type: 'semblance'
extras:
  n_picks: 11
  n_stations: 9
  semblance: 0.5810520052909851
--- !pf.Event
lat: 36.40275
lon: 25.39867
north_shift: 9757.990468944045
east_shift: 11044.232241394715
time: '2025-01-28 01:05:51.419909954'
depth: 18702.03374689745
name: '2025-01-28T01:05:51.419910+00:00'
magnitude: 0.5611196756362915
magnitude_type: 'semblance'
extras:
  n_picks: 12
  n_stations: 9
  semblance: 0.5611196756362915
--- !pf.Event
lat: 36.40275
lon: 25.39867
north_shift: 10930.036112772816
east_shift: 17929.71237611876
time: '2025-01-28 01:07:22.869910002'
depth: 14534.278514199406
name: '2025-01-28T01:07:22.869910+00:00'
magnitude: 0.4870951473712921
magnitude_type: 'semblance'
extras:
  n_picks: 13
  n_stations: 9
  semblance: 0.4870951473712921
--- !pf.Event
lat: 36.40275
lon: 25.39867
north_shift: 9458.416592343538
east_shift: 10341.897562764418
time: '2025-01-28 01:08:06.609910011'
depth: 18062.79959079443
name: '2025-01-28T01:08:06.609910+00:00'
magnitude: 0.6157804727554321
magnitude_type: 'semblance'
extras:
  n_picks: 10
  n_stations: 9
  semblance: 0.6157804727554321
--- !pf.Event
lat: 36.40275
lon: 25.39867
north_shift: 9731.990947287983
east_shift: 13437.104662061749
time: '2025-01-28 01:09:10.779910088'
depth: 14996.649374347415
name: '2025-01-28T01:09:10.779910+00:00'
magnitude: 0.6343167424201965
magnitude_type: 'semblance'
extras:
  n_picks: 13
  n_stations: 9
  semblance: 0.6343167424201965
--- !pf.Event
lat: 36.40275
lon: 25.39867
north_shift: 10156.414630715983
east_shift: 15838.56673996003
time: '2025-01-28 01:10:02.189909935'
depth: 13138.719059787205
name: '2025-01-28T01:10:02.189910+00:00'
magnitude: 0.4147130846977234
magnitude_type: 'semblance'
extras:
  n_picks: 5
  n_stations: 9
  semblance: 0.4147130846977234
--- !pf.Event
lat: 36.40275
lon: 25.39867
north_shift: 9562.147601077113
east_shift: 13362.86013463443
time: '2025-01-28 01:11:14.359910011'
depth: 16572.60652053293
name: '2025-01-28T01:11:14.359910+00:00'
magnitude: 1.1023387908935547
magnitude_type: 'semblance'
extras:
  n_picks: 18
  n_stations: 9
  semblance: 1.1023387908935547
--- !pf.Event
lat: 36.40275
lon: 25.39867
north_shift: 9380.150394191727
east_shift: 12757.383202632285
time: '2025-01-28 01:12:17.289910078'
depth: 16630.4862623397
name: '2025-01-28T01:12:17.289910+00:00'
magnitude: 0.6012438535690308
magnitude_type: 'semblance'
extras:
  n_picks: 11
  n_stations: 9
  semblance: 0.6012438535690308
--- !pf.Event
lat: 36.40275
lon: 25.39867
north_shift: 9725.377748252931
east_shift: 13385.502835994796
time: '2025-01-28 01:12:46.609910011'
depth: 17489.57506690568
name: '2025-01-28T01:12:46.609910+00:00'
magnitude: 1.1950527429580688
magnitude_type: 'semblance'
extras:
  n_picks: 17
  n_stations: 9
  semblance: 1.1950527429580688
--- !pf.Event
lat: 36.40275
lon: 25.39867
north_shift: 8653.300166039518
east_shift: 10118.824989177821
time: '2025-01-28 01:12:59.949909925'
depth: 18652.533626832836
name: '2025-01-28T01:12:59.949910+00:00'
magnitude: 0.8203204870223999
magnitude_type: 'semblance'
extras:
  n_picks: 13
  n_stations: 9
  semblance: 0.8203204870223999
--- !pf.Event
lat: 36.40275
lon: 25.39867
north_shift: 9743.914961208477
east_shift: 11467.401732984756
time: '2025-01-28 01:13:32.479909897'
depth: 20788.894518133777
name: '2025-01-28T01:13:32.479910+00:00'
magnitude: 0.4734915792942047
magnitude_type: 'semblance'
extras:
  n_picks: 7
  n_stations: 9
  semblance: 0.4734915792942047
--- !pf.Event
lat: 36.40275
lon: 25.39867
north_shift: 9447.20914376795
east_shift: 11048.65158438759
time: '2025-01-28 01:14:29.369910002'
depth: 16141.250239834677
name: '2025-01-28T01:14:29.369910+00:00'
magnitude: 0.6213362812995911
magnitude_type: 'semblance'
extras:
  n_picks: 14
  n_stations: 9
  semblance: 0.6213362812995911
--- !pf.Event
lat: 36.40275
lon: 25.39867
north_shift: 14525.390544105012
east_shift: 19631.48295990593
time: '2025-01-28 01:15:36.289910078'
depth: 9548.221823941314
name: '2025-01-28T01:15:36.289910+00:00'
magnitude: 0.437928169965744
magnitude_type: 'semblance'
extras:
  n_picks: 7
  n_stations: 9
  semblance: 0.437928169965744
--- !pf.Event
lat: 36.40275
lon: 25.39867
north_shift: 9335.557074504142
east_shift: 13134.775956186179
time: '2025-01-28 01:16:15.249910116'
depth: 15982.259422003443
name: '2025-01-28T01:16:15.249910+00:00'
magnitude: 1.0282566547393799
magnitude_type: 'semblance'
extras:
  n_picks: 16
  n_stations: 9
  semblance: 1.0282566547393799
--- !pf.Event
lat: 36.40275
lon: 25.39867
north_shift: 9347.093076189998
east_shift: 12074.924487695642
time: '2025-01-28 01:17:00.619910002'
depth: 18048.75589302699
name: '2025-01-28T01:17:00.619910+00:00'
magnitude: 0.6286430954933167
magnitude_type: 'semblance'
extras:
  n_picks: 12
  n_stations: 9
  semblance: 0.6286430954933167
--- !pf.Event
lat: 36.40275
lon: 25.39867
north_shift: 8741.225580197493
east_shift: 11739.97182402353
time: '2025-01-28 01:17:48.759910107'
depth: 17076.732265569703
name: '2025-01-28T01:17:48.759910+00:00'
magnitude: 0.7104783654212952
magnitude_type: 'semblance'
extras:
  n_picks: 12
  n_stations: 9
  semblance: 0.7104783654212952
--- !pf.Event
lat: 36.40275
lon: 25.39867
north_shift: 9438.453238393384
east_shift: 10384.94669831689
time: '2025-01-28 01:18:35.379909992'
depth: 19486.787221390194
name: '2025-01-28T01:18:35.379910+00:00'
magnitude: 1.2419384717941284
magnitude_type: 'semblance'
extras:
  n_picks: 16
  n_stations: 9
  semblance: 1.2419384717941284
--- !pf.Event
lat: 36.40275
lon: 25.39867
north_shift: 8001.90198936722
east_shift: 6506.182748542506
time: '2025-01-28 01:19:32.659909964'
depth: 22509.681704563776
name: '2025-01-28T01:19:32.659910+00:00'
magnitude: 0.9685274362564087
magnitude_type: 'semblance'
extras:
  n_picks: 14
  n_stations: 9
  semblance: 0.9685274362564087
--- !pf.Event
lat: 36.40275
lon: 25.39867
north_shift: 12041.852671637946
east_shift: 19524.07547063555
time: '2025-01-28 01:19:56.049910069'
depth: 9337.061770777826
name: '2025-01-28T01:19:56.049910+00:00'
magnitude: 0.8651523590087891
magnitude_type: 'semblance'
extras:
  n_picks: 12
  n_stations: 9
  semblance: 0.8651523590087891
--- !pf.Event
lat: 36.40275
lon: 25.39867
north_shift: 12324.028615984844
east_shift: 18607.58275954356
time: '2025-01-28 01:20:17.729909897'
depth: 8282.749334872491
name: '2025-01-28T01:20:17.729910+00:00'
magnitude: 0.5631124973297119
magnitude_type: 'semblance'
extras:
  n_picks: 10
  n_stations: 9
  semblance: 0.5631124973297119
--- !pf.Event
lat: 36.40275
lon: 25.39867
north_shift: 797.5263616977777
east_shift: -3529.7652586204736
time: '2025-01-28 01:23:30.989909887'
depth: 5837.61537024156
name: '2025-01-28T01:23:30.989910+00:00'
magnitude: 0.7154580354690552
magnitude_type: 'semblance'
extras:
  n_picks: 12
  n_stations: 9
  semblance: 0.7154580354690552
--- !pf.Event
lat: 36.40275
lon: 25.39867
north_shift: 9677.932942698137
east_shift: 14794.312905122535
time: '2025-01-28 01:23:53.659909964'
depth: 14513.272292922251
name: '2025-01-28T01:23:53.659910+00:00'
magnitude: 0.5074685215950012
magnitude_type: 'semblance'
extras:
  n_picks: 9
  n_stations: 9
  semblance: 0.5074685215950012
--- !pf.Event
lat: 36.40275
lon: 25.39867
north_shift: 11998.962194568827
east_shift: 17250.092349790662
time: '2025-01-28 01:25:05.949909925'
depth: 11031.20330763409
name: '2025-01-28T01:25:05.949910+00:00'
magnitude: 0.5230569839477539
magnitude_type: 'semblance'
extras:
  n_picks: 11
  n_stations: 9
  semblance: 0.5230569839477539
--- !pf.Event
lat: 36.40275
lon: 25.39867
north_shift: 10204.771904146712
east_shift: 10989.58328884676
time: '2025-01-28 01:25:41.179909945'
depth: 19163.477479456298
name: '2025-01-28T01:25:41.179910+00:00'
magnitude: 0.9074723124504089
magnitude_type: 'semblance'
extras:
  n_picks: 13
  n_stations: 9
  semblance: 0.9074723124504089
--- !pf.Event
lat: 36.40275
lon: 25.39867
north_shift: 10334.393356877155
east_shift: 11547.918254819719
time: '2025-01-28 01:25:52.389909983'
depth: 18786.12560549271
name: '2025-01-28T01:25:52.389910+00:00'
magnitude: 0.7206733226776123
magnitude_type: 'semblance'
extras:
  n_picks: 14
  n_stations: 9
  semblance: 0.7206733226776123
--- !pf.Event
lat: 36.40275
lon: 25.39867
north_shift: 11755.29340973239
east_shift: 17144.751155136968
time: '2025-01-28 01:27:03.979909897'
depth: 13735.394693131062
name: '2025-01-28T01:27:03.979910+00:00'
magnitude: 0.7728200554847717
magnitude_type: 'semblance'
extras:
  n_picks: 10
  n_stations: 9
  semblance: 0.7728200554847717
--- !pf.Event
lat: 36.40275
lon: 25.39867
north_shift: 8369.514779769954
east_shift: 4397.192772219311
time: '2025-01-28 01:29:10.679909945'
depth: 21659.92566344212
name: '2025-01-28T01:29:10.679910+00:00'
magnitude: 0.9528761506080627
magnitude_type: 'semblance'
extras:
  n_picks: 17
  n_stations: 9
  semblance: 0.9528761506080627
--- !pf.Event
lat: 36.40275
lon: 25.39867
north_shift: 9309.606754061282
east_shift: 10734.980330294473
time: '2025-01-28 01:30:11.809910059'
depth: 17121.015427144317
name: '2025-01-28T01:30:11.809910+00:00'
magnitude: 0.9430082440376282
magnitude_type: 'semblance'
extras:
  n_picks: 16
  n_stations: 9
  semblance: 0.9430082440376282
--- !pf.Event
lat: 36.40275
lon: 25.39867
north_shift: 9142.17973795567
east_shift: 13809.67168405962
time: '2025-01-28 01:31:44.099910021'
depth: 14479.070856258788
name: '2025-01-28T01:31:44.099910+00:00'
magnitude: 0.5739701390266418
magnitude_type: 'semblance'
extras:
  n_picks: 11
  n_stations: 9
  semblance: 0.5739701390266418
--- !pf.Event
lat: 36.40275
lon: 25.39867
north_shift: 11053.50176842591
east_shift: 14794.64913062925
time: '2025-01-28 01:33:14.159909964'
depth: 16394.20808347523
name: '2025-01-28T01:33:14.159910+00:00'
magnitude: 0.9274787306785583
magnitude_type: 'semblance'
extras:
  n_picks: 13
  n_stations: 9
  semblance: 0.9274787306785583
--- !pf.Event
lat: 36.40275
lon: 25.39867
north_shift: 11036.38139095338
east_shift: 16169.229196237782
time: '2025-01-28 01:33:54.559910059'
depth: 14601.790551080265
name: '2025-01-28T01:33:54.559910+00:00'
magnitude: 0.5974280834197998
magnitude_type: 'semblance'
extras:
  n_picks: 10
  n_stations: 9
  semblance: 0.5974280834197998
--- !pf.Event
lat: 36.40275
lon: 25.39867
north_shift: 8798.616686062604
east_shift: 11017.251092906132
time: '2025-01-28 01:34:16.549910069'
depth: 17989.766831981324
name: '2025-01-28T01:34:16.549910+00:00'
magnitude: 0.5876845717430115
magnitude_type: 'semblance'
extras:
  n_picks: 11
  n_stations: 9
  semblance: 0.5876845717430115
--- !pf.Event
lat: 36.40275
lon: 25.39867
north_shift: 9353.114071781503
east_shift: 8159.927708118401
time: '2025-01-28 01:34:47.709909916'
depth: 21378.048750972393
name: '2025-01-28T01:34:47.709910+00:00'
magnitude: 0.6256623864173889
magnitude_type: 'semblance'
extras:
  n_picks: 9
  n_stations: 9
  semblance: 0.6256623864173889
--- !pf.Event
lat: 36.40275
lon: 25.39867
north_shift: 11023.300514083574
east_shift: 19962.134774071452
time: '2025-01-28 01:36:09.57991004'
depth: 1319.5262196640335
name: '2025-01-28T01:36:09.579910+00:00'
magnitude: 0.7830668091773987
magnitude_type: 'semblance'
extras:
  n_picks: 12
  n_stations: 9
  semblance: 0.7830668091773987
--- !pf.Event
lat: 36.40275
lon: 25.39867
north_shift: 11205.875564460046
east_shift: 19619.345953685617
time: '2025-01-28 01:36:34.719909906'
depth: 908.6507931820956
name: '2025-01-28T01:36:34.719910+00:00'
magnitude: 0.674835741519928
magnitude_type: 'semblance'
extras:
  n_picks: 13
  n_stations: 9
  semblance: 0.674835741519928
--- !pf.Event
lat: 36.40275
lon: 25.39867
north_shift: 9380.201520321787
east_shift: 13650.477550192412
time: '2025-01-28 01:37:28.439909935'
depth: 16154.273151850248
name: '2025-01-28T01:37:28.439910+00:00'
magnitude: 0.7653511166572571
magnitude_type: 'semblance'
extras:
  n_picks: 11
  n_stations: 9
  semblance: 0.7653511166572571
--- !pf.Event
lat: 36.40275
lon: 25.39867
north_shift: 9483.416358985238
east_shift: 11482.696214936337
time: '2025-01-28 01:38:14.119910002'
depth: 19408.210849631934
name: '2025-01-28T01:38:14.119910+00:00'
magnitude: 0.9159199595451355
magnitude_type: 'semblance'
extras:
  n_picks: 16
  n_stations: 9
  semblance: 0.9159199595451355
--- !pf.Event
lat: 36.40275
lon: 25.39867
north_shift: 11781.932202171782
east_shift: 15355.201943618644
time: '2025-01-28 01:39:16.349910021'
depth: 19319.910097104508
name: '2025-01-28T01:39:16.349910+00:00'
magnitude: 0.581657886505127
magnitude_type: 'semblance'
extras:
  n_picks: 8
  n_stations: 9
  semblance: 0.581657886505127
--- !pf.Event
lat: 36.40275
lon: 25.39867
north_shift: 11120.199739176907
east_shift: 11392.493061085757
time: '2025-01-28 01:39:58.989909887'
depth: 20609.62944850613
name: '2025-01-28T01:39:58.989910+00:00'
magnitude: 0.7261872887611389
magnitude_type: 'semblance'
extras:
  n_picks: 14
  n_stations: 9
  semblance: 0.7261872887611389
--- !pf.Event
lat: 36.40275
lon: 25.39867
north_shift: 10155.991660169808
east_shift: 12451.237215408342
time: '2025-01-28 01:40:59.919909954'
depth: 18976.532062284645
name: '2025-01-28T01:40:59.919910+00:00'
magnitude: 0.48868265748023987
magnitude_type: 'semblance'
extras:
  n_picks: 8
  n_stations: 9
  semblance: 0.48868265748023987
--- !pf.Event
lat: 36.40275
lon: 25.39867
north_shift: 11351.781171889359
east_shift: 18338.635520882013
time: '2025-01-28 01:42:10.249910116'
depth: 13430.440044051875
name: '2025-01-28T01:42:10.249910+00:00'
magnitude: 0.6515862941741943
magnitude_type: 'semblance'
extras:
  n_picks: 10
  n_stations: 9
  semblance: 0.6515862941741943
--- !pf.Event
lat: 36.40275
lon: 25.39867
north_shift: 9716.993336591067
east_shift: 13735.613671866951
time: '2025-01-28 01:42:35.099910021'
depth: 17442.096227843358
name: '2025-01-28T01:42:35.099910+00:00'
magnitude: 1.0352978706359863
magnitude_type: 'semblance'
extras:
  n_picks: 15
  n_stations: 9
  semblance: 1.0352978706359863
--- !pf.Event
lat: 36.40275
lon: 25.39867
north_shift: 10559.796357643838
east_shift: 14593.399655639054
time: '2025-01-28 01:45:27.629909992'
depth: 17990.512342242437
name: '2025-01-28T01:45:27.629910+00:00'
magnitude: 1.0149586200714111
magnitude_type: 'semblance'
extras:
  n_picks: 15
  n_stations: 9
  semblance: 1.0149586200714111
--- !pf.Event
lat: 36.40275
lon: 25.39867
north_shift: 9379.808254306106
east_shift: 11447.810892175676
time: '2025-01-28 01:46:19.029910088'
depth: 19476.77026355716
name: '2025-01-28T01:46:19.029910+00:00'
magnitude: 1.237876296043396
magnitude_type: 'semblance'
extras:
  n_picks: 17
  n_stations: 9
  semblance: 1.237876296043396
--- !pf.Event
lat: 36.40275
lon: 25.39867
north_shift: 9219.762459008585
east_shift: 10994.354392738745
time: '2025-01-28 01:47:52.07991004'
depth: 18867.30530604617
name: '2025-01-28T01:47:52.079910+00:00'
magnitude: 0.6863095164299011
magnitude_type: 'semblance'
extras:
  n_picks: 11
  n_stations: 9
  semblance: 0.6863095164299011
--- !pf.Event
lat: 36.40275
lon: 25.39867
north_shift: 9544.374693342817
east_shift: 12334.331810898746
time: '2025-01-28 01:48:09.679909945'
depth: 18755.147685043114
name: '2025-01-28T01:48:09.679910+00:00'
magnitude: 0.6985877752304077
magnitude_type: 'semblance'
extras:
  n_picks: 11
  n_stations: 9
  semblance: 0.6985877752304077
--- !pf.Event
lat: 36.40275
lon: 25.39867
north_shift: 10124.571374595556
east_shift: 11863.202681345245
time: '2025-01-28 01:48:45.599910021'
depth: 19295.323624229633
name: '2025-01-28T01:48:45.599910+00:00'
magnitude: 0.5407530665397644
magnitude_type: 'semblance'
extras:
  n_picks: 10
  n_stations: 9
  semblance: 0.5407530665397644
--- !pf.Event
lat: 36.40275
lon: 25.39867
north_shift: 10432.549736604014
east_shift: 14500.395163358458
time: '2025-01-28 01:50:16.559910059'
depth: 16639.565482202695
name: '2025-01-28T01:50:16.559910+00:00'
magnitude: 0.8982924818992615
magnitude_type: 'semblance'
extras:
  n_picks: 12
  n_stations: 9
  semblance: 0.8982924818992615
--- !pf.Event
lat: 36.40275
lon: 25.39867
north_shift: 10521.924671095645
east_shift: 17189.800392061188
time: '2025-01-28 01:51:37.979909897'
depth: 16806.694171478255
name: '2025-01-28T01:51:37.979910+00:00'
magnitude: 0.749485969543457
magnitude_type: 'semblance'
extras:
  n_picks: 14
  n_stations: 9
  semblance: 0.749485969543457
--- !pf.Event
lat: 36.40275
lon: 25.39867
north_shift: 10502.240765509394
east_shift: 15475.149731441534
time: '2025-01-28 01:51:55.399909973'
depth: 16731.241910438206
name: '2025-01-28T01:51:55.399910+00:00'
magnitude: 0.7063990831375122
magnitude_type: 'semblance'
extras:
  n_picks: 10
  n_stations: 9
  semblance: 0.7063990831375122
--- !pf.Event
lat: 36.40275
lon: 25.39867
north_shift: 10337.504338569093
east_shift: 14962.534885246592
time: '2025-01-28 01:56:38.439909935'
depth: 17476.144604986603
name: '2025-01-28T01:56:38.439910+00:00'
magnitude: 0.47664979100227356
magnitude_type: 'semblance'
extras:
  n_picks: 8
  n_stations: 9
  semblance: 0.47664979100227356
--- !pf.Event
lat: 36.40275
lon: 25.39867
north_shift: 13588.03208228264
east_shift: 18833.702567402917
time: '2025-01-28 01:57:32.229909897'
depth: 11428.426453449129
name: '2025-01-28T01:57:32.229910+00:00'
magnitude: 0.8132656812667847
magnitude_type: 'semblance'
extras:
  n_picks: 14
  n_stations: 9
  semblance: 0.8132656812667847
--- !pf.Event
lat: 36.40275
lon: 25.39867
north_shift: 8786.934122671371
east_shift: 12501.08791926603
time: '2025-01-28 01:59:09.179909945'
depth: 16848.394568367647
name: '2025-01-28T01:59:09.179910+00:00'
magnitude: 0.807126522064209
magnitude_type: 'semblance'
extras:
  n_picks: 14
  n_stations: 9
  semblance: 0.807126522064209
--- !pf.Event
lat: 36.40275
lon: 25.39867
north_shift: 10584.320905830838
east_shift: 15766.527460030426
time: '2025-01-28 01:59:30.389909983'
depth: 15821.782968408816
name: '2025-01-28T01:59:30.389910+00:00'
magnitude: 1.0698813199996948
magnitude_type: 'semblance'
extras:
  n_picks: 15
  n_stations: 9
  semblance: 1.0698813199996948
--- !pf.Event
lat: 36.40275
lon: 25.39867
north_shift: 13567.013463874637
east_shift: 18281.79252009982
time: '2025-01-28 01:59:57.849910021'
depth: 10587.572860223914
name: '2025-01-28T01:59:57.849910+00:00'
magnitude: 0.6402130126953125
magnitude_type: 'semblance'
extras:
  n_picks: 14
  n_stations: 9
  semblance: 0.6402130126953125
--- !pf.Event
lat: 36.40275
lon: 25.39867
north_shift: 9294.626623339447
east_shift: 13656.178166560438
time: '2025-01-28 02:00:18.32991004'
depth: 16234.404198672495
name: '2025-01-28T02:00:18.329910+00:00'
magnitude: 0.9472708702087402
magnitude_type: 'semblance'
extras:
  n_picks: 14
  n_stations: 9
  semblance: 0.9472708702087402
--- !pf.Event
lat: 36.40275
lon: 25.39867
north_shift: 9443.60206508976
east_shift: 12652.269826618445
time: '2025-01-28 02:01:19.139909983'
depth: 17783.554434989815
name: '2025-01-28T02:01:19.139910+00:00'
magnitude: 1.1678662300109863
magnitude_type: 'semblance'
extras:
  n_picks: 16
  n_stations: 9
  semblance: 1.1678662300109863
--- !pf.Event
lat: 36.40275
lon: 25.39867
north_shift: 11228.59207490509
east_shift: 16577.385749219728
time: '2025-01-28 02:02:35.32991004'
depth: 15248.044685040366
name: '2025-01-28T02:02:35.329910+00:00'
magnitude: 0.824802041053772
magnitude_type: 'semblance'
extras:
  n_picks: 13
  n_stations: 9
  semblance: 0.824802041053772
--- !pf.Event
lat: 36.40275
lon: 25.39867
north_shift: 10746.025445965912
east_shift: 18819.723026351494
time: '2025-01-28 02:03:19.299910069'
depth: 362.9035816635299
name: '2025-01-28T02:03:19.299910+00:00'
magnitude: 0.7167816162109375
magnitude_type: 'semblance'
extras:
  n_picks: 14
  n_stations: 9
  semblance: 0.7167816162109375
--- !pf.Event
lat: 36.40275
lon: 25.39867
north_shift: 552.3968825679589
east_shift: 1452.5293350852378
time: '2025-01-28 02:03:59.019910097'
depth: 3967.975077062636
name: '2025-01-28T02:03:59.019910+00:00'
magnitude: 0.8506161570549011
magnitude_type: 'semblance'
extras:
  n_picks: 10
  n_stations: 9
  semblance: 0.8506161570549011
--- !pf.Event
lat: 36.40275
lon: 25.39867
north_shift: 10638.706077430992
east_shift: 17277.739329366777
time: '2025-01-28 02:04:31.279910088'
depth: 15002.883468755912
name: '2025-01-28T02:04:31.279910+00:00'
magnitude: 0.9487661123275757
magnitude_type: 'semblance'
extras:
  n_picks: 15
  n_stations: 9
  semblance: 0.9487661123275757
--- !pf.Event
lat: 36.40275
lon: 25.39867
north_shift: 11087.981539293147
east_shift: 16566.515483856234
time: '2025-01-28 02:06:40.689909935'
depth: 15742.424767506485
name: '2025-01-28T02:06:40.689910+00:00'
magnitude: 0.9519824385643005
magnitude_type: 'semblance'
extras:
  n_picks: 15
  n_stations: 9
  semblance: 0.9519824385643005
--- !pf.Event
lat: 36.40275
lon: 25.39867
north_shift: 9292.933418740777
east_shift: 7711.939784328654
time: '2025-01-28 02:06:54.109910011'
depth: 21281.90509675445
name: '2025-01-28T02:06:54.109910+00:00'
magnitude: 0.9138779044151306
magnitude_type: 'semblance'
extras:
  n_picks: 15
  n_stations: 9
  semblance: 0.9138779044151306
--- !pf.Event
lat: 36.40275
lon: 25.39867
north_shift: 13221.164839870093
east_shift: 18937.1187550453
time: '2025-01-28 02:07:55.659909964'
depth: 11008.105318337955
name: '2025-01-28T02:07:55.659910+00:00'
magnitude: 0.7820514440536499
magnitude_type: 'semblance'
extras:
  n_picks: 13
  n_stations: 9
  semblance: 0.7820514440536499
--- !pf.Event
lat: 36.40275
lon: 25.39867
north_shift: 10286.336278730243
east_shift: 16144.953680204315
time: '2025-01-28 02:08:07.249910116'
depth: 15527.11443854085
name: '2025-01-28T02:08:07.249910+00:00'
magnitude: 0.9016221165657043
magnitude_type: 'semblance'
extras:
  n_picks: 15
  n_stations: 9
  semblance: 0.9016221165657043
--- !pf.Event
lat: 36.40275
lon: 25.39867
north_shift: 8581.36624295898
east_shift: 7282.861763706452
time: '2025-01-28 02:09:02.019910097'
depth: 18893.221892522382
name: '2025-01-28T02:09:02.019910+00:00'
magnitude: 0.5447779297828674
magnitude_type: 'semblance'
extras:
  n_picks: 7
  n_stations: 9
  semblance: 0.5447779297828674
--- !pf.Event
lat: 36.40275
lon: 25.39867
north_shift: 10480.477917450278
east_shift: 14016.04084794982
time: '2025-01-28 02:10:20.659909964'
depth: 16566.71607919011
name: '2025-01-28T02:10:20.659910+00:00'
magnitude: 0.5111530423164368
magnitude_type: 'semblance'
extras:
  n_picks: 8
  n_stations: 9
  semblance: 0.5111530423164368
--- !pf.Event
lat: 36.40275
lon: 25.39867
north_shift: 9631.908677560707
east_shift: 10206.362053164268
time: '2025-01-28 02:11:01.679909945'
depth: 19329.07795569173
name: '2025-01-28T02:11:01.679910+00:00'
magnitude: 0.7677364349365234
magnitude_type: 'semblance'
extras:
  n_picks: 10
  n_stations: 9
  semblance: 0.7677364349365234
--- !pf.Event
lat: 36.40275
lon: 25.39867
north_shift: 10576.047075529945
east_shift: 14752.632293163066
time: '2025-01-28 02:12:27.929909945'
depth: 16863.429329787952
name: '2025-01-28T02:12:27.929910+00:00'
magnitude: 0.8991161584854126
magnitude_type: 'semblance'
extras:
  n_picks: 15
  n_stations: 9
  semblance: 0.8991161584854126
--- !pf.Event
lat: 36.40275
lon: 25.39867
north_shift: 10676.64997438003
east_shift: 14505.088167180598
time: '2025-01-28 02:12:43.08991003'
depth: 16543.87259988043
name: '2025-01-28T02:12:43.089910+00:00'
magnitude: 0.7440730929374695
magnitude_type: 'semblance'
extras:
  n_picks: 13
  n_stations: 9
  semblance: 0.7440730929374695
--- !pf.Event
lat: 36.40275
lon: 25.39867
north_shift: 9872.107649513526
east_shift: 13839.918260901975
time: '2025-01-28 02:13:58.219909906'
depth: 16125.12906603655
name: '2025-01-28T02:13:58.219910+00:00'
magnitude: 0.6600569486618042
magnitude_type: 'semblance'
extras:
  n_picks: 11
  n_stations: 9
  semblance: 0.6600569486618042
--- !pf.Event
lat: 36.40275
lon: 25.39867
north_shift: 8545.345271317528
east_shift: 9355.858302371109
time: '2025-01-28 02:16:00.399909973'
depth: 19032.093989800895
name: '2025-01-28T02:16:00.399910+00:00'
magnitude: 0.4675409495830536
magnitude_type: 'semblance'
extras:
  n_picks: 10
  n_stations: 9
  semblance: 0.4675409495830536
--- !pf.Event
lat: 36.40275
lon: 25.39867
north_shift: 9358.829067321962
east_shift: 13936.466325513551
time: '2025-01-28 02:16:41.959909916'
depth: 15874.204872952074
name: '2025-01-28T02:16:41.959910+00:00'
magnitude: 0.7685961723327637
magnitude_type: 'semblance'
extras:
  n_picks: 14
  n_stations: 9
  semblance: 0.7685961723327637
--- !pf.Event
lat: 36.40275
lon: 25.39867
north_shift: 12481.50648124782
east_shift: 16430.419328350905
time: '2025-01-28 02:17:35.459909916'
depth: 17804.039895727146
name: '2025-01-28T02:17:35.459910+00:00'
magnitude: 0.6498873829841614
magnitude_type: 'semblance'
extras:
  n_picks: 13
  n_stations: 9
  semblance: 0.6498873829841614
--- !pf.Event
lat: 36.40275
lon: 25.39867
north_shift: 10976.081399433895
east_shift: 15072.876512907425
time: '2025-01-28 02:18:02.129909992'
depth: 16099.824007961488
name: '2025-01-28T02:18:02.129910+00:00'
magnitude: 1.0795347690582275
magnitude_type: 'semblance'
extras:
  n_picks: 16
  n_stations: 9
  semblance: 1.0795347690582275
--- !pf.Event
lat: 36.40275
lon: 25.39867
north_shift: 9600.125963705023
east_shift: 14867.389216306778
time: '2025-01-28 02:18:37.399909973'
depth: 15101.716780585044
name: '2025-01-28T02:18:37.399910+00:00'
magnitude: 0.7936768531799316
magnitude_type: 'semblance'
extras:
  n_picks: 14
  n_stations: 9
  semblance: 0.7936768531799316
--- !pf.Event
lat: 36.40275
lon: 25.39867
north_shift: 9794.511605037336
east_shift: 11749.299589676863
time: '2025-01-28 02:19:46.989909887'
depth: 18861.445441807762
name: '2025-01-28T02:19:46.989910+00:00'
magnitude: 0.7381730675697327
magnitude_type: 'semblance'
extras:
  n_picks: 9
  n_stations: 9
  semblance: 0.7381730675697327
--- !pf.Event
lat: 36.40275
lon: 25.39867
north_shift: 9389.821728675646
east_shift: 12730.662256428886
time: '2025-01-28 02:20:28.039910078'
depth: 17599.788902877866
name: '2025-01-28T02:20:28.039910+00:00'
magnitude: 0.969169557094574
magnitude_type: 'semblance'
extras:
  n_picks: 13
  n_stations: 9
  semblance: 0.969169557094574
--- !pf.Event
lat: 36.40275
lon: 25.39867
north_shift: 11020.807938697231
east_shift: 16558.983755697576
time: '2025-01-28 02:21:31.559910059'
depth: 15541.630296183419
name: '2025-01-28T02:21:31.559910+00:00'
magnitude: 0.9624428749084473
magnitude_type: 'semblance'
extras:
  n_picks: 14
  n_stations: 9
  semblance: 0.9624428749084473
--- !pf.Event
lat: 36.40275
lon: 25.39867
north_shift: 10240.959200362708
east_shift: 5945.016942052531
time: '2025-01-28 02:22:13.119910002'
depth: 23101.386890680686
name: '2025-01-28T02:22:13.119910+00:00'
magnitude: 0.6362450122833252
magnitude_type: 'semblance'
extras:
  n_picks: 10
  n_stations: 9
  semblance: 0.6362450122833252
--- !pf.Event
lat: 36.40275
lon: 25.39867
north_shift: 9485.15995006818
east_shift: 10300.446509960431
time: '2025-01-28 02:23:13.58991003'
depth: 19734.664003496906
name: '2025-01-28T02:23:13.589910+00:00'
magnitude: 0.5766558647155762
magnitude_type: 'semblance'
extras:
  n_picks: 11
  n_stations: 9
  semblance: 0.5766558647155762
--- !pf.Event
lat: 36.40275
lon: 25.39867
north_shift: 9482.635906983336
east_shift: 11277.573251506697
time: '2025-01-28 02:23:34.959909916'
depth: 18438.965197178142
name: '2025-01-28T02:23:34.959910+00:00'
magnitude: 1.0514286756515503
magnitude_type: 'semblance'
extras:
  n_picks: 18
  n_stations: 9
  semblance: 1.0514286756515503
--- !pf.Event
lat: 36.40275
lon: 25.39867
north_shift: 10535.581976020614
east_shift: 15838.981741132102
time: '2025-01-28 02:24:15.049910069'
depth: 16548.608620048133
name: '2025-01-28T02:24:15.049910+00:00'
magnitude: 1.2052854299545288
magnitude_type: 'semblance'
extras:
  n_picks: 17
  n_stations: 9
  semblance: 1.2052854299545288
--- !pf.Event
lat: 36.40275
lon: 25.39867
north_shift: 24601.97482657085
east_shift: 33319.75637078099
time: '2025-01-28 02:25:24.979909897'
depth: 1283.6707053471125
name: '2025-01-28T02:25:24.979910+00:00'
magnitude: 0.478556752204895
magnitude_type: 'semblance'
extras:
  n_picks: 7
  n_stations: 9
  semblance: 0.478556752204895
--- !pf.Event
lat: 36.40275
lon: 25.39867
north_shift: 10935.160070122638
east_shift: 15084.280291770234
time: '2025-01-28 02:26:05.269910097'
depth: 16230.165817768884
name: '2025-01-28T02:26:05.269910+00:00'
magnitude: 1.1266438961029053
magnitude_type: 'semblance'
extras:
  n_picks: 15
  n_stations: 9
  semblance: 1.1266438961029053
--- !pf.Event
lat: 36.40275
lon: 25.39867
north_shift: 10359.594353318676
east_shift: 18377.155100753153
time: '2025-01-28 02:26:25.279910088'
depth: 749.7056175675515
name: '2025-01-28T02:26:25.279910+00:00'
magnitude: 0.6588501930236816
magnitude_type: 'semblance'
extras:
  n_picks: 10
  n_stations: 9
  semblance: 0.6588501930236816
--- !pf.Event
lat: 36.40275
lon: 25.39867
north_shift: 9390.240971929636
east_shift: 12707.460755028935
time: '2025-01-28 02:27:37.149909973'
depth: 17803.596972696858
name: '2025-01-28T02:27:37.149910+00:00'
magnitude: 1.153627634048462
magnitude_type: 'semblance'
extras:
  n_picks: 16
  n_stations: 9
  semblance: 1.153627634048462
--- !pf.Event
lat: 36.40275
lon: 25.39867
north_shift: 10736.482998124276
east_shift: 15449.596994226675
time: '2025-01-28 02:28:25.939909935'
depth: 16326.324866321213
name: '2025-01-28T02:28:25.939910+00:00'
magnitude: 0.7310813665390015
magnitude_type: 'semblance'
extras:
  n_picks: 8
  n_stations: 9
  semblance: 0.7310813665390015
--- !pf.Event
lat: 36.40275
lon: 25.39867
north_shift: 13399.987736862633
east_shift: 18031.88362571801
time: '2025-01-28 02:28:38.739909887'
depth: 9960.402089630119
name: '2025-01-28T02:28:38.739910+00:00'
magnitude: 0.7803720235824585
magnitude_type: 'semblance'
extras:
  n_picks: 13
  n_stations: 9
  semblance: 0.7803720235824585
--- !pf.Event
lat: 36.40275
lon: 25.39867
north_shift: 9329.506066586664
east_shift: 10702.943733776052
time: '2025-01-28 02:29:55.879909992'
depth: 19597.266380946527
name: '2025-01-28T02:29:55.879910+00:00'
magnitude: 1.1689317226409912
magnitude_type: 'semblance'
extras:
  n_picks: 17
  n_stations: 9
  semblance: 1.1689317226409912
--- !pf.Event
lat: 36.40275
lon: 25.39867
north_shift: 10121.648125486116
east_shift: 15389.16953115003
time: '2025-01-28 02:31:22.299910069'
depth: 16094.961949457309
name: '2025-01-28T02:31:22.299910+00:00'
magnitude: 0.9687084555625916
magnitude_type: 'semblance'
extras:
  n_picks: 14
  n_stations: 9
  semblance: 0.9687084555625916
--- !pf.Event
lat: 36.40275
lon: 25.39867
north_shift: 12301.736955824888
east_shift: 18676.400905624338
time: '2025-01-28 02:31:55.549910069'
depth: 10664.351866344166
name: '2025-01-28T02:31:55.549910+00:00'
magnitude: 0.4727541208267212
magnitude_type: 'semblance'
extras:
  n_picks: 6
  n_stations: 9
  semblance: 0.4727541208267212
--- !pf.Event
lat: 36.40275
lon: 25.39867
north_shift: 9830.06980259477
east_shift: 14441.583555153587
time: '2025-01-28 02:32:37.599910021'
depth: 14083.804818595541
name: '2025-01-28T02:32:37.599910+00:00'
magnitude: 0.5351108312606812
magnitude_type: 'semblance'
extras:
  n_picks: 8
  n_stations: 9
  semblance: 0.5351108312606812
--- !pf.Event
lat: 36.40275
lon: 25.39867
north_shift: 9143.89786109129
east_shift: 10268.740370732443
time: '2025-01-28 02:32:56.369910002'
depth: 19592.469605470167
name: '2025-01-28T02:32:56.369910+00:00'
magnitude: 0.8766516447067261
magnitude_type: 'semblance'
extras:
  n_picks: 14
  n_stations: 9
  semblance: 0.8766516447067261
--- !pf.Event
lat: 36.40275
lon: 25.39867
north_shift: 9340.536967691296
east_shift: 11478.199620203377
time: '2025-01-28 02:33:41.469909906'
depth: 18221.043084367535
name: '2025-01-28T02:33:41.469910+00:00'
magnitude: 0.9117138385772705
magnitude_type: 'semblance'
extras:
  n_picks: 15
  n_stations: 9
  semblance: 0.9117138385772705
--- !pf.Event
lat: 36.40275
lon: 25.39867
north_shift: 10808.114531360272
east_shift: 17219.48449859145
time: '2025-01-28 02:34:06.969909906'
depth: 14695.49851856575
name: '2025-01-28T02:34:06.969910+00:00'
magnitude: 1.1268965005874634
magnitude_type: 'semblance'
extras:
  n_picks: 17
  n_stations: 9
  semblance: 1.1268965005874634
--- !pf.Event
lat: 36.40275
lon: 25.39867
north_shift: 9543.413681431022
east_shift: 13935.814306474935
time: '2025-01-28 02:35:02.749910116'
depth: 17136.649824885855
name: '2025-01-28T02:35:02.749910+00:00'
magnitude: 1.150691270828247
magnitude_type: 'semblance'
extras:
  n_picks: 16
  n_stations: 9
  semblance: 1.150691270828247
--- !pf.Event
lat: 36.40275
lon: 25.39867
north_shift: 10804.844911347755
east_shift: 15630.736348387225
time: '2025-01-28 02:35:34.519910097'
depth: 13743.551680202958
name: '2025-01-28T02:35:34.519910+00:00'
magnitude: 0.7540560364723206
magnitude_type: 'semblance'
extras:
  n_picks: 13
  n_stations: 9
  semblance: 0.7540560364723206
--- !pf.Event
lat: 36.40275
lon: 25.39867
north_shift: 10418.237472895138
east_shift: 15002.96913735421
time: '2025-01-28 02:36:45.519910097'
depth: 17386.682261924652
name: '2025-01-28T02:36:45.519910+00:00'
magnitude: 1.0245634317398071
magnitude_type: 'semblance'
extras:
  n_picks: 15
  n_stations: 9
  semblance: 1.0245634317398071
--- !pf.Event
lat: 36.40275
lon: 25.39867
north_shift: 12731.299263310426
east_shift: 19124.953544698663
time: '2025-01-28 02:37:53.609910011'
depth: 9895.7333065653
name: '2025-01-28T02:37:53.609910+00:00'
magnitude: 0.5074372887611389
magnitude_type: 'semblance'
extras:
  n_picks: 8
  n_stations: 9
  semblance: 0.5074372887611389
--- !pf.Event
lat: 36.40275
lon: 25.39867
north_shift: 10789.460831821647
east_shift: 14535.56750418144
time: '2025-01-28 02:38:32.979909897'
depth: 15822.901635036409
name: '2025-01-28T02:38:32.979910+00:00'
magnitude: 0.8127204775810242
magnitude_type: 'semblance'
extras:
  n_picks: 13
  n_stations: 9
  semblance: 0.8127204775810242
--- !pf.Event
lat: 36.40275
lon: 25.39867
north_shift: 10646.535140202535
east_shift: 14405.706895307008
time: '2025-01-28 02:39:12.419909954'
depth: 17416.494026813478
name: '2025-01-28T02:39:12.419910+00:00'
magnitude: 0.8675119280815125
magnitude_type: 'semblance'
extras:
  n_picks: 14
  n_stations: 9
  semblance: 0.8675119280815125
--- !pf.Event
lat: 36.40275
lon: 25.39867
north_shift: 10394.242764048378
east_shift: 14454.617226538412
time: '2025-01-28 02:40:57.369910002'
depth: 16356.870757102422
name: '2025-01-28T02:40:57.369910+00:00'
magnitude: 0.956717848777771
magnitude_type: 'semblance'
extras:
  n_picks: 15
  n_stations: 9
  semblance: 0.956717848777771
--- !pf.Event
lat: 36.40275
lon: 25.39867
north_shift: 11074.152471487456
east_shift: 14932.963727151091
time: '2025-01-28 02:42:54.299910069'
depth: 16129.74417969557
name: '2025-01-28T02:42:54.299910+00:00'
magnitude: 0.9131128191947937
magnitude_type: 'semblance'
extras:
  n_picks: 14
  n_stations: 9
  semblance: 0.9131128191947937
--- !pf.Event
lat: 36.40275
lon: 25.39867
north_shift: 11078.050624846557
east_shift: 14826.322074639085
time: '2025-01-28 02:43:30.399909973'
depth: 15998.458736557595
name: '2025-01-28T02:43:30.399910+00:00'
magnitude: 0.6443185210227966
magnitude_type: 'semblance'
extras:
  n_picks: 12
  n_stations: 9
  semblance: 0.6443185210227966
--- !pf.Event
lat: 36.40275
lon: 25.39867
north_shift: 10885.232997938787
east_shift: 15239.890843700661
time: '2025-01-28 02:44:03.479909897'
depth: 16037.398508354076
name: '2025-01-28T02:44:03.479910+00:00'
magnitude: 0.47317323088645935
magnitude_type: 'semblance'
extras:
  n_picks: 10
  n_stations: 9
  semblance: 0.47317323088645935
--- !pf.Event
lat: 36.40275
lon: 25.39867
north_shift: 9570.95688467956
east_shift: 10994.639647867123
time: '2025-01-28 02:46:23.559910059'
depth: 19396.74200521571
name: '2025-01-28T02:46:23.559910+00:00'
magnitude: 1.0398304462432861
magnitude_type: 'semblance'
extras:
  n_picks: 18
  n_stations: 9
  semblance: 1.0398304462432861
--- !pf.Event
lat: 36.40275
lon: 25.39867
north_shift: 10488.47269322721
east_shift: 12371.733446459477
time: '2025-01-28 02:47:22.409909964'
depth: 13404.410562991887
name: '2025-01-28T02:47:22.409910+00:00'
magnitude: 0.6237657070159912
magnitude_type: 'semblance'
extras:
  n_picks: 12
  n_stations: 9
  semblance: 0.6237657070159912
--- !pf.Event
lat: 36.40275
lon: 25.39867
north_shift: 10441.929654797052
east_shift: 14097.780415949883
time: '2025-01-28 02:47:39.619910002'
depth: 16425.893545641607
name: '2025-01-28T02:47:39.619910+00:00'
magnitude: 1.07132887840271
magnitude_type: 'semblance'
extras:
  n_picks: 18
  n_stations: 9
  semblance: 1.07132887840271
--- !pf.Event
lat: 36.40275
lon: 25.39867
north_shift: 18041.029293899
east_shift: 24299.66425271268
time: '2025-01-28 02:48:48.969909906'
depth: 2593.184653637754
name: '2025-01-28T02:48:48.969910+00:00'
magnitude: 0.6104162931442261
magnitude_type: 'semblance'
extras:
  n_picks: 13
  n_stations: 9
  semblance: 0.6104162931442261
--- !pf.Event
lat: 36.40275
lon: 25.39867
north_shift: 11338.540463805692
east_shift: 14682.725232089191
time: '2025-01-28 02:49:18.659909964'
depth: 16739.302484804386
name: '2025-01-28T02:49:18.659910+00:00'
magnitude: 0.5932811498641968
magnitude_type: 'semblance'
extras:
  n_picks: 10
  n_stations: 9
  semblance: 0.5932811498641968
--- !pf.Event
lat: 36.40275
lon: 25.39867
north_shift: 11410.332954828089
east_shift: 15847.451346469195
time: '2025-01-28 02:49:57.669909954'
depth: 15761.39199290606
name: '2025-01-28T02:49:57.669910+00:00'
magnitude: 0.7738634943962097
magnitude_type: 'semblance'
extras:
  n_picks: 11
  n_stations: 9
  semblance: 0.7738634943962097
--- !pf.Event
lat: 36.40275
lon: 25.39867
north_shift: 11005.592090782571
east_shift: 14789.55062885864
time: '2025-01-28 02:50:47.08991003'
depth: 17053.475417430032
name: '2025-01-28T02:50:47.089910+00:00'
magnitude: 0.7665156722068787
magnitude_type: 'semblance'
extras:
  n_picks: 15
  n_stations: 9
  semblance: 0.7665156722068787
--- !pf.Event
lat: 36.40275
lon: 25.39867
north_shift: 11227.972514509216
east_shift: 15570.03238459211
time: '2025-01-28 02:51:41.789910078'
depth: 16486.813975704652
name: '2025-01-28T02:51:41.789910+00:00'
magnitude: 0.9610835909843445
magnitude_type: 'semblance'
extras:
  n_picks: 15
  n_stations: 9
  semblance: 0.9610835909843445
--- !pf.Event
lat: 36.40275
lon: 25.39867
north_shift: 13746.408842612236
east_shift: 18204.574227087163
time: '2025-01-28 02:53:03.359910011'
depth: 10458.513136384672
name: '2025-01-28T02:53:03.359910+00:00'
magnitude: 0.7172828316688538
magnitude_type: 'semblance'
extras:
  n_picks: 14
  n_stations: 9
  semblance: 0.7172828316688538
--- !pf.Event
lat: 36.40275
lon: 25.39867
north_shift: 10792.344114630532
east_shift: 14678.623694757567
time: '2025-01-28 02:53:49.459909916'
depth: 16828.053203300216
name: '2025-01-28T02:53:49.459910+00:00'
magnitude: 0.4533293545246124
magnitude_type: 'semblance'
extras:
  n_picks: 10
  n_stations: 9
  semblance: 0.4533293545246124
--- !pf.Event
lat: 36.40275
lon: 25.39867
north_shift: 10443.444300388199
east_shift: 11834.149961516487
time: '2025-01-28 02:55:47.779910088'
depth: 19695.361232789197
name: '2025-01-28T02:55:47.779910+00:00'
magnitude: 0.5536821484565735
magnitude_type: 'semblance'
extras:
  n_picks: 9
  n_stations: 9
  semblance: 0.5536821484565735
--- !pf.Event
lat: 36.40275
lon: 25.39867
north_shift: 11660.828258938818
east_shift: 17125.190810309992
time: '2025-01-28 02:56:18.989909887'
depth: 14067.605090585346
name: '2025-01-28T02:56:18.989910+00:00'
magnitude: 0.6851963996887207
magnitude_type: 'semblance'
extras:
  n_picks: 15
  n_stations: 9
  semblance: 0.6851963996887207
--- !pf.Event
lat: 36.40275
lon: 25.39867
north_shift: 11314.888720656218
east_shift: 14983.678906085213
time: '2025-01-28 02:57:05.289910078'
depth: 17348.624010216317
name: '2025-01-28T02:57:05.289910+00:00'
magnitude: 0.6021209955215454
magnitude_type: 'semblance'
extras:
  n_picks: 13
  n_stations: 9
  semblance: 0.6021209955215454
--- !pf.Event
lat: 36.40275
lon: 25.39867
north_shift: 11356.881359365707
east_shift: 15743.497179065487
time: '2025-01-28 02:58:08.409909964'
depth: 16541.77527058044
name: '2025-01-28T02:58:08.409910+00:00'
magnitude: 0.8545827865600586
magnitude_type: 'semblance'
extras:
  n_picks: 16
  n_stations: 9
  semblance: 0.8545827865600586
--- !pf.Event
lat: 36.40275
lon: 25.39867
north_shift: 11242.59289161917
east_shift: 15171.223260189428
time: '2025-01-28 02:58:29.529910088'
depth: 16946.83825321681
name: '2025-01-28T02:58:29.529910+00:00'
magnitude: 1.0192971229553223
magnitude_type: 'semblance'
extras:
  n_picks: 18
  n_stations: 9
  semblance: 1.0192971229553223
--- !pf.Event
lat: 36.40275
lon: 25.39867
north_shift: 11146.372795056937
east_shift: 15666.582576998107
time: '2025-01-28 02:59:29.019910097'
depth: 16461.294171056918
name: '2025-01-28T02:59:29.019910+00:00'
magnitude: 0.882010281085968
magnitude_type: 'semblance'
extras:
  n_picks: 17
  n_stations: 9
  semblance: 0.882010281085968
--- !pf.Event
lat: 36.40275
lon: 25.39867
north_shift: 10881.005041588121
east_shift: 11254.889637802728
time: '2025-01-28 03:00:01.889909983'
depth: 20086.353656706655
name: '2025-01-28T03:00:01.889910+00:00'
magnitude: 0.5332537293434143
magnitude_type: 'semblance'
extras:
  n_picks: 11
  n_stations: 9
  semblance: 0.5332537293434143
--- !pf.Event
lat: 36.40275
lon: 25.39867
north_shift: 11143.879569745677
east_shift: 15920.15880938347
time: '2025-01-28 03:00:27.889909983'
depth: 16170.944067919878
name: '2025-01-28T03:00:27.889910+00:00'
magnitude: 0.8123195171356201
magnitude_type: 'semblance'
extras:
  n_picks: 15
  n_stations: 9
  semblance: 0.8123195171356201
--- !pf.Event
lat: 36.40275
lon: 25.39867
north_shift: 10465.071905174813
east_shift: 11464.097932483402
time: '2025-01-28 03:00:55.309910059'
depth: 19689.76506082719
name: '2025-01-28T03:00:55.309910+00:00'
magnitude: 0.5715218186378479
magnitude_type: 'semblance'
extras:
  n_picks: 13
  n_stations: 9
  semblance: 0.5715218186378479
--- !pf.Event
lat: 36.40275
lon: 25.39867
north_shift: 11079.602985227091
east_shift: 14818.797114073852
time: '2025-01-28 03:02:16.539910078'
depth: 16025.202965894141
name: '2025-01-28T03:02:16.539910+00:00'
magnitude: 1.1603180170059204
magnitude_type: 'semblance'
extras:
  n_picks: 16
  n_stations: 9
  semblance: 1.1603180170059204
--- !pf.Event
lat: 36.40275
lon: 25.39867
north_shift: 10628.071412465319
east_shift: 14307.722715418864
time: '2025-01-28 03:03:28.979909897'
depth: 16473.792341501052
name: '2025-01-28T03:03:28.979910+00:00'
magnitude: 1.019270658493042
magnitude_type: 'semblance'
extras:
  n_picks: 15
  n_stations: 9
  semblance: 1.019270658493042
--- !pf.Event
lat: 36.40275
lon: 25.39867
north_shift: 13411.726000508665
east_shift: 18614.462903300308
time: '2025-01-28 03:03:56.57991004'
depth: 10946.49031105217
name: '2025-01-28T03:03:56.579910+00:00'
magnitude: 1.1375306844711304
magnitude_type: 'semblance'
extras:
  n_picks: 17
  n_stations: 9
  semblance: 1.1375306844711304
--- !pf.Event
lat: 36.40275
lon: 25.39867
north_shift: 12252.289852069543
east_shift: 15868.268358587358
time: '2025-01-28 03:05:03.239909887'
depth: 15400.269887698363
name: '2025-01-28T03:05:03.239910+00:00'
magnitude: 0.8993543982505798
magnitude_type: 'semblance'
extras:
  n_picks: 12
  n_stations: 9
  semblance: 0.8993543982505798
--- !pf.Event
lat: 36.40275
lon: 25.39867
north_shift: 13941.914711105857
east_shift: 18079.406224780218
time: '2025-01-28 03:07:16.259910107'
depth: 11373.283428471706
name: '2025-01-28T03:07:16.259910+00:00'
magnitude: 0.6990209817886353
magnitude_type: 'semblance'
extras:
  n_picks: 13
  n_stations: 9
  semblance: 0.6990209817886353
--- !pf.Event
lat: 36.40275
lon: 25.39867
north_shift: 10614.826048246461
east_shift: 12148.972058831108
time: '2025-01-28 03:08:20.749910116'
depth: 19811.02931369489
name: '2025-01-28T03:08:20.749910+00:00'
magnitude: 0.8237778544425964
magnitude_type: 'semblance'
extras:
  n_picks: 15
  n_stations: 9
  semblance: 0.8237778544425964
--- !pf.Event
lat: 36.40275
lon: 25.39867
north_shift: 10950.008199997781
east_shift: 16639.22570197139
time: '2025-01-28 03:09:07.019910097'
depth: 13266.461715180061
name: '2025-01-28T03:09:07.019910+00:00'
magnitude: 0.831356406211853
magnitude_type: 'semblance'
extras:
  n_picks: 13
  n_stations: 9
  semblance: 0.831356406211853
--- !pf.Event
lat: 36.40275
lon: 25.39867
north_shift: 11977.369862579992
east_shift: 17550.26681205967
time: '2025-01-28 03:09:32.759910107'
depth: 12811.107877036227
name: '2025-01-28T03:09:32.759910+00:00'
magnitude: 0.9540523886680603
magnitude_type: 'semblance'
extras:
  n_picks: 15
  n_stations: 9
  semblance: 0.9540523886680603
--- !pf.Event
lat: 36.40275
lon: 25.39867
north_shift: 11080.653599975009
east_shift: 15646.283466753268
time: '2025-01-28 03:12:50.629909992'
depth: 16801.663251591304
name: '2025-01-28T03:12:50.629910+00:00'
magnitude: 1.0350936651229858
magnitude_type: 'semblance'
extras:
  n_picks: 17
  n_stations: 9
  semblance: 1.0350936651229858
--- !pf.Event
lat: 36.40275
lon: 25.39867
north_shift: 11445.561672359787
east_shift: 17062.3694851463
time: '2025-01-28 03:13:46.459909916'
depth: 13510.193134942587
name: '2025-01-28T03:13:46.459910+00:00'
magnitude: 0.4815838932991028
magnitude_type: 'semblance'
extras:
  n_picks: 10
  n_stations: 9
  semblance: 0.4815838932991028
--- !pf.Event
lat: 36.40275
lon: 25.39867
north_shift: 11285.271768944362
east_shift: 17119.55993485808
time: '2025-01-28 03:15:09.499910116'
depth: 15402.490843081097
name: '2025-01-28T03:15:09.499910+00:00'
magnitude: 0.8156240582466125
magnitude_type: 'semblance'
extras:
  n_picks: 15
  n_stations: 9
  semblance: 0.8156240582466125
--- !pf.Event
lat: 36.40275
lon: 25.39867
north_shift: 11591.181955632244
east_shift: 17519.077934748573
time: '2025-01-28 03:15:58.969909906'
depth: 14332.99518133903
name: '2025-01-28T03:15:58.969910+00:00'
magnitude: 0.5069701671600342
magnitude_type: 'semblance'
extras:
  n_picks: 9
  n_stations: 9
  semblance: 0.5069701671600342
--- !pf.Event
lat: 36.40275
lon: 25.39867
north_shift: 11718.221244602364
east_shift: 15030.646420572879
time: '2025-01-28 03:17:08.569910049'
depth: 15689.13931609929
name: '2025-01-28T03:17:08.569910+00:00'
magnitude: 1.038106083869934
magnitude_type: 'semblance'
extras:
  n_picks: 17
  n_stations: 9
  semblance: 1.038106083869934
--- !pf.Event
lat: 36.40275
lon: 25.39867
north_shift: 10571.539940970832
east_shift: 18551.063856125285
time: '2025-01-28 03:20:02.369910002'
depth: 10712.05493245566
name: '2025-01-28T03:20:02.369910+00:00'
magnitude: 0.5158241391181946
magnitude_type: 'semblance'
extras:
  n_picks: 11
  n_stations: 9
  semblance: 0.5158241391181946
--- !pf.Event
lat: 36.40275
lon: 25.39867
north_shift: 11459.371279651892
east_shift: 16067.260698311335
time: '2025-01-28 03:21:14.399909973'
depth: 15811.797818288582
name: '2025-01-28T03:21:14.399910+00:00'
magnitude: 1.0884627103805542
magnitude_type: 'semblance'
extras:
  n_picks: 15
  n_stations: 9
  semblance: 1.0884627103805542
--- !pf.Event
lat: 36.40275
lon: 25.39867
north_shift: 9178.660755695386
east_shift: 13426.447085340178
time: '2025-01-28 03:22:29.029910088'
depth: 13176.691801301444
name: '2025-01-28T03:22:29.029910+00:00'
magnitude: 0.4276250898838043
magnitude_type: 'semblance'
extras:
  n_picks: 7
  n_stations: 9
  semblance: 0.4276250898838043
--- !pf.Event
lat: 36.40275
lon: 25.39867
north_shift: 9742.98523377245
east_shift: 13475.424185209482
time: '2025-01-28 03:24:11.109910011'
depth: 17586.871809068365
name: '2025-01-28T03:24:11.109910+00:00'
magnitude: 0.8484472036361694
magnitude_type: 'semblance'
extras:
  n_picks: 14
  n_stations: 9
  semblance: 0.8484472036361694
--- !pf.Event
lat: 36.40275
lon: 25.39867
north_shift: 10442.31662818786
east_shift: 15622.607151836697
time: '2025-01-28 03:24:28.999910116'
depth: 17089.95540883562
name: '2025-01-28T03:24:28.999910+00:00'
magnitude: 1.0676662921905518
magnitude_type: 'semblance'
extras:
  n_picks: 17
  n_stations: 9
  semblance: 1.0676662921905518
--- !pf.Event
lat: 36.40275
lon: 25.39867
north_shift: 11113.703254281836
east_shift: 15941.424170925688
time: '2025-01-28 03:25:39.669909954'
depth: 15305.206339047241
name: '2025-01-28T03:25:39.669910+00:00'
magnitude: 0.6485009789466858
magnitude_type: 'semblance'
extras:
  n_picks: 9
  n_stations: 9
  semblance: 0.6485009789466858
--- !pf.Event
lat: 36.40275
lon: 25.39867
north_shift: 12493.360033883986
east_shift: 17417.909791451755
time: '2025-01-28 03:26:58.899909973'
depth: 13385.851455668953
name: '2025-01-28T03:26:58.899910+00:00'
magnitude: 0.811366081237793
magnitude_type: 'semblance'
extras:
  n_picks: 13
  n_stations: 9
  semblance: 0.811366081237793
--- !pf.Event
lat: 36.40275
lon: 25.39867
north_shift: 12588.899418646488
east_shift: 19688.767628007747
time: '2025-01-28 03:28:48.899909973'
depth: 2525.560325599322
name: '2025-01-28T03:28:48.899910+00:00'
magnitude: 0.5070798993110657
magnitude_type: 'semblance'
extras:
  n_picks: 7
  n_stations: 9
  semblance: 0.5070798993110657
--- !pf.Event
lat: 36.40275
lon: 25.39867
north_shift: 11301.11212341049
east_shift: 17900.038016850514
time: '2025-01-28 03:29:12.279910088'
depth: 15270.658133471068
name: '2025-01-28T03:29:12.279910+00:00'
magnitude: 0.5004841089248657
magnitude_type: 'semblance'
extras:
  n_picks: 11
  n_stations: 9
  semblance: 0.5004841089248657
--- !pf.Event
lat: 36.40275
lon: 25.39867
north_shift: 10762.460756020328
east_shift: 16461.047769818964
time: '2025-01-28 03:29:55.509910107'
depth: 15640.035886358271
name: '2025-01-28T03:29:55.509910+00:00'
magnitude: 0.8605513572692871
magnitude_type: 'semblance'
extras:
  n_picks: 10
  n_stations: 9
  semblance: 0.8605513572692871
--- !pf.Event
lat: 36.40275
lon: 25.39867
north_shift: 10492.567686615437
east_shift: 14708.544284500722
time: '2025-01-28 03:30:33.33991003'
depth: 17075.779776948963
name: '2025-01-28T03:30:33.339910+00:00'
magnitude: 0.5725095868110657
magnitude_type: 'semblance'
extras:
  n_picks: 8
  n_stations: 9
  semblance: 0.5725095868110657
--- !pf.Event
lat: 36.40275
lon: 25.39867
north_shift: 10461.97336517385
east_shift: 12656.199618384837
time: '2025-01-28 03:31:26.279910088'
depth: 18488.082769160643
name: '2025-01-28T03:31:26.279910+00:00'
magnitude: 0.6806808710098267
magnitude_type: 'semblance'
extras:
  n_picks: 9
  n_stations: 9
  semblance: 0.6806808710098267
--- !pf.Event
lat: 36.40275
lon: 25.39867
north_shift: 10652.449844430279
east_shift: 12259.338589509422
time: '2025-01-28 03:32:53.969909906'
depth: 19163.983765994435
name: '2025-01-28T03:32:53.969910+00:00'
magnitude: 0.6056327819824219
magnitude_type: 'semblance'
extras:
  n_picks: 8
  n_stations: 9
  semblance: 0.6056327819824219
--- !pf.Event
lat: 36.40275
lon: 25.39867
north_shift: 10357.075172434157
east_shift: 14092.9999299582
time: '2025-01-28 03:35:43.349910021'
depth: 18054.942730498904
name: '2025-01-28T03:35:43.349910+00:00'
magnitude: 1.0761622190475464
magnitude_type: 'semblance'
extras:
  n_picks: 16
  n_stations: 9
  semblance: 1.0761622190475464
--- !pf.Event
lat: 36.40275
lon: 25.39867
north_shift: 11149.254042890429
east_shift: 17665.143612077227
time: '2025-01-28 03:36:11.679909945'
depth: 14921.24451762593
name: '2025-01-28T03:36:11.679910+00:00'
magnitude: 0.5606750249862671
magnitude_type: 'semblance'
extras:
  n_picks: 8
  n_stations: 9
  semblance: 0.5606750249862671
--- !pf.Event
lat: 36.40275
lon: 25.39867
north_shift: 11184.030177462997
east_shift: 16892.38691979109
time: '2025-01-28 03:38:28.399909973'
depth: 15060.289789032711
name: '2025-01-28T03:38:28.399910+00:00'
magnitude: 0.5926700830459595
magnitude_type: 'semblance'
extras:
  n_picks: 9
  n_stations: 9
  semblance: 0.5926700830459595
--- !pf.Event
lat: 36.40275
lon: 25.39867
north_shift: 11217.362869325008
east_shift: 17056.30661917277
time: '2025-01-28 03:40:22.609910011'
depth: 15061.315748007615
name: '2025-01-28T03:40:22.609910+00:00'
magnitude: 0.6197987198829651
magnitude_type: 'semblance'
extras:
  n_picks: 12
  n_stations: 9
  semblance: 0.6197987198829651
--- !pf.Event
lat: 36.40275
lon: 25.39867
north_shift: 12110.151966820244
east_shift: 17851.66582038101
time: '2025-01-28 03:40:49.719909906'
depth: 11118.929046734813
name: '2025-01-28T03:40:49.719910+00:00'
magnitude: 0.6753795742988586
magnitude_type: 'semblance'
extras:
  n_picks: 11
  n_stations: 9
  semblance: 0.6753795742988586
--- !pf.Event
lat: 36.40275
lon: 25.39867
north_shift: 11658.686561789093
east_shift: 16507.318689264004
time: '2025-01-28 03:41:12.449909925'
depth: 15365.730980150669
name: '2025-01-28T03:41:12.449910+00:00'
magnitude: 1.1079069375991821
magnitude_type: 'semblance'
extras:
  n_picks: 18
  n_stations: 9
  semblance: 1.1079069375991821
--- !pf.Event
lat: 36.40275
lon: 25.39867
north_shift: 9289.874508026214
east_shift: 13618.666040710652
time: '2025-01-28 03:42:05.029910088'
depth: 14502.52630804462
name: '2025-01-28T03:42:05.029910+00:00'
magnitude: 0.8470619320869446
magnitude_type: 'semblance'
extras:
  n_picks: 12
  n_stations: 9
  semblance: 0.8470619320869446
--- !pf.Event
lat: 36.40275
lon: 25.39867
north_shift: 10793.971686436169
east_shift: 16966.04669196664
time: '2025-01-28 03:42:45.419909954'
depth: 14874.868819862932
name: '2025-01-28T03:42:45.419910+00:00'
magnitude: 0.8049671649932861
magnitude_type: 'semblance'
extras:
  n_picks: 12
  n_stations: 9
  semblance: 0.8049671649932861
--- !pf.Event
lat: 36.40275
lon: 25.39867
north_shift: 9777.69346318842
east_shift: 11757.591570873474
time: '2025-01-28 03:44:21.219909906'
depth: 19562.291314356542
name: '2025-01-28T03:44:21.219910+00:00'
magnitude: 0.5345262289047241
magnitude_type: 'semblance'
extras:
  n_picks: 10
  n_stations: 9
  semblance: 0.5345262289047241
--- !pf.Event
lat: 36.40275
lon: 25.39867
north_shift: 11204.278469299097
east_shift: 15400.960101609333
time: '2025-01-28 03:45:25.259910107'
depth: 17251.591693788967
name: '2025-01-28T03:45:25.259910+00:00'
magnitude: 1.0686794519424438
magnitude_type: 'semblance'
extras:
  n_picks: 16
  n_stations: 9
  semblance: 1.0686794519424438
--- !pf.Event
lat: 36.40275
lon: 25.39867
north_shift: 9374.986550294176
east_shift: 14331.594551817134
time: '2025-01-28 03:46:35.479909897'
depth: 15591.08414075641
name: '2025-01-28T03:46:35.479910+00:00'
magnitude: 0.9052678346633911
magnitude_type: 'semblance'
extras:
  n_picks: 16
  n_stations: 9
  semblance: 0.9052678346633911
--- !pf.Event
lat: 36.40275
lon: 25.39867
north_shift: 11627.199925231162
east_shift: 16656.3873009978
time: '2025-01-28 03:47:22.719909906'
depth: 15397.640558087882
name: '2025-01-28T03:47:22.719910+00:00'
magnitude: 0.6788166761398315
magnitude_type: 'semblance'
extras:
  n_picks: 11
  n_stations: 9
  semblance: 0.6788166761398315
--- !pf.Event
lat: 36.40275
lon: 25.39867
north_shift: 10006.035790687956
east_shift: 11303.488599962819
time: '2025-01-28 03:47:40.299910069'
depth: 19888.928253515467
name: '2025-01-28T03:47:40.299910+00:00'
magnitude: 0.8520787954330444
magnitude_type: 'semblance'
extras:
  n_picks: 14
  n_stations: 9
  semblance: 0.8520787954330444
--- !pf.Event
lat: 36.40275
lon: 25.39867
north_shift: 8783.590783683525
east_shift: 10009.772251676031
time: '2025-01-28 03:48:47.849910021'
depth: 18610.34034321593
name: '2025-01-28T03:48:47.849910+00:00'
magnitude: 0.7146865129470825
magnitude_type: 'semblance'
extras:
  n_picks: 10
  n_stations: 9
  semblance: 0.7146865129470825
--- !pf.Event
lat: 36.40275
lon: 25.39867
north_shift: 10511.224238274855
east_shift: 13785.028882848515
time: '2025-01-28 03:49:02.019910097'
depth: 17972.01499247747
name: '2025-01-28T03:49:02.019910+00:00'
magnitude: 0.8595726490020752
magnitude_type: 'semblance'
extras:
  n_picks: 12
  n_stations: 9
  semblance: 0.8595726490020752
--- !pf.Event
lat: 36.40275
lon: 25.39867
north_shift: 10568.986993260301
east_shift: 15887.455578313566
time: '2025-01-28 03:50:01.899909973'
depth: 16332.022119616478
name: '2025-01-28T03:50:01.899910+00:00'
magnitude: 1.0936704874038696
magnitude_type: 'semblance'
extras:
  n_picks: 17
  n_stations: 9
  semblance: 1.0936704874038696
--- !pf.Event
lat: 36.40275
lon: 25.39867
north_shift: 8794.95309354571
east_shift: 6663.562630945269
time: '2025-01-28 03:50:44.119910002'
depth: 20517.662055408367
name: '2025-01-28T03:50:44.119910+00:00'
magnitude: 0.49504178762435913
magnitude_type: 'semblance'
extras:
  n_picks: 9
  n_stations: 9
  semblance: 0.49504178762435913
--- !pf.Event
lat: 36.40275
lon: 25.39867
north_shift: 13867.10030463255
east_shift: 19307.61367131435
time: '2025-01-28 03:53:04.379909992'
depth: 2523.5605572011323
name: '2025-01-28T03:53:04.379910+00:00'
magnitude: 0.5102941393852234
magnitude_type: 'semblance'
extras:
  n_picks: 10
  n_stations: 9
  semblance: 0.5102941393852234
--- !pf.Event
lat: 36.40275
lon: 25.39867
north_shift: 11143.80215708427
east_shift: 15975.013251880408
time: '2025-01-28 03:54:09.029910088'
depth: 16160.508827318889
name: '2025-01-28T03:54:09.029910+00:00'
magnitude: 1.2385865449905396
magnitude_type: 'semblance'
extras:
  n_picks: 16
  n_stations: 9
  semblance: 1.2385865449905396
--- !pf.Event
lat: 36.40275
lon: 25.39867
north_shift: 10500.407544725713
east_shift: 16078.887351200958
time: '2025-01-28 03:54:51.549910069'
depth: 16408.639222474965
name: '2025-01-28T03:54:51.549910+00:00'
magnitude: 1.0802892446517944
magnitude_type: 'semblance'
extras:
  n_picks: 18
  n_stations: 9
  semblance: 1.0802892446517944
--- !pf.Event
lat: 36.40275
lon: 25.39867
north_shift: 10329.867855928927
east_shift: 10757.961422158463
time: '2025-01-28 03:55:45.359910011'
depth: 20513.235521167644
name: '2025-01-28T03:55:45.359910+00:00'
magnitude: 0.6570076942443848
magnitude_type: 'semblance'
extras:
  n_picks: 10
  n_stations: 9
  semblance: 0.6570076942443848
--- !pf.Event
lat: 36.40275
lon: 25.39867
north_shift: 10735.892033369077
east_shift: 17807.736247345063
time: '2025-01-28 03:56:06.019910097'
depth: 14887.855034684355
name: '2025-01-28T03:56:06.019910+00:00'
magnitude: 0.49105098843574524
magnitude_type: 'semblance'
extras:
  n_picks: 8
  n_stations: 9
  semblance: 0.49105098843574524
--- !pf.Event
lat: 36.40275
lon: 25.39867
north_shift: 10392.344931692418
east_shift: 16110.776292877095
time: '2025-01-28 03:56:27.259910107'
depth: 18080.911223572144
name: '2025-01-28T03:56:27.259910+00:00'
magnitude: 0.9723550081253052
magnitude_type: 'semblance'
extras:
  n_picks: 13
  n_stations: 9
  semblance: 0.9723550081253052
--- !pf.Event
lat: 36.40275
lon: 25.39867
north_shift: 15383.352378577552
east_shift: 18882.681428075586
time: '2025-01-28 03:57:18.779910088'
depth: 8882.992455747597
name: '2025-01-28T03:57:18.779910+00:00'
magnitude: 0.7114266753196716
magnitude_type: 'semblance'
extras:
  n_picks: 15
  n_stations: 9
  semblance: 0.7114266753196716
--- !pf.Event
lat: 36.40275
lon: 25.39867
north_shift: 11640.504236135701
east_shift: 16647.132675605084
time: '2025-01-28 03:59:37.979909897'
depth: 12179.0659060669
name: '2025-01-28T03:59:37.979910+00:00'
magnitude: 0.6022253036499023
magnitude_type: 'semblance'
extras:
  n_picks: 9
  n_stations: 9
  semblance: 0.6022253036499023
--- !pf.Event
lat: 36.40275
lon: 25.39867
north_shift: 11365.247782441142
east_shift: 16264.988509101519
time: '2025-01-28 03:59:55.809910059'
depth: 14366.165761152099
name: '2025-01-28T03:59:55.809910+00:00'
magnitude: 0.9462020993232727
magnitude_type: 'semblance'
extras:
  n_picks: 14
  n_stations: 9
  semblance: 0.9462020993232727
--- !pf.Event
lat: 36.40275
lon: 25.39867
north_shift: 10763.665553891991
east_shift: 17402.413844974355
time: '2025-01-28 04:00:42.239909887'
depth: 14914.533731985948
name: '2025-01-28T04:00:42.239910+00:00'
magnitude: 0.9882316589355469
magnitude_type: 'semblance'
extras:
  n_picks: 14
  n_stations: 9
  semblance: 0.9882316589355469
--- !pf.Event
lat: 36.40275
lon: 25.39867
north_shift: 10628.441837027636
east_shift: 11313.582210828032
time: '2025-01-28 04:00:50.599910021'
depth: 20190.528816803922
name: '2025-01-28T04:00:50.599910+00:00'
magnitude: 0.7770608067512512
magnitude_type: 'semblance'
extras:
  n_picks: 12
  n_stations: 9
  semblance: 0.7770608067512512
--- !pf.Event
lat: 36.40275
lon: 25.39867
north_shift: 11229.115867251454
east_shift: 17608.014640728918
time: '2025-01-28 04:01:51.759910107'
depth: 15267.760863620173
name: '2025-01-28T04:01:51.759910+00:00'
magnitude: 0.8909648656845093
magnitude_type: 'semblance'
extras:
  n_picks: 12
  n_stations: 9
  semblance: 0.8909648656845093
--- !pf.Event
lat: 36.40275
lon: 25.39867
north_shift: 14074.67313275778
east_shift: 18209.946653706622
time: '2025-01-28 04:02:13.409909964'
depth: 9730.947732561586
name: '2025-01-28T04:02:13.409910+00:00'
magnitude: 0.7772905826568604
magnitude_type: 'semblance'
extras:
  n_picks: 11
  n_stations: 9
  semblance: 0.7772905826568604
--- !pf.Event
lat: 36.40275
lon: 25.39867
north_shift: 11425.584812653415
east_shift: 18059.542388108883
time: '2025-01-28 04:02:36.889909983'
depth: 7198.99209866802
name: '2025-01-28T04:02:36.889910+00:00'
magnitude: 0.9269058108329773
magnitude_type: 'semblance'
extras:
  n_picks: 11
  n_stations: 9
  semblance: 0.9269058108329773
--- !pf.Event
lat: 36.40275
lon: 25.39867
north_shift: 10380.821645259706
east_shift: 4098.007047995705
time: '2025-01-28 04:02:57.649909973'
depth: 21649.143641309838
name: '2025-01-28T04:02:57.649910+00:00'
magnitude: 0.5054138898849487
magnitude_type: 'semblance'
extras:
  n_picks: 10
  n_stations: 9
  semblance: 0.5054138898849487
--- !pf.Event
lat: 36.40275
lon: 25.39867
north_shift: 12372.023095863504
east_shift: 18465.86497473612
time: '2025-01-28 04:03:40.619910002'
depth: 15538.080820730182
name: '2025-01-28T04:03:40.619910+00:00'
magnitude: 0.733860433101654
magnitude_type: 'semblance'
extras:
  n_picks: 11
  n_stations: 9
  semblance: 0.733860433101654
--- !pf.Event
lat: 36.40275
lon: 25.39867
north_shift: 13137.10638679747
east_shift: 18290.432716375326
time: '2025-01-28 04:04:20.969909906'
depth: 7273.221429831062
name: '2025-01-28T04:04:20.969910+00:00'
magnitude: 0.5511953830718994
magnitude_type: 'semblance'
extras:
  n_picks: 9
  n_stations: 9
  semblance: 0.5511953830718994
--- !pf.Event
lat: 36.40275
lon: 25.39867
north_shift: 11297.819911061575
east_shift: 17885.4386624951
time: '2025-01-28 04:05:04.229909897'
depth: 15017.394899786357
name: '2025-01-28T04:05:04.229910+00:00'
magnitude: 0.8736081123352051
magnitude_type: 'semblance'
extras:
  n_picks: 12
  n_stations: 9
  semblance: 0.8736081123352051
--- !pf.Event
lat: 36.40275
lon: 25.39867
north_shift: 11150.317650730678
east_shift: 17949.627404272895
time: '2025-01-28 04:05:30.499910116'
depth: 15435.165759478305
name: '2025-01-28T04:05:30.499910+00:00'
magnitude: 0.7213132977485657
magnitude_type: 'semblance'
extras:
  n_picks: 12
  n_stations: 9
  semblance: 0.7213132977485657
--- !pf.Event
lat: 36.40275
lon: 25.39867
north_shift: 11459.128848991213
east_shift: 17492.10460652456
time: '2025-01-28 04:06:02.749910116'
depth: 15059.19972573394
name: '2025-01-28T04:06:02.749910+00:00'
magnitude: 0.761002242565155
magnitude_type: 'semblance'
extras:
  n_picks: 11
  n_stations: 9
  semblance: 0.761002242565155
--- !pf.Event
lat: 36.40275
lon: 25.39867
north_shift: 12459.921131181067
east_shift: 17260.297044968724
time: '2025-01-28 04:06:23.309910059'
depth: 14425.677952127935
name: '2025-01-28T04:06:23.309910+00:00'
magnitude: 0.712774395942688
magnitude_type: 'semblance'
extras:
  n_picks: 14
  n_stations: 9
  semblance: 0.712774395942688
--- !pf.Event
lat: 36.40275
lon: 25.39867
north_shift: 11287.980751520921
east_shift: 16913.352082086676
time: '2025-01-28 04:06:40.859910011'
depth: 15500.241418746804
name: '2025-01-28T04:06:40.859910+00:00'
magnitude: 1.1279760599136353
magnitude_type: 'semblance'
extras:
  n_picks: 15
  n_stations: 9
  semblance: 1.1279760599136353
--- !pf.Event
lat: 36.40275
lon: 25.39867
north_shift: 13320.487968166568
east_shift: 18745.517042945135
time: '2025-01-28 04:07:09.539910078'
depth: 12279.709415396992
name: '2025-01-28T04:07:09.539910+00:00'
magnitude: 0.4918425381183624
magnitude_type: 'semblance'
extras:
  n_picks: 9
  n_stations: 9
  semblance: 0.4918425381183624
--- !pf.Event
lat: 36.40275
lon: 25.39867
north_shift: 11305.947462198441
east_shift: 17119.673843809596
time: '2025-01-28 04:09:47.959909916'
depth: 15083.493795024922
name: '2025-01-28T04:09:47.959910+00:00'
magnitude: 0.7400684356689453
magnitude_type: 'semblance'
extras:
  n_picks: 14
  n_stations: 9
  semblance: 0.7400684356689453
--- !pf.Event
lat: 36.40275
lon: 25.39867
north_shift: 10902.012969916694
east_shift: 10461.66925974907
time: '2025-01-28 04:11:26.039910078'
depth: 20773.147819169506
name: '2025-01-28T04:11:26.039910+00:00'
magnitude: 0.7737694382667542
magnitude_type: 'semblance'
extras:
  n_picks: 13
  n_stations: 9
  semblance: 0.7737694382667542
--- !pf.Event
lat: 36.40275
lon: 25.39867
north_shift: 10571.152722519464
east_shift: 15622.89150300495
time: '2025-01-28 04:12:00.419909954'
depth: 16578.945259601176
name: '2025-01-28T04:12:00.419910+00:00'
magnitude: 1.0084843635559082
magnitude_type: 'semblance'
extras:
  n_picks: 15
  n_stations: 9
  semblance: 1.0084843635559082
--- !pf.Event
lat: 36.40275
lon: 25.39867
north_shift: 9129.331511045828
east_shift: 13382.24057483917
time: '2025-01-28 04:12:26.539910078'
depth: 15387.566171754868
name: '2025-01-28T04:12:26.539910+00:00'
magnitude: 0.6911050081253052
magnitude_type: 'semblance'
extras:
  n_picks: 10
  n_stations: 9
  semblance: 0.6911050081253052
--- !pf.Event
lat: 36.40275
lon: 25.39867
north_shift: 21619.99922239765
east_shift: 28419.199182122222
time: '2025-01-28 04:12:51.019910097'
depth: 30154.484286818468
name: '2025-01-28T04:12:51.019910+00:00'
magnitude: 0.48234403133392334
magnitude_type: 'semblance'
extras:
  n_picks: 11
  n_stations: 9
  semblance: 0.48234403133392334
--- !pf.Event
lat: 36.40275
lon: 25.39867
north_shift: 9578.09800053538
east_shift: 10998.96663624342
time: '2025-01-28 04:13:51.499910116'
depth: 19428.699296706018
name: '2025-01-28T04:13:51.499910+00:00'
magnitude: 0.632073163986206
magnitude_type: 'semblance'
extras:
  n_picks: 8
  n_stations: 9
  semblance: 0.632073163986206
--- !pf.Event
lat: 36.40275
lon: 25.39867
north_shift: 9897.53229012793
east_shift: 11054.270344521081
time: '2025-01-28 04:14:09.199909925'
depth: 19803.578573470233
name: '2025-01-28T04:14:09.199910+00:00'
magnitude: 0.9871217608451843
magnitude_type: 'semblance'
extras:
  n_picks: 15
  n_stations: 9
  semblance: 0.9871217608451843
--- !pf.Event
lat: 36.40275
lon: 25.39867
north_shift: 10517.736445317054
east_shift: 15034.21809017656
time: '2025-01-28 04:14:49.619910002'
depth: 17408.87188791924
name: '2025-01-28T04:14:49.619910+00:00'
magnitude: 1.0277365446090698
magnitude_type: 'semblance'
extras:
  n_picks: 17
  n_stations: 9
  semblance: 1.0277365446090698
--- !pf.Event
lat: 36.40275
lon: 25.39867
north_shift: 10574.402246619553
east_shift: 11195.646434254339
time: '2025-01-28 04:15:15.729909897'
depth: 19411.7376101364
name: '2025-01-28T04:15:15.729910+00:00'
magnitude: 0.702210545539856
magnitude_type: 'semblance'
extras:
  n_picks: 12
  n_stations: 9
  semblance: 0.702210545539856
--- !pf.Event
lat: 36.40275
lon: 25.39867
north_shift: 9271.649569515195
east_shift: 11208.631423776964
time: '2025-01-28 04:15:42.849910021'
depth: 18302.686244722605
name: '2025-01-28T04:15:42.849910+00:00'
magnitude: 0.47788625955581665
magnitude_type: 'semblance'
extras:
  n_picks: 7
  n_stations: 9
  semblance: 0.47788625955581665
--- !pf.Event
lat: 36.40275
lon: 25.39867
north_shift: 11414.305295594542
east_shift: 15886.38242324976
time: '2025-01-28 04:16:25.569910049'
depth: 16407.98678798517
name: '2025-01-28T04:16:25.569910+00:00'
magnitude: 0.8658971190452576
magnitude_type: 'semblance'
extras:
  n_picks: 13
  n_stations: 9
  semblance: 0.8658971190452576
--- !pf.Event
lat: 36.40275
lon: 25.39867
north_shift: 11467.660284654747
east_shift: 17637.208354651935
time: '2025-01-28 04:17:25.459909916'
depth: 14776.678585840917
name: '2025-01-28T04:17:25.459910+00:00'
magnitude: 0.7792186141014099
magnitude_type: 'semblance'
extras:
  n_picks: 12
  n_stations: 9
  semblance: 0.7792186141014099
--- !pf.Event
lat: 36.40275
lon: 25.39867
north_shift: 9372.283278941419
east_shift: 12655.367521858876
time: '2025-01-28 04:18:13.559910059'
depth: 17503.521162044897
name: '2025-01-28T04:18:13.559910+00:00'
magnitude: 0.9724820256233215
magnitude_type: 'semblance'
extras:
  n_picks: 15
  n_stations: 9
  semblance: 0.9724820256233215
--- !pf.Event
lat: 36.40275
lon: 25.39867
north_shift: 10645.286130906976
east_shift: 17096.23487072049
time: '2025-01-28 04:18:47.369910002'
depth: 15514.217041432015
name: '2025-01-28T04:18:47.369910+00:00'
magnitude: 0.9965385794639587
magnitude_type: 'semblance'
extras:
  n_picks: 16
  n_stations: 9
  semblance: 0.9965385794639587
--- !pf.Event
lat: 36.40275
lon: 25.39867
north_shift: 11211.983821179436
east_shift: 16925.8257918903
time: '2025-01-28 04:19:25.219909906'
depth: 15847.74633625567
name: '2025-01-28T04:19:25.219910+00:00'
magnitude: 0.8665581941604614
magnitude_type: 'semblance'
extras:
  n_picks: 14
  n_stations: 9
  semblance: 0.8665581941604614
--- !pf.Event
lat: 36.40275
lon: 25.39867
north_shift: 11356.98894622585
east_shift: 17417.293884239443
time: '2025-01-28 04:19:55.409909964'
depth: 14274.881272964438
name: '2025-01-28T04:19:55.409910+00:00'
magnitude: 0.8669357299804688
magnitude_type: 'semblance'
extras:
  n_picks: 13
  n_stations: 9
  semblance: 0.8669357299804688
--- !pf.Event
lat: 36.40275
lon: 25.39867
north_shift: 11142.473948632276
east_shift: 17330.837711687767
time: '2025-01-28 04:21:13.899909973'
depth: 12043.849699967788
name: '2025-01-28T04:21:13.899910+00:00'
magnitude: 0.6823309063911438
magnitude_type: 'semblance'
extras:
  n_picks: 10
  n_stations: 9
  semblance: 0.6823309063911438
--- !pf.Event
lat: 36.40275
lon: 25.39867
north_shift: 10450.158473342219
east_shift: 12672.44553847657
time: '2025-01-28 04:22:04.629909992'
depth: 19066.809610204557
name: '2025-01-28T04:22:04.629910+00:00'
magnitude: 0.5117359161376953
magnitude_type: 'semblance'
extras:
  n_picks: 10
  n_stations: 9
  semblance: 0.5117359161376953
--- !pf.Event
lat: 36.40275
lon: 25.39867
north_shift: 11543.4975625213
east_shift: 17411.907442765598
time: '2025-01-28 04:23:37.499910116'
depth: 14328.219304737993
name: '2025-01-28T04:23:37.499910+00:00'
magnitude: 0.6594217419624329
magnitude_type: 'semblance'
extras:
  n_picks: 12
  n_stations: 9
  semblance: 0.6594217419624329
--- !pf.Event
lat: 36.40275
lon: 25.39867
north_shift: 8263.403939591555
east_shift: 8829.357656183778
time: '2025-01-28 04:26:09.519910097'
depth: 19024.249596769747
name: '2025-01-28T04:26:09.519910+00:00'
magnitude: 0.5654793381690979
magnitude_type: 'semblance'
extras:
  n_picks: 8
  n_stations: 9
  semblance: 0.5654793381690979
--- !pf.Event
lat: 36.40275
lon: 25.39867
north_shift: 12442.42744155343
east_shift: 15761.021079845183
time: '2025-01-28 04:26:50.499910116'
depth: 15516.723597590055
name: '2025-01-28T04:26:50.499910+00:00'
magnitude: 0.9550561904907227
magnitude_type: 'semblance'
extras:
  n_picks: 16
  n_stations: 9
  semblance: 0.9550561904907227
--- !pf.Event
lat: 36.40275
lon: 25.39867
north_shift: 11017.236011343004
east_shift: 17087.078664343513
time: '2025-01-28 04:27:30.779910088'
depth: 14614.958550870948
name: '2025-01-28T04:27:30.779910+00:00'
magnitude: 0.4736716151237488
magnitude_type: 'semblance'
extras:
  n_picks: 11
  n_stations: 9
  semblance: 0.4736716151237488
--- !pf.Event
lat: 36.40275
lon: 25.39867
north_shift: 9917.135005667029
east_shift: 13896.926747127623
time: '2025-01-28 04:28:55.699909925'
depth: 15952.270260751273
name: '2025-01-28T04:28:55.699910+00:00'
magnitude: 1.0469599962234497
magnitude_type: 'semblance'
extras:
  n_picks: 15
  n_stations: 9
  semblance: 1.0469599962234497
--- !pf.Event
lat: 36.40275
lon: 25.39867
north_shift: 10082.340120319406
east_shift: 14080.986718838389
time: '2025-01-28 04:29:46.679909945'
depth: 15667.629193660596
name: '2025-01-28T04:29:46.679910+00:00'
magnitude: 0.7811646461486816
magnitude_type: 'semblance'
extras:
  n_picks: 12
  n_stations: 9
  semblance: 0.7811646461486816
--- !pf.Event
lat: 36.40275
lon: 25.39867
north_shift: 14549.50577489377
east_shift: 17272.359929577142
time: '2025-01-28 04:30:21.359910011'
depth: 3572.2876725177102
name: '2025-01-28T04:30:21.359910+00:00'
magnitude: 0.533517062664032
magnitude_type: 'semblance'
extras:
  n_picks: 8
  n_stations: 9
  semblance: 0.533517062664032
--- !pf.Event
lat: 36.40275
lon: 25.39867
north_shift: 10249.684441591973
east_shift: 14781.825165975306
time: '2025-01-28 04:31:34.639909983'
depth: 18008.92710810823
name: '2025-01-28T04:31:34.639910+00:00'
magnitude: 1.038373351097107
magnitude_type: 'semblance'
extras:
  n_picks: 17
  n_stations: 9
  semblance: 1.038373351097107
--- !pf.Event
lat: 36.40275
lon: 25.39867
north_shift: 10415.081887059181
east_shift: 14821.305832008617
time: '2025-01-28 04:32:00.739909887'
depth: 17306.56273302524
name: '2025-01-28T04:32:00.739910+00:00'
magnitude: 1.0736637115478516
magnitude_type: 'semblance'
extras:
  n_picks: 17
  n_stations: 9
  semblance: 1.0736637115478516
--- !pf.Event
lat: 36.40275
lon: 25.39867
north_shift: 11279.133338408612
east_shift: 17463.270802278603
time: '2025-01-28 04:32:38.459909916'
depth: 13393.826056448914
name: '2025-01-28T04:32:38.459910+00:00'
magnitude: 0.6316125988960266
magnitude_type: 'semblance'
extras:
  n_picks: 13
  n_stations: 9
  semblance: 0.6316125988960266
--- !pf.Event
lat: 36.40275
lon: 25.39867
north_shift: 10604.745054460966
east_shift: 8732.938950889351
time: '2025-01-28 04:33:15.869910002'
depth: 21310.318537930318
name: '2025-01-28T04:33:15.869910+00:00'
magnitude: 0.8018580675125122
magnitude_type: 'semblance'
extras:
  n_picks: 12
  n_stations: 9
  semblance: 0.8018580675125122
--- !pf.Event
lat: 36.40275
lon: 25.39867
north_shift: 12445.022484562322
east_shift: 19071.601178780904
time: '2025-01-28 04:34:06.619910002'
depth: 13335.069675165452
name: '2025-01-28T04:34:06.619910+00:00'
magnitude: 0.8118689060211182
magnitude_type: 'semblance'
extras:
  n_picks: 14
  n_stations: 9
  semblance: 0.8118689060211182
--- !pf.Event
lat: 36.40275
lon: 25.39867
north_shift: 9239.058487269273
east_shift: 12844.655207769913
time: '2025-01-28 04:35:27.289910078'
depth: 16100.080940810274
name: '2025-01-28T04:35:27.289910+00:00'
magnitude: 0.49719905853271484
magnitude_type: 'semblance'
extras:
  n_picks: 7
  n_stations: 9
  semblance: 0.49719905853271484
--- !pf.Event
lat: 36.40275
lon: 25.39867
north_shift: 9316.673168844938
east_shift: 12191.454663925177
time: '2025-01-28 04:36:47.919909954'
depth: 17614.25544650779
name: '2025-01-28T04:36:47.919910+00:00'
magnitude: 0.7191779017448425
magnitude_type: 'semblance'
extras:
  n_picks: 9
  n_stations: 9
  semblance: 0.7191779017448425
--- !pf.Event
lat: 36.40275
lon: 25.39867
north_shift: 11034.132736477828
east_shift: 16395.997287341055
time: '2025-01-28 04:38:11.32991004'
depth: 14616.59890682334
name: '2025-01-28T04:38:11.329910+00:00'
magnitude: 0.6025780439376831
magnitude_type: 'semblance'
extras:
  n_picks: 8
  n_stations: 9
  semblance: 0.6025780439376831
--- !pf.Event
lat: 36.40275
lon: 25.39867
north_shift: 9364.138050298334
east_shift: 9841.97414898503
time: '2025-01-28 04:40:00.559910059'
depth: 20517.87418078555
name: '2025-01-28T04:40:00.559910+00:00'
magnitude: 0.5993797779083252
magnitude_type: 'semblance'
extras:
  n_picks: 9
  n_stations: 9
  semblance: 0.5993797779083252
--- !pf.Event
lat: 36.40275
lon: 25.39867
north_shift: 10744.218012781657
east_shift: 15319.885245434467
time: '2025-01-28 04:40:47.419909954'
depth: 16467.25872428159
name: '2025-01-28T04:40:47.419910+00:00'
magnitude: 0.5108562707901001
magnitude_type: 'semblance'
extras:
  n_picks: 7
  n_stations: 9
  semblance: 0.5108562707901001
--- !pf.Event
lat: 36.40275
lon: 25.39867
north_shift: 10699.823981175194
east_shift: 13142.362343289644
time: '2025-01-28 04:44:17.399909973'
depth: 17547.297828061248
name: '2025-01-28T04:44:17.399910+00:00'
magnitude: 0.8037636876106262
magnitude_type: 'semblance'
extras:
  n_picks: 15
  n_stations: 9
  semblance: 0.8037636876106262
--- !pf.Event
lat: 36.40275
lon: 25.39867
north_shift: 12563.727472897785
east_shift: 17719.751794026055
time: '2025-01-28 04:45:51.249910116'
depth: 11682.813827547563
name: '2025-01-28T04:45:51.249910+00:00'
magnitude: 0.6026744842529297
magnitude_type: 'semblance'
extras:
  n_picks: 9
  n_stations: 9
  semblance: 0.6026744842529297
--- !pf.Event
lat: 36.40275
lon: 25.39867
north_shift: 11036.037407337779
east_shift: 16536.610452377365
time: '2025-01-28 04:46:29.409909964'
depth: 15440.818638897965
name: '2025-01-28T04:46:29.409910+00:00'
magnitude: 0.6149425506591797
magnitude_type: 'semblance'
extras:
  n_picks: 11
  n_stations: 9
  semblance: 0.6149425506591797
--- !pf.Event
lat: 36.40275
lon: 25.39867
north_shift: 11273.737403939514
east_shift: 15815.460446679772
time: '2025-01-28 04:47:12.309910059'
depth: 16832.508836007986
name: '2025-01-28T04:47:12.309910+00:00'
magnitude: 1.0211483240127563
magnitude_type: 'semblance'
extras:
  n_picks: 15
  n_stations: 9
  semblance: 1.0211483240127563
--- !pf.Event
lat: 36.40275
lon: 25.39867
north_shift: 11284.259239856117
east_shift: 15563.816829147721
time: '2025-01-28 04:48:11.759910107'
depth: 17070.844109239024
name: '2025-01-28T04:48:11.759910+00:00'
magnitude: 0.575423538684845
magnitude_type: 'semblance'
extras:
  n_picks: 7
  n_stations: 9
  semblance: 0.575423538684845
--- !pf.Event
lat: 36.40275
lon: 25.39867
north_shift: 9249.799930389552
east_shift: 11905.49218691796
time: '2025-01-28 04:50:05.239909887'
depth: 18236.8729167178
name: '2025-01-28T04:50:05.239910+00:00'
magnitude: 0.8082897663116455
magnitude_type: 'semblance'
extras:
  n_picks: 11
  n_stations: 9
  semblance: 0.8082897663116455
--- !pf.Event
lat: 36.40275
lon: 25.39867
north_shift: 10198.847159174156
east_shift: 15779.530311396018
time: '2025-01-28 04:51:57.769910097'
depth: 16226.428787003619
name: '2025-01-28T04:51:57.769910+00:00'
magnitude: 0.5441089272499084
magnitude_type: 'semblance'
extras:
  n_picks: 8
  n_stations: 9
  semblance: 0.5441089272499084
--- !pf.Event
lat: 36.40275
lon: 25.39867
north_shift: 13484.935588465927
east_shift: 17814.07108064334
time: '2025-01-28 04:53:36.559910059'
depth: 10699.293893244016
name: '2025-01-28T04:53:36.559910+00:00'
magnitude: 1.1280921697616577
magnitude_type: 'semblance'
extras:
  n_picks: 17
  n_stations: 9
  semblance: 1.1280921697616577
--- !pf.Event
lat: 36.40275
lon: 25.39867
north_shift: 10265.51108399176
east_shift: 15326.395756935097
time: '2025-01-28 04:55:26.229909897'
depth: 16344.64816954214
name: '2025-01-28T04:55:26.229910+00:00'
magnitude: 0.7405261993408203
magnitude_type: 'semblance'
extras:
  n_picks: 10
  n_stations: 9
  semblance: 0.7405261993408203
--- !pf.Event
lat: 36.40275
lon: 25.39867
north_shift: 9353.754242894624
east_shift: 12484.164619488767
time: '2025-01-28 04:57:18.08991003'
depth: 18597.56158426343
name: '2025-01-28T04:57:18.089910+00:00'
magnitude: 0.5529947280883789
magnitude_type: 'semblance'
extras:
  n_picks: 8
  n_stations: 9
  semblance: 0.5529947280883789
--- !pf.Event
lat: 36.40275
lon: 25.39867
north_shift: 10122.280449061653
east_shift: 14860.511446445938
time: '2025-01-28 04:59:13.58991003'
depth: 16982.634959573348
name: '2025-01-28T04:59:13.589910+00:00'
magnitude: 0.6666977405548096
magnitude_type: 'semblance'
extras:
  n_picks: 9
  n_stations: 9
  semblance: 0.6666977405548096
--- !pf.Event
lat: 36.40275
lon: 25.39867
north_shift: 9379.165770814778
east_shift: 12734.133954355926
time: '2025-01-28 04:59:48.679909945'
depth: 18033.22720755841
name: '2025-01-28T04:59:48.679910+00:00'
magnitude: 0.4133785367012024
magnitude_type: 'semblance'
extras:
  n_picks: 7
  n_stations: 9
  semblance: 0.4133785367012024
--- !pf.Event
lat: 36.40275
lon: 25.39867
north_shift: 10404.87782896658
east_shift: 15420.435240883455
time: '2025-01-28 05:00:10.999910116'
depth: 17331.632514727084
name: '2025-01-28T05:00:10.999910+00:00'
magnitude: 1.1462289094924927
magnitude_type: 'semblance'
extras:
  n_picks: 18
  n_stations: 9
  semblance: 1.1462289094924927
--- !pf.Event
lat: 36.40275
lon: 25.39867
north_shift: 11069.139369683848
east_shift: 13769.110630616575
time: '2025-01-28 05:03:03.32991004'
depth: 18566.340705279155
name: '2025-01-28T05:03:03.329910+00:00'
magnitude: 0.8607954382896423
magnitude_type: 'semblance'
extras:
  n_picks: 12
  n_stations: 9
  semblance: 0.8607954382896423
--- !pf.Event
lat: 36.40275
lon: 25.39867
north_shift: 9632.742883507228
east_shift: 16129.6520813589
time: '2025-01-28 05:04:29.379909992'
depth: 14734.695824498118
name: '2025-01-28T05:04:29.379910+00:00'
magnitude: 0.46562227606773376
magnitude_type: 'semblance'
extras:
  n_picks: 11
  n_stations: 9
  semblance: 0.46562227606773376
--- !pf.Event
lat: 36.40275
lon: 25.39867
north_shift: 10784.216814739795
east_shift: 15792.996586637417
time: '2025-01-28 05:05:43.139909983'
depth: 16110.335127902017
name: '2025-01-28T05:05:43.139910+00:00'
magnitude: 1.0262207984924316
magnitude_type: 'semblance'
extras:
  n_picks: 17
  n_stations: 9
  semblance: 1.0262207984924316
--- !pf.Event
lat: 36.40275
lon: 25.39867
north_shift: 8500.066109729625
east_shift: 8818.464724325404
time: '2025-01-28 05:06:07.639909983'
depth: 19663.409820577002
name: '2025-01-28T05:06:07.639910+00:00'
magnitude: 0.615997314453125
magnitude_type: 'semblance'
extras:
  n_picks: 8
  n_stations: 9
  semblance: 0.615997314453125
--- !pf.Event
lat: 36.40275
lon: 25.39867
north_shift: 10780.43185500437
east_shift: 15957.06039510918
time: '2025-01-28 05:07:03.689909935'
depth: 16738.469124482042
name: '2025-01-28T05:07:03.689910+00:00'
magnitude: 0.5664098858833313
magnitude_type: 'semblance'
extras:
  n_picks: 9
  n_stations: 9
  semblance: 0.5664098858833313
--- !pf.Event
lat: 36.40275
lon: 25.39867
north_shift: 10828.527021964619
east_shift: 16826.519206736022
time: '2025-01-28 05:09:02.599910021'
depth: 15267.768534704532
name: '2025-01-28T05:09:02.599910+00:00'
magnitude: 0.6678757667541504
magnitude_type: 'semblance'
extras:
  n_picks: 9
  n_stations: 9
  semblance: 0.6678757667541504
--- !pf.Event
lat: 36.40275
lon: 25.39867
north_shift: 10126.68127786729
east_shift: 13495.659086213958
time: '2025-01-28 05:10:02.289910078'
depth: 16374.464124812821
name: '2025-01-28T05:10:02.289910+00:00'
magnitude: 0.7282283306121826
magnitude_type: 'semblance'
extras:
  n_picks: 10
  n_stations: 9
  semblance: 0.7282283306121826
--- !pf.Event
lat: 36.40275
lon: 25.39867
north_shift: 10429.480404258959
east_shift: 14522.901712423609
time: '2025-01-28 05:11:43.109910011'
depth: 17545.295650104148
name: '2025-01-28T05:11:43.109910+00:00'
magnitude: 0.520200252532959
magnitude_type: 'semblance'
extras:
  n_picks: 8
  n_stations: 9
  semblance: 0.520200252532959
--- !pf.Event
lat: 36.40275
lon: 25.39867
north_shift: 10360.169562361583
east_shift: 14776.779429753524
time: '2025-01-28 05:13:29.479909897'
depth: 16851.860917215825
name: '2025-01-28T05:13:29.479910+00:00'
magnitude: 0.9346121549606323
magnitude_type: 'semblance'
extras:
  n_picks: 13
  n_stations: 9
  semblance: 0.9346121549606323
--- !pf.Event
lat: 36.40275
lon: 25.39867
north_shift: 10642.857262444508
east_shift: 9343.923783719469
time: '2025-01-28 05:15:44.949909925'
depth: 21074.978518871427
name: '2025-01-28T05:15:44.949910+00:00'
magnitude: 0.4701351821422577
magnitude_type: 'semblance'
extras:
  n_picks: 7
  n_stations: 9
  semblance: 0.4701351821422577
--- !pf.Event
lat: 36.40275
lon: 25.39867
north_shift: 11325.72858685846
east_shift: 15738.448536041886
time: '2025-01-28 05:18:07.559910059'
depth: 16746.668821136933
name: '2025-01-28T05:18:07.559910+00:00'
magnitude: 0.9768170714378357
magnitude_type: 'semblance'
extras:
  n_picks: 13
  n_stations: 9
  semblance: 0.9768170714378357
--- !pf.Event
lat: 36.40275
lon: 25.39867
north_shift: 10020.156684404563
east_shift: 11846.572309162642
time: '2025-01-28 05:21:52.919909954'
depth: 19122.716341631654
name: '2025-01-28T05:21:52.919910+00:00'
magnitude: 0.42779839038848877
magnitude_type: 'semblance'
extras:
  n_picks: 7
  n_stations: 9
  semblance: 0.42779839038848877
--- !pf.Event
lat: 36.40275
lon: 25.39867
north_shift: 9747.25950395426
east_shift: 13670.813393673796
time: '2025-01-28 05:22:22.299910069'
depth: 17077.342802353738
name: '2025-01-28T05:22:22.299910+00:00'
magnitude: 0.7625086307525635
magnitude_type: 'semblance'
extras:
  n_picks: 11
  n_stations: 9
  semblance: 0.7625086307525635
--- !pf.Event
lat: 36.40275
lon: 25.39867
north_shift: 12585.391936164238
east_shift: 18734.392887855167
time: '2025-01-28 05:26:39.849910021'
depth: 12877.881426843938
name: '2025-01-28T05:26:39.849910+00:00'
magnitude: 0.47945430874824524
magnitude_type: 'semblance'
extras:
  n_picks: 7
  n_stations: 9
  semblance: 0.47945430874824524
--- !pf.Event
lat: 36.40275
lon: 25.39867
north_shift: 10370.376364732814
east_shift: 14489.930113835586
time: '2025-01-28 05:28:28.419909954'
depth: 18046.471819511476
name: '2025-01-28T05:28:28.419910+00:00'
magnitude: 0.816627025604248
magnitude_type: 'semblance'
extras:
  n_picks: 13
  n_stations: 9
  semblance: 0.816627025604248
--- !pf.Event
lat: 36.40275
lon: 25.39867
north_shift: 9238.340319032499
east_shift: 13548.558363117854
time: '2025-01-28 05:29:42.299910069'
depth: 15683.010079080099
name: '2025-01-28T05:29:42.299910+00:00'
magnitude: 0.640133798122406
magnitude_type: 'semblance'
extras:
  n_picks: 8
  n_stations: 9
  semblance: 0.640133798122406
--- !pf.Event
lat: 36.40275
lon: 25.39867
north_shift: 11636.186001159469
east_shift: 18352.694703819303
time: '2025-01-28 05:32:00.499910116'
depth: 5737.277151417389
name: '2025-01-28T05:32:00.499910+00:00'
magnitude: 0.4782812297344208
magnitude_type: 'semblance'
extras:
  n_picks: 7
  n_stations: 9
  semblance: 0.4782812297344208
--- !pf.Event
lat: 36.40275
lon: 25.39867
north_shift: 10764.461800411329
east_shift: 15952.258221029684
time: '2025-01-28 05:35:02.769910097'
depth: 13022.483162589462
name: '2025-01-28T05:35:02.769910+00:00'
magnitude: 0.5118632316589355
magnitude_type: 'semblance'
extras:
  n_picks: 11
  n_stations: 9
  semblance: 0.5118632316589355
--- !pf.Event
lat: 36.40275
lon: 25.39867
north_shift: 8509.907954793784
east_shift: 10011.410784801861
time: '2025-01-28 05:36:58.499910116'
depth: 19541.314083781286
name: '2025-01-28T05:36:58.499910+00:00'
magnitude: 0.5039916634559631
magnitude_type: 'semblance'
extras:
  n_picks: 13
  n_stations: 13
  semblance: 0.5039916634559631
--- !pf.Event
lat: 36.40275
lon: 25.39867
north_shift: 13698.615554960215
east_shift: 17975.505553857343
time: '2025-01-28 05:39:06.179909945'
depth: 10647.14566500639
name: '2025-01-28T05:39:06.179910+00:00'
magnitude: 0.9312604665756226
magnitude_type: 'semblance'
extras:
  n_picks: 20
  n_stations: 13
  semblance: 0.9312604665756226
--- !pf.Event
lat: 36.40275
lon: 25.39867
north_shift: 9175.482448906982
east_shift: 13301.395389439976
time: '2025-01-28 05:41:24.039910078'
depth: 14726.510524635089
name: '2025-01-28T05:41:24.039910+00:00'
magnitude: 0.5709823966026306
magnitude_type: 'semblance'
extras:
  n_picks: 13
  n_stations: 13
  semblance: 0.5709823966026306
--- !pf.Event
lat: 36.40275
lon: 25.39867
north_shift: 9448.713184202828
east_shift: 14434.989567256256
time: '2025-01-28 05:47:38.729909897'
depth: 15567.039912151342
name: '2025-01-28T05:47:38.729910+00:00'
magnitude: 0.6384549736976624
magnitude_type: 'semblance'
extras:
  n_picks: 15
  n_stations: 13
  semblance: 0.6384549736976624
--- !pf.Event
lat: 36.40275
lon: 25.39867
north_shift: 10504.770098474099
east_shift: 15336.365010995296
time: '2025-01-28 05:52:31.529910088'
depth: 17005.697999212367
name: '2025-01-28T05:52:31.529910+00:00'
magnitude: 0.5022146105766296
magnitude_type: 'semblance'
extras:
  n_picks: 15
  n_stations: 13
  semblance: 0.5022146105766296
--- !pf.Event
lat: 36.40275
lon: 25.39867
north_shift: 9384.538177780343
east_shift: 12334.707240480586
time: '2025-01-28 05:58:15.369910002'
depth: 18029.32919953374
name: '2025-01-28T05:58:15.369910+00:00'
magnitude: 0.4472738802433014
magnitude_type: 'semblance'
extras:
  n_picks: 10
  n_stations: 13
  semblance: 0.4472738802433014
--- !pf.Event
lat: 36.40275
lon: 25.39867
north_shift: 10271.219174672804
east_shift: 15215.466768702294
time: '2025-01-28 06:17:48.629909992'
depth: 17567.251100531532
name: '2025-01-28T06:17:48.629910+00:00'
magnitude: 0.5311137437820435
magnitude_type: 'semblance'
extras:
  n_picks: 12
  n_stations: 13
  semblance: 0.5311137437820435
--- !pf.Event
lat: 36.40275
lon: 25.39867
north_shift: 9934.723102340678
east_shift: 14503.846023454971
time: '2025-01-28 06:23:58.899909973'
depth: 16430.02076564837
name: '2025-01-28T06:23:58.899910+00:00'
magnitude: 0.5533921122550964
magnitude_type: 'semblance'
extras:
  n_picks: 13
  n_stations: 13
  semblance: 0.5533921122550964
--- !pf.Event
lat: 36.40275
lon: 25.39867
north_shift: 9300.492877332792
east_shift: 12469.119264945588
time: '2025-01-28 06:24:31.729909897'
depth: 17381.397562299207
name: '2025-01-28T06:24:31.729910+00:00'
magnitude: 0.507502555847168
magnitude_type: 'semblance'
extras:
  n_picks: 11
  n_stations: 13
  semblance: 0.507502555847168
--- !pf.Event
lat: 36.40275
lon: 25.39867
north_shift: 9858.336849746272
east_shift: 11551.195684259332
time: '2025-01-28 06:26:49.849910021'
depth: 19380.216125099676
name: '2025-01-28T06:26:49.849910+00:00'
magnitude: 0.5123949646949768
magnitude_type: 'semblance'
extras:
  n_picks: 8
  n_stations: 13
  semblance: 0.5123949646949768
--- !pf.Event
lat: 36.40275
lon: 25.39867
north_shift: 10329.617061741435
east_shift: 15167.993905684398
time: '2025-01-28 06:27:41.179909945'
depth: 16469.464192959873
name: '2025-01-28T06:27:41.179910+00:00'
magnitude: 0.8865026235580444
magnitude_type: 'semblance'
extras:
  n_picks: 19
  n_stations: 13
  semblance: 0.8865026235580444
--- !pf.Event
lat: 36.40275
lon: 25.39867
north_shift: 9090.257956661115
east_shift: 11097.632769010677
time: '2025-01-28 06:29:08.259910107'
depth: 18570.580513252717
name: '2025-01-28T06:29:08.259910+00:00'
magnitude: 0.46537715196609497
magnitude_type: 'semblance'
extras:
  n_picks: 10
  n_stations: 13
  semblance: 0.46537715196609497
--- !pf.Event
lat: 36.40275
lon: 25.39867
north_shift: 10665.187591717338
east_shift: 15500.043944867199
time: '2025-01-28 06:34:05.379909992'
depth: 16586.48705118048
name: '2025-01-28T06:34:05.379910+00:00'
magnitude: 0.7176322340965271
magnitude_type: 'semblance'
extras:
  n_picks: 16
  n_stations: 13
  semblance: 0.7176322340965271
--- !pf.Event
lat: 36.40275
lon: 25.39867
north_shift: 9578.886518785024
east_shift: 12219.343356252784
time: '2025-01-28 06:36:02.309910059'
depth: 18373.111596122144
name: '2025-01-28T06:36:02.309910+00:00'
magnitude: 0.535123348236084
magnitude_type: 'semblance'
extras:
  n_picks: 14
  n_stations: 13
  semblance: 0.535123348236084
--- !pf.Event
lat: 36.40275
lon: 25.39867
north_shift: 8280.306785659715
east_shift: 11838.732324259998
time: '2025-01-28 06:40:09.489909887'
depth: 15526.753157648493
name: '2025-01-28T06:40:09.489910+00:00'
magnitude: 0.502884566783905
magnitude_type: 'semblance'
extras:
  n_picks: 11
  n_stations: 13
  semblance: 0.502884566783905
--- !pf.Event
lat: 36.40275
lon: 25.39867
north_shift: 10306.272969998261
east_shift: 14677.96518439292
time: '2025-01-28 06:54:08.859910011'
depth: 15162.605861498538
name: '2025-01-28T06:54:08.859910+00:00'
magnitude: 0.5467979311943054
magnitude_type: 'semblance'
extras:
  n_picks: 14
  n_stations: 13
  semblance: 0.5467979311943054
--- !pf.Event
lat: 36.40275
lon: 25.39867
north_shift: 13408.683533469155
east_shift: 17770.746768594876
time: '2025-01-28 06:56:24.83991003'
depth: 11329.051276358048
name: '2025-01-28T06:56:24.839910+00:00'
magnitude: 0.4235031306743622
magnitude_type: 'semblance'
extras:
  n_picks: 8
  n_stations: 13
  semblance: 0.4235031306743622
--- !pf.Event
lat: 36.40275
lon: 25.39867
north_shift: 11111.214925054499
east_shift: 17984.03979158668
time: '2025-01-28 07:18:06.459909916'
depth: 7246.777033218068
name: '2025-01-28T07:18:06.459910+00:00'
magnitude: 0.448293000459671
magnitude_type: 'semblance'
extras:
  n_picks: 11
  n_stations: 13
  semblance: 0.448293000459671
--- !pf.Event
lat: 36.40275
lon: 25.39867
north_shift: 9425.104469470129
east_shift: 14198.305076807459
time: '2025-01-28 07:27:41.859910011'
depth: 15370.536208047391
name: '2025-01-28T07:27:41.859910+00:00'
magnitude: 0.4593619704246521
magnitude_type: 'semblance'
extras:
  n_picks: 14
  n_stations: 13
  semblance: 0.4593619704246521
--- !pf.Event
lat: 36.40275
lon: 25.39867
north_shift: 10991.939392251574
east_shift: 17233.382160619913
time: '2025-01-28 07:35:56.879909992'
depth: 14525.646258834724
name: '2025-01-28T07:35:56.879910+00:00'
magnitude: 0.5609139204025269
magnitude_type: 'semblance'
extras:
  n_picks: 13
  n_stations: 13
  semblance: 0.5609139204025269
--- !pf.Event
lat: 36.40275
lon: 25.39867
north_shift: 9272.710174491604
east_shift: 13578.952084612814
time: '2025-01-28 07:54:37.919909954'
depth: 14227.81866599857
name: '2025-01-28T07:54:37.919910+00:00'
magnitude: 0.45470690727233887
magnitude_type: 'semblance'
extras:
  n_picks: 11
  n_stations: 13
  semblance: 0.45470690727233887
--- !pf.Event
lat: 36.40275
lon: 25.39867
north_shift: 11295.926728494813
east_shift: 15177.257590517214
time: '2025-01-28 08:05:16.82991004'
depth: 16832.72725840486
name: '2025-01-28T08:05:16.829910+00:00'
magnitude: 0.4348253309726715
magnitude_type: 'semblance'
extras:
  n_picks: 10
  n_stations: 13
  semblance: 0.4348253309726715
--- !pf.Event
lat: 36.40275
lon: 25.39867
north_shift: 11487.475081789566
east_shift: 15624.756924660469
time: '2025-01-28 08:08:46.82991004'
depth: 16695.67936332295
name: '2025-01-28T08:08:46.829910+00:00'
magnitude: 0.41253402829170227
magnitude_type: 'semblance'
extras:
  n_picks: 9
  n_stations: 13
  semblance: 0.41253402829170227
--- !pf.Event
lat: 36.40275
lon: 25.39867
north_shift: 11316.613899660044
east_shift: 15847.977526965526
time: '2025-01-28 08:09:49.809910059'
depth: 15252.21435949474
name: '2025-01-28T08:09:49.809910+00:00'
magnitude: 0.7257733941078186
magnitude_type: 'semblance'
extras:
  n_picks: 16
  n_stations: 13
  semblance: 0.7257733941078186
--- !pf.Event
lat: 36.40275
lon: 25.39867
north_shift: 11070.04700276766
east_shift: 14872.644068754264
time: '2025-01-28 08:13:35.419909954'
depth: 15889.203932359107
name: '2025-01-28T08:13:35.419910+00:00'
magnitude: 0.713605523109436
magnitude_type: 'semblance'
extras:
  n_picks: 18
  n_stations: 13
  semblance: 0.713605523109436
--- !pf.Event
lat: 36.40275
lon: 25.39867
north_shift: 12719.614284866046
east_shift: 16958.047896770557
time: '2025-01-28 08:14:03.689909935'
depth: 12168.214768424556
name: '2025-01-28T08:14:03.689910+00:00'
magnitude: 0.6659771203994751
magnitude_type: 'semblance'
extras:
  n_picks: 13
  n_stations: 13
  semblance: 0.6659771203994751
--- !pf.Event
lat: 36.40275
lon: 25.39867
north_shift: 13567.950425314455
east_shift: 17778.668940111984
time: '2025-01-28 08:14:44.32991004'
depth: 10580.042694572501
name: '2025-01-28T08:14:44.329910+00:00'
magnitude: 0.8125845789909363
magnitude_type: 'semblance'
extras:
  n_picks: 18
  n_stations: 13
  semblance: 0.8125845789909363
--- !pf.Event
lat: 36.40275
lon: 25.39867
north_shift: 11120.525943790277
east_shift: 14634.73470900482
time: '2025-01-28 08:16:06.859910011'
depth: 16316.42734757442
name: '2025-01-28T08:16:06.859910+00:00'
magnitude: 0.5624493956565857
magnitude_type: 'semblance'
extras:
  n_picks: 15
  n_stations: 13
  semblance: 0.5624493956565857
--- !pf.Event
lat: 36.40275
lon: 25.39867
north_shift: 10965.019401041602
east_shift: 17284.540087019017
time: '2025-01-28 08:17:41.279910088'
depth: 13260.699080605516
name: '2025-01-28T08:17:41.279910+00:00'
magnitude: 0.5339105725288391
magnitude_type: 'semblance'
extras:
  n_picks: 15
  n_stations: 13
  semblance: 0.5339105725288391
--- !pf.Event
lat: 36.40275
lon: 25.39867
north_shift: 10980.964643489537
east_shift: 14886.372930896432
time: '2025-01-28 08:18:48.82991004'
depth: 17223.87702777386
name: '2025-01-28T08:18:48.829910+00:00'
magnitude: 0.5596732497215271
magnitude_type: 'semblance'
extras:
  n_picks: 13
  n_stations: 13
  semblance: 0.5596732497215271
--- !pf.Event
lat: 36.40275
lon: 25.39867
north_shift: 12610.97307492477
east_shift: 17685.103936668027
time: '2025-01-28 08:20:36.669909954'
depth: 11582.03937319392
name: '2025-01-28T08:20:36.669910+00:00'
magnitude: 0.5189905762672424
magnitude_type: 'semblance'
extras:
  n_picks: 13
  n_stations: 13
  semblance: 0.5189905762672424
--- !pf.Event
lat: 36.40275
lon: 25.39867
north_shift: 10881.95286410116
east_shift: 15550.040379888394
time: '2025-01-28 08:21:56.219909906'
depth: 16013.663095333008
name: '2025-01-28T08:21:56.219910+00:00'
magnitude: 0.7300973534584045
magnitude_type: 'semblance'
extras:
  n_picks: 19
  n_stations: 13
  semblance: 0.7300973534584045
--- !pf.Event
lat: 36.40275
lon: 25.39867
north_shift: 10872.556230305401
east_shift: 15629.181867084764
time: '2025-01-28 08:22:47.529910088'
depth: 16115.312385366582
name: '2025-01-28T08:22:47.529910+00:00'
magnitude: 0.6118070483207703
magnitude_type: 'semblance'
extras:
  n_picks: 14
  n_stations: 13
  semblance: 0.6118070483207703
--- !pf.Event
lat: 36.40275
lon: 25.39867
north_shift: 10740.433558352961
east_shift: 11477.730582145192
time: '2025-01-28 08:23:33.209909916'
depth: 20084.811063795056
name: '2025-01-28T08:23:33.209910+00:00'
magnitude: 0.4810999929904938
magnitude_type: 'semblance'
extras:
  n_picks: 11
  n_stations: 13
  semblance: 0.4810999929904938
--- !pf.Event
lat: 36.40275
lon: 25.39867
north_shift: 12581.292286543257
east_shift: 17840.216601488788
time: '2025-01-28 08:36:15.659909964'
depth: 13416.95492657736
name: '2025-01-28T08:36:15.659910+00:00'
magnitude: 0.7770033478736877
magnitude_type: 'semblance'
extras:
  n_picks: 17
  n_stations: 13
  semblance: 0.7770033478736877
--- !pf.Event
lat: 36.40275
lon: 25.39867
north_shift: 12077.862006558586
east_shift: 17298.024291784972
time: '2025-01-28 08:47:33.399909973'
depth: 9966.873792405913
name: '2025-01-28T08:47:33.399910+00:00'
magnitude: 0.4336049258708954
magnitude_type: 'semblance'
extras:
  n_picks: 15
  n_stations: 13
  semblance: 0.4336049258708954
--- !pf.Event
lat: 36.40275
lon: 25.39867
north_shift: 10507.416358503227
east_shift: 15590.456830826444
time: '2025-01-28 09:17:27.789910078'
depth: 16926.62629136587
name: '2025-01-28T09:17:27.789910+00:00'
magnitude: 0.7813184857368469
magnitude_type: 'semblance'
extras:
  n_picks: 20
  n_stations: 13
  semblance: 0.7813184857368469
--- !pf.Event
lat: 36.40275
lon: 25.39867
north_shift: 10567.477110265694
east_shift: 15635.536872071296
time: '2025-01-28 09:22:03.919909954'
depth: 15639.224576678675
name: '2025-01-28T09:22:03.919910+00:00'
magnitude: 0.655014157295227
magnitude_type: 'semblance'
extras:
  n_picks: 14
  n_stations: 13
  semblance: 0.655014157295227
--- !pf.Event
lat: 36.40275
lon: 25.39867
north_shift: 11013.790861425334
east_shift: 16661.629436763826
time: '2025-01-28 09:22:30.399909973'
depth: 16195.997301222016
name: '2025-01-28T09:22:30.399910+00:00'
magnitude: 0.44153499603271484
magnitude_type: 'semblance'
extras:
  n_picks: 13
  n_stations: 13
  semblance: 0.44153499603271484
--- !pf.Event
lat: 36.40275
lon: 25.39867
north_shift: 10664.924750498358
east_shift: 15101.57205030796
time: '2025-01-28 09:23:24.789910078'
depth: 16460.566950758744
name: '2025-01-28T09:23:24.789910+00:00'
magnitude: 0.4764883816242218
magnitude_type: 'semblance'
extras:
  n_picks: 16
  n_stations: 13
  semblance: 0.4764883816242218
--- !pf.Event
lat: 36.40275
lon: 25.39867
north_shift: 10524.610360650806
east_shift: 15879.505244409364
time: '2025-01-28 09:24:19.359910011'
depth: 15850.899629674714
name: '2025-01-28T09:24:19.359910+00:00'
magnitude: 0.4213241636753082
magnitude_type: 'semblance'
extras:
  n_picks: 10
  n_stations: 13
  semblance: 0.4213241636753082
--- !pf.Event
lat: 36.40275
lon: 25.39867
north_shift: 10581.209975260961
east_shift: 14762.518995220138
time: '2025-01-28 09:27:29.749910116'
depth: 17641.588817881326
name: '2025-01-28T09:27:29.749910+00:00'
magnitude: 0.6878679394721985
magnitude_type: 'semblance'
extras:
  n_picks: 16
  n_stations: 13
  semblance: 0.6878679394721985
--- !pf.Event
lat: 36.40275
lon: 25.39867
north_shift: 10056.678947764236
east_shift: 11554.257795316851
time: '2025-01-28 09:47:47.449909925'
depth: 19533.52374471219
name: '2025-01-28T09:47:47.449910+00:00'
magnitude: 0.646801233291626
magnitude_type: 'semblance'
extras:
  n_picks: 16
  n_stations: 13
  semblance: 0.646801233291626
--- !pf.Event
lat: 36.40275
lon: 25.39867
north_shift: 3788.4473946792423
east_shift: 7202.222048567936
time: '2025-01-28 09:55:09.07991004'
depth: 5844.371087603809
name: '2025-01-28T09:55:09.079910+00:00'
magnitude: 0.6180515885353088
magnitude_type: 'semblance'
extras:
  n_picks: 12
  n_stations: 13
  semblance: 0.6180515885353088
--- !pf.Event
lat: 36.40275
lon: 25.39867
north_shift: 11659.089509207879
east_shift: 16070.944426485583
time: '2025-01-28 10:05:56.609910011'
depth: 16064.33004966896
name: '2025-01-28T10:05:56.609910+00:00'
magnitude: 0.5612565875053406
magnitude_type: 'semblance'
extras:
  n_picks: 15
  n_stations: 13
  semblance: 0.5612565875053406
--- !pf.Event
lat: 36.40275
lon: 25.39867
north_shift: 10787.55643348412
east_shift: 17493.26066707155
time: '2025-01-28 10:14:26.599910021'
depth: 14817.793926677014
name: '2025-01-28T10:14:26.599910+00:00'
magnitude: 0.7285646796226501
magnitude_type: 'semblance'
extras:
  n_picks: 17
  n_stations: 13
  semblance: 0.7285646796226501
--- !pf.Event
lat: 36.40275
lon: 25.39867
north_shift: 10873.191610618616
east_shift: 19309.091996711006
time: '2025-01-28 10:41:08.949909925'
depth: 544.3155947616432
name: '2025-01-28T10:41:08.949910+00:00'
magnitude: 0.42677539587020874
magnitude_type: 'semblance'
extras:
  n_picks: 9
  n_stations: 13
  semblance: 0.42677539587020874
--- !pf.Event
lat: 36.40275
lon: 25.39867
north_shift: 8648.328361570942
east_shift: 9494.589237400533
time: '2025-01-28 10:46:31.959909916'
depth: 18641.5265069144
name: '2025-01-28T10:46:31.959910+00:00'
magnitude: 0.8694055080413818
magnitude_type: 'semblance'
extras:
  n_picks: 19
  n_stations: 13
  semblance: 0.8694055080413818
--- !pf.Event
lat: 36.40275
lon: 25.39867
north_shift: 10075.857174441076
east_shift: 16394.712988137562
time: '2025-01-28 10:50:02.269910097'
depth: 18632.675566694015
name: '2025-01-28T10:50:02.269910+00:00'
magnitude: 0.45166847109794617
magnitude_type: 'semblance'
extras:
  n_picks: 12
  n_stations: 13
  semblance: 0.45166847109794617
--- !pf.Event
lat: 36.40275
lon: 25.39867
north_shift: 10252.479245029195
east_shift: 11499.915018330288
time: '2025-01-28 11:37:24.119910002'
depth: 19599.826046948896
name: '2025-01-28T11:37:24.119910+00:00'
magnitude: 0.5201282501220703
magnitude_type: 'semblance'
extras:
  n_picks: 15
  n_stations: 13
  semblance: 0.5201282501220703
--- !pf.Event
lat: 36.40275
lon: 25.39867
north_shift: 10486.119402931594
east_shift: 16668.749938158682
time: '2025-01-28 12:30:08.639909983'
depth: 16053.112597388837
name: '2025-01-28T12:30:08.639910+00:00'
magnitude: 0.46009567379951477
magnitude_type: 'semblance'
extras:
  n_picks: 12
  n_stations: 13
  semblance: 0.46009567379951477
--- !pf.Event
lat: 36.40275
lon: 25.39867
north_shift: 13805.559930919373
east_shift: 17865.552015473728
time: '2025-01-28 12:33:31.569910049'
depth: 11418.069086619293
name: '2025-01-28T12:33:31.569910+00:00'
magnitude: 0.7952637672424316
magnitude_type: 'semblance'
extras:
  n_picks: 20
  n_stations: 13
  semblance: 0.7952637672424316
--- !pf.Event
lat: 36.40275
lon: 25.39867
north_shift: 10647.901403602411
east_shift: 15317.428760409488
time: '2025-01-28 12:49:43.499910116'
depth: 16820.649384427175
name: '2025-01-28T12:49:43.499910+00:00'
magnitude: 0.8178828954696655
magnitude_type: 'semblance'
extras:
  n_picks: 17
  n_stations: 13
  semblance: 0.8178828954696655
--- !pf.Event
lat: 36.40275
lon: 25.39867
north_shift: 11227.664621644744
east_shift: 15754.85518039834
time: '2025-01-28 12:56:07.259910107'
depth: 15470.86886705962
name: '2025-01-28T12:56:07.259910+00:00'
magnitude: 0.5028695464134216
magnitude_type: 'semblance'
extras:
  n_picks: 13
  n_stations: 13
  semblance: 0.5028695464134216
--- !pf.Event
lat: 36.40275
lon: 25.39867
north_shift: 9516.845488405621
east_shift: 11389.77774948107
time: '2025-01-28 13:57:05.82991004'
depth: 19465.589240116617
name: '2025-01-28T13:57:05.829910+00:00'
magnitude: 0.5959377288818359
magnitude_type: 'semblance'
extras:
  n_picks: 13
  n_stations: 13
  semblance: 0.5959377288818359
--- !pf.Event
lat: 36.40275
lon: 25.39867
north_shift: 10207.36597001773
east_shift: 14438.52620241451
time: '2025-01-28 14:00:28.819910049'
depth: 17815.80720728712
name: '2025-01-28T14:00:28.819910+00:00'
magnitude: 0.6180782914161682
magnitude_type: 'semblance'
extras:
  n_picks: 15
  n_stations: 13
  semblance: 0.6180782914161682
--- !pf.Event
lat: 36.40275
lon: 25.39867
north_shift: 10325.60956951581
east_shift: 12687.782003766633
time: '2025-01-28 14:20:54.929909945'
depth: 18950.747342623123
name: '2025-01-28T14:20:54.929910+00:00'
magnitude: 0.5644261240959167
magnitude_type: 'semblance'
extras:
  n_picks: 10
  n_stations: 13
  semblance: 0.5644261240959167
--- !pf.Event
lat: 36.40275
lon: 25.39867
north_shift: 9218.911751665755
east_shift: 12737.682809727396
time: '2025-01-28 14:36:18.239909887'
depth: 16408.350615089123
name: '2025-01-28T14:36:18.239910+00:00'
magnitude: 0.4403918385505676
magnitude_type: 'semblance'
extras:
  n_picks: 11
  n_stations: 13
  semblance: 0.4403918385505676
--- !pf.Event
lat: 36.40275
lon: 25.39867
north_shift: 9262.003259736557
east_shift: 10354.793078930856
time: '2025-01-28 14:39:42.33991003'
depth: 19980.11975699649
name: '2025-01-28T14:39:42.339910+00:00'
magnitude: 0.43795761466026306
magnitude_type: 'semblance'
extras:
  n_picks: 9
  n_stations: 13
  semblance: 0.43795761466026306
--- !pf.Event
lat: 36.40275
lon: 25.39867
north_shift: 10200.830191921685
east_shift: 11476.456696162913
time: '2025-01-28 14:48:10.169909954'
depth: 19526.66807751105
name: '2025-01-28T14:48:10.169910+00:00'
magnitude: 0.5954020023345947
magnitude_type: 'semblance'
extras:
  n_picks: 13
  n_stations: 13
  semblance: 0.5954020023345947
--- !pf.Event
lat: 36.40275
lon: 25.39867
north_shift: 10210.823189987193
east_shift: 15357.520422210211
time: '2025-01-28 15:18:21.789910078'
depth: 16756.72358814251
name: '2025-01-28T15:18:21.789910+00:00'
magnitude: 0.8378627896308899
magnitude_type: 'semblance'
extras:
  n_picks: 23
  n_stations: 13
  semblance: 0.8378627896308899
--- !pf.Event
lat: 36.40275
lon: 25.39867
north_shift: 8726.315424302074
east_shift: 8316.546605582706
time: '2025-01-28 15:21:45.33991003'
depth: 21195.41123995782
name: '2025-01-28T15:21:45.339910+00:00'
magnitude: 0.5506770610809326
magnitude_type: 'semblance'
extras:
  n_picks: 14
  n_stations: 13
  semblance: 0.5506770610809326
--- !pf.Event
lat: 36.40275
lon: 25.39867
north_shift: 9769.56656473654
east_shift: 11437.19471001341
time: '2025-01-28 15:24:12.929909945'
depth: 19929.34967119761
name: '2025-01-28T15:24:12.929910+00:00'
magnitude: 0.4842449128627777
magnitude_type: 'semblance'
extras:
  n_picks: 11
  n_stations: 13
  semblance: 0.4842449128627777
--- !pf.Event
lat: 36.40275
lon: 25.39867
north_shift: 10047.875694656368
east_shift: 13590.432320122787
time: '2025-01-28 15:46:22.07991004'
depth: 18686.07051269982
name: '2025-01-28T15:46:22.079910+00:00'
magnitude: 0.5825039744377136
magnitude_type: 'semblance'
extras:
  n_picks: 15
  n_stations: 13
  semblance: 0.5825039744377136
--- !pf.Event
lat: 36.40275
lon: 25.39867
north_shift: 10161.207145714912
east_shift: 12908.873530047089
time: '2025-01-28 16:06:23.209909916'
depth: 18746.67067737377
name: '2025-01-28T16:06:23.209910+00:00'
magnitude: 0.5056111216545105
magnitude_type: 'semblance'
extras:
  n_picks: 13
  n_stations: 13
  semblance: 0.5056111216545105
--- !pf.Event
lat: 36.40275
lon: 25.39867
north_shift: 10616.038367161216
east_shift: 15067.077753600157
time: '2025-01-28 16:25:18.459909916'
depth: 16692.975423868294
name: '2025-01-28T16:25:18.459910+00:00'
magnitude: 0.5527223944664001
magnitude_type: 'semblance'
extras:
  n_picks: 12
  n_stations: 13
  semblance: 0.5527223944664001
--- !pf.Event
lat: 36.40275
lon: 25.39867
north_shift: 10874.048891103505
east_shift: 17842.839145129423
time: '2025-01-28 16:25:49.669909954'
depth: 13973.021035438132
name: '2025-01-28T16:25:49.669910+00:00'
magnitude: 0.45259109139442444
magnitude_type: 'semblance'
extras:
  n_picks: 10
  n_stations: 13
  semblance: 0.45259109139442444
--- !pf.Event
lat: 36.40275
lon: 25.39867
north_shift: 9181.105470577782
east_shift: 13591.316653472193
time: '2025-01-28 16:28:51.439909935'
depth: 15431.214129665104
name: '2025-01-28T16:28:51.439910+00:00'
magnitude: 0.6213428378105164
magnitude_type: 'semblance'
extras:
  n_picks: 16
  n_stations: 13
  semblance: 0.6213428378105164
--- !pf.Event
lat: 36.40275
lon: 25.39867
north_shift: 12890.567909278205
east_shift: 19981.581859656497
time: '2025-01-28 16:30:26.699909925'
depth: 11631.604713929903
name: '2025-01-28T16:30:26.699910+00:00'
magnitude: 0.4456822872161865
magnitude_type: 'semblance'
extras:
  n_picks: 10
  n_stations: 13
  semblance: 0.4456822872161865
--- !pf.Event
lat: 36.40275
lon: 25.39867
north_shift: 11043.080962780523
east_shift: 14690.32870790311
time: '2025-01-28 16:30:54.459909916'
depth: 19121.503745098544
name: '2025-01-28T16:30:54.459910+00:00'
magnitude: 0.45388203859329224
magnitude_type: 'semblance'
extras:
  n_picks: 11
  n_stations: 13
  semblance: 0.45388203859329224
--- !pf.Event
lat: 36.40275
lon: 25.39867
north_shift: 9375.325544494244
east_shift: 13122.48257645333
time: '2025-01-28 16:32:13.58991003'
depth: 16996.764019993952
name: '2025-01-28T16:32:13.589910+00:00'
magnitude: 0.4196434020996094
magnitude_type: 'semblance'
extras:
  n_picks: 10
  n_stations: 13
  semblance: 0.4196434020996094
--- !pf.Event
lat: 36.40275
lon: 25.39867
north_shift: 10731.620650955922
east_shift: 15653.562920707684
time: '2025-01-28 16:37:34.939909935'
depth: 16689.227259688487
name: '2025-01-28T16:37:34.939910+00:00'
magnitude: 0.44978684186935425
magnitude_type: 'semblance'
extras:
  n_picks: 8
  n_stations: 13
  semblance: 0.44978684186935425
--- !pf.Event
lat: 36.40275
lon: 25.39867
north_shift: 10298.54737541218
east_shift: 13228.561399323527
time: '2025-01-28 16:41:37.269910097'
depth: 18946.829626226194
name: '2025-01-28T16:41:37.269910+00:00'
magnitude: 0.4120652973651886
magnitude_type: 'semblance'
extras:
  n_picks: 8
  n_stations: 13
  semblance: 0.4120652973651886
--- !pf.Event
lat: 36.40275
lon: 25.39867
north_shift: 9231.443677365653
east_shift: 12271.085730289891
time: '2025-01-28 16:44:50.709909916'
depth: 16545.836145257486
name: '2025-01-28T16:44:50.709910+00:00'
magnitude: 0.49282172322273254
magnitude_type: 'semblance'
extras:
  n_picks: 10
  n_stations: 13
  semblance: 0.49282172322273254
--- !pf.Event
lat: 36.40275
lon: 25.39867
north_shift: 11080.051671933657
east_shift: 15339.837945896877
time: '2025-01-28 16:49:06.449909925'
depth: 18017.134387603302
name: '2025-01-28T16:49:06.449910+00:00'
magnitude: 0.5370405912399292
magnitude_type: 'semblance'
extras:
  n_picks: 10
  n_stations: 13
  semblance: 0.5370405912399292
--- !pf.Event
lat: 36.40275
lon: 25.39867
north_shift: 10318.520577996169
east_shift: 14418.960925381914
time: '2025-01-28 16:50:06.229909897'
depth: 17908.752286285697
name: '2025-01-28T16:50:06.229910+00:00'
magnitude: 0.4422559142112732
magnitude_type: 'semblance'
extras:
  n_picks: 9
  n_stations: 13
  semblance: 0.4422559142112732
--- !pf.Event
lat: 36.40275
lon: 25.39867
north_shift: 9362.851152964999
east_shift: 12395.098211751332
time: '2025-01-28 16:52:37.179909945'
depth: 17939.286349959155
name: '2025-01-28T16:52:37.179910+00:00'
magnitude: 0.620965301990509
magnitude_type: 'semblance'
extras:
  n_picks: 12
  n_stations: 13
  semblance: 0.620965301990509
--- !pf.Event
lat: 36.40275
lon: 25.39867
north_shift: 13312.810631758122
east_shift: 19475.651492276695
time: '2025-01-28 17:04:59.979909897'
depth: 9830.656059781968
name: '2025-01-28T17:04:59.979910+00:00'
magnitude: 0.4193805754184723
magnitude_type: 'semblance'
extras:
  n_picks: 7
  n_stations: 13
  semblance: 0.4193805754184723
--- !pf.Event
lat: 36.40275
lon: 25.39867
north_shift: 10443.947595385542
east_shift: 16500.493630250356
time: '2025-01-28 17:06:08.939909935'
depth: 14896.248874525532
name: '2025-01-28T17:06:08.939910+00:00'
magnitude: 0.5846412181854248
magnitude_type: 'semblance'
extras:
  n_picks: 11
  n_stations: 13
  semblance: 0.5846412181854248
--- !pf.Event
lat: 36.40275
lon: 25.39867
north_shift: 10539.710123338207
east_shift: 14756.20548698341
time: '2025-01-28 17:08:04.58991003'
depth: 16985.08523248939
name: '2025-01-28T17:08:04.589910+00:00'
magnitude: 0.6518312692642212
magnitude_type: 'semblance'
extras:
  n_picks: 16
  n_stations: 13
  semblance: 0.6518312692642212
--- !pf.Event
lat: 36.40275
lon: 25.39867
north_shift: 9948.22761410026
east_shift: 14236.808084708018
time: '2025-01-28 17:10:11.559910059'
depth: 16960.628415442832
name: '2025-01-28T17:10:11.559910+00:00'
magnitude: 0.6050049662590027
magnitude_type: 'semblance'
extras:
  n_picks: 15
  n_stations: 13
  semblance: 0.6050049662590027
--- !pf.Event
lat: 36.40275
lon: 25.39867
north_shift: 14357.539176899405
east_shift: 18441.429185042318
time: '2025-01-28 17:15:42.699909925'
depth: 9751.778716219294
name: '2025-01-28T17:15:42.699910+00:00'
magnitude: 0.9408363699913025
magnitude_type: 'semblance'
extras:
  n_picks: 19
  n_stations: 13
  semblance: 0.9408363699913025
--- !pf.Event
lat: 36.40275
lon: 25.39867
north_shift: 10406.062964150504
east_shift: 14041.655219757864
time: '2025-01-28 17:23:34.739909887'
depth: 17866.807972569004
name: '2025-01-28T17:23:34.739910+00:00'
magnitude: 0.4514687657356262
magnitude_type: 'semblance'
extras:
  n_picks: 11
  n_stations: 13
  semblance: 0.4514687657356262
--- !pf.Event
lat: 36.40275
lon: 25.39867
north_shift: 10018.748340201397
east_shift: 12854.579934908506
time: '2025-01-28 17:25:46.499910116'
depth: 17348.181625514346
name: '2025-01-28T17:25:46.499910+00:00'
magnitude: 0.5930211544036865
magnitude_type: 'semblance'
extras:
  n_picks: 17
  n_stations: 13
  semblance: 0.5930211544036865
--- !pf.Event
lat: 36.40275
lon: 25.39867
north_shift: 13515.126161969067
east_shift: 18828.19189345546
time: '2025-01-28 17:31:40.879909992'
depth: 4092.081045380434
name: '2025-01-28T17:31:40.879910+00:00'
magnitude: 0.4947192668914795
magnitude_type: 'semblance'
extras:
  n_picks: 14
  n_stations: 13
  semblance: 0.4947192668914795
--- !pf.Event
lat: 36.40275
lon: 25.39867
north_shift: 11179.571362485158
east_shift: 16711.61784056388
time: '2025-01-28 17:36:52.58991003'
depth: 13768.734446536686
name: '2025-01-28T17:36:52.589910+00:00'
magnitude: 0.44423654675483704
magnitude_type: 'semblance'
extras:
  n_picks: 8
  n_stations: 13
  semblance: 0.44423654675483704
--- !pf.Event
lat: 36.40275
lon: 25.39867
north_shift: 10736.398875639867
east_shift: 14764.22191788457
time: '2025-01-28 17:38:04.669909954'
depth: 15715.873685137838
name: '2025-01-28T17:38:04.669910+00:00'
magnitude: 0.6750551462173462
magnitude_type: 'semblance'
extras:
  n_picks: 12
  n_stations: 13
  semblance: 0.6750551462173462
--- !pf.Event
lat: 36.40275
lon: 25.39867
north_shift: 10505.150160536614
east_shift: 13534.92482956519
time: '2025-01-28 17:39:00.179909945'
depth: 16119.720926253967
name: '2025-01-28T17:39:00.179910+00:00'
magnitude: 0.6069880127906799
magnitude_type: 'semblance'
extras:
  n_picks: 14
  n_stations: 13
  semblance: 0.6069880127906799
--- !pf.Event
lat: 36.40275
lon: 25.39867
north_shift: 11002.492082705174
east_shift: 14497.548755843292
time: '2025-01-28 17:42:27.909909964'
depth: 15835.908496273581
name: '2025-01-28T17:42:27.909910+00:00'
magnitude: 0.7631546258926392
magnitude_type: 'semblance'
extras:
  n_picks: 18
  n_stations: 13
  semblance: 0.7631546258926392
--- !pf.Event
lat: 36.40275
lon: 25.39867
north_shift: 10814.522094178252
east_shift: 14207.395478762077
time: '2025-01-28 17:44:41.859910011'
depth: 15867.693481890356
name: '2025-01-28T17:44:41.859910+00:00'
magnitude: 0.5576123595237732
magnitude_type: 'semblance'
extras:
  n_picks: 17
  n_stations: 13
  semblance: 0.5576123595237732
--- !pf.Event
lat: 36.40275
lon: 25.39867
north_shift: 10302.997232048981
east_shift: 14034.519196248337
time: '2025-01-28 17:47:10.439909935'
depth: 14493.368870872795
name: '2025-01-28T17:47:10.439910+00:00'
magnitude: 0.4531075358390808
magnitude_type: 'semblance'
extras:
  n_picks: 12
  n_stations: 13
  semblance: 0.4531075358390808
--- !pf.Event
lat: 36.40275
lon: 25.39867
north_shift: 11626.654826691416
east_shift: 15568.365104556746
time: '2025-01-28 17:52:51.029910088'
depth: 12264.000916205428
name: '2025-01-28T17:52:51.029910+00:00'
magnitude: 0.43483230471611023
magnitude_type: 'semblance'
extras:
  n_picks: 11
  n_stations: 13
  semblance: 0.43483230471611023
--- !pf.Event
lat: 36.40275
lon: 25.39867
north_shift: 11144.113821875475
east_shift: 14017.651998225598
time: '2025-01-28 17:57:51.889909983'
depth: 16720.627250478035
name: '2025-01-28T17:57:51.889910+00:00'
magnitude: 0.4282377362251282
magnitude_type: 'semblance'
extras:
  n_picks: 12
  n_stations: 13
  semblance: 0.4282377362251282
--- !pf.Event
lat: 36.40275
lon: 25.39867
north_shift: 11455.072578655678
east_shift: 15465.311610412247
time: '2025-01-28 17:59:18.149909973'
depth: 15498.657170728155
name: '2025-01-28T17:59:18.149910+00:00'
magnitude: 0.5353713035583496
magnitude_type: 'semblance'
extras:
  n_picks: 12
  n_stations: 13
  semblance: 0.5353713035583496
--- !pf.Event
lat: 36.40275
lon: 25.39867
north_shift: 11261.090805914897
east_shift: 16325.97644493718
time: '2025-01-28 18:00:27.33991003'
depth: 14132.670762007423
name: '2025-01-28T18:00:27.339910+00:00'
magnitude: 0.6006989479064941
magnitude_type: 'semblance'
extras:
  n_picks: 15
  n_stations: 13
  semblance: 0.6006989479064941
--- !pf.Event
lat: 36.40275
lon: 25.39867
north_shift: 11385.021314335378
east_shift: 15646.695115589739
time: '2025-01-28 18:00:41.709909916'
depth: 15523.902569701293
name: '2025-01-28T18:00:41.709910+00:00'
magnitude: 0.6519138813018799
magnitude_type: 'semblance'
extras:
  n_picks: 15
  n_stations: 13
  semblance: 0.6519138813018799
--- !pf.Event
lat: 36.40275
lon: 25.39867
north_shift: 11444.22727501261
east_shift: 16409.89997191126
time: '2025-01-28 18:02:52.999910116'
depth: 14670.578900314384
name: '2025-01-28T18:02:52.999910+00:00'
magnitude: 0.5203640460968018
magnitude_type: 'semblance'
extras:
  n_picks: 11
  n_stations: 13
  semblance: 0.5203640460968018
--- !pf.Event
lat: 36.40275
lon: 25.39867
north_shift: 10662.9769969435
east_shift: 16793.857952645918
time: '2025-01-28 18:03:45.179909945'
depth: 14829.625255081917
name: '2025-01-28T18:03:45.179910+00:00'
magnitude: 0.5632110238075256
magnitude_type: 'semblance'
extras:
  n_picks: 12
  n_stations: 13
  semblance: 0.5632110238075256
--- !pf.Event
lat: 36.40275
lon: 25.39867
north_shift: 10079.65291842387
east_shift: 13269.66051462107
time: '2025-01-28 18:10:53.679909945'
depth: 16438.88519920298
name: '2025-01-28T18:10:53.679910+00:00'
magnitude: 0.48760735988616943
magnitude_type: 'semblance'
extras:
  n_picks: 13
  n_stations: 13
  semblance: 0.48760735988616943
--- !pf.Event
lat: 36.40275
lon: 25.39867
north_shift: 10808.674583294924
east_shift: 13431.072738055665
time: '2025-01-28 18:11:24.859910011'
depth: 16207.11708805572
name: '2025-01-28T18:11:24.859910+00:00'
magnitude: 0.5372266173362732
magnitude_type: 'semblance'
extras:
  n_picks: 10
  n_stations: 13
  semblance: 0.5372266173362732
--- !pf.Event
lat: 36.40275
lon: 25.39867
north_shift: 14324.437397573844
east_shift: 18032.84153677067
time: '2025-01-28 18:21:53.919909954'
depth: 10418.425153254817
name: '2025-01-28T18:21:53.919910+00:00'
magnitude: 0.49552294611930847
magnitude_type: 'semblance'
extras:
  n_picks: 13
  n_stations: 13
  semblance: 0.49552294611930847
--- !pf.Event
lat: 36.40275
lon: 25.39867
north_shift: 13967.587178253669
east_shift: 17578.045300209487
time: '2025-01-28 18:24:11.989909887'
depth: 10592.236343232978
name: '2025-01-28T18:24:11.989910+00:00'
magnitude: 0.8766786456108093
magnitude_type: 'semblance'
extras:
  n_picks: 23
  n_stations: 13
  semblance: 0.8766786456108093
--- !pf.Event
lat: 36.40275
lon: 25.39867
north_shift: 11347.17183476851
east_shift: 16158.693426669925
time: '2025-01-28 18:33:33.139909983'
depth: 14772.113469565573
name: '2025-01-28T18:33:33.139910+00:00'
magnitude: 0.5672643184661865
magnitude_type: 'semblance'
extras:
  n_picks: 13
  n_stations: 13
  semblance: 0.5672643184661865
--- !pf.Event
lat: 36.40275
lon: 25.39867
north_shift: 11490.626979159697
east_shift: 14997.293693694735
time: '2025-01-28 18:40:12.629909992'
depth: 14009.581153327495
name: '2025-01-28T18:40:12.629910+00:00'
magnitude: 0.6258891820907593
magnitude_type: 'semblance'
extras:
  n_picks: 16
  n_stations: 13
  semblance: 0.6258891820907593
--- !pf.Event
lat: 36.40275
lon: 25.39867
north_shift: 10904.581497993486
east_shift: 14997.78380038086
time: '2025-01-28 18:46:01.139909983'
depth: 14311.220299960498
name: '2025-01-28T18:46:01.139910+00:00'
magnitude: 0.9216977953910828
magnitude_type: 'semblance'
extras:
  n_picks: 22
  n_stations: 13
  semblance: 0.9216977953910828
--- !pf.Event
lat: 36.40275
lon: 25.39867
north_shift: 9882.787686539954
east_shift: 13847.709543016666
time: '2025-01-28 18:49:01.519910097'
depth: 16334.072704892846
name: '2025-01-28T18:49:01.519910+00:00'
magnitude: 0.5377004742622375
magnitude_type: 'semblance'
extras:
  n_picks: 13
  n_stations: 13
  semblance: 0.5377004742622375
--- !pf.Event
lat: 36.40275
lon: 25.39867
north_shift: 10535.777923825448
east_shift: 13823.213050498229
time: '2025-01-28 18:52:22.369910002'
depth: 15780.950725925164
name: '2025-01-28T18:52:22.369910+00:00'
magnitude: 0.678760290145874
magnitude_type: 'semblance'
extras:
  n_picks: 14
  n_stations: 13
  semblance: 0.678760290145874
--- !pf.Event
lat: 36.40275
lon: 25.39867
north_shift: 11955.574924326702
east_shift: 16725.986038165607
time: '2025-01-28 18:53:25.449909925'
depth: 12081.902762300462
name: '2025-01-28T18:53:25.449910+00:00'
magnitude: 0.5345659255981445
magnitude_type: 'semblance'
extras:
  n_picks: 13
  n_stations: 13
  semblance: 0.5345659255981445
--- !pf.Event
lat: 36.40275
lon: 25.39867
north_shift: 10880.733082992658
east_shift: 11167.875446580183
time: '2025-01-28 18:58:24.08991003'
depth: 18925.45262167526
name: '2025-01-28T18:58:24.089910+00:00'
magnitude: 0.4588406980037689
magnitude_type: 'semblance'
extras:
  n_picks: 11
  n_stations: 13
  semblance: 0.4588406980037689
--- !pf.Event
lat: 36.40275
lon: 25.39867
north_shift: 10391.005377174366
east_shift: 12674.564183937568
time: '2025-01-28 19:02:20.379909992'
depth: 16796.937329987246
name: '2025-01-28T19:02:20.379910+00:00'
magnitude: 0.5109561681747437
magnitude_type: 'semblance'
extras:
  n_picks: 13
  n_stations: 13
  semblance: 0.5109561681747437
--- !pf.Event
lat: 36.40275
lon: 25.39867
north_shift: 13892.688281544439
east_shift: 17868.43505744072
time: '2025-01-28 19:06:58.679909945'
depth: 10934.129209183377
name: '2025-01-28T19:06:58.679910+00:00'
magnitude: 0.5494161248207092
magnitude_type: 'semblance'
extras:
  n_picks: 12
  n_stations: 13
  semblance: 0.5494161248207092
--- !pf.Event
lat: 36.40275
lon: 25.39867
north_shift: 9868.56692020923
east_shift: 10168.598729483692
time: '2025-01-28 19:07:36.649909973'
depth: 20526.860681401642
name: '2025-01-28T19:07:36.649910+00:00'
magnitude: 0.5315606594085693
magnitude_type: 'semblance'
extras:
  n_picks: 12
  n_stations: 13
  semblance: 0.5315606594085693
--- !pf.Event
lat: 36.40275
lon: 25.39867
north_shift: 11029.364608022079
east_shift: 14397.389528109428
time: '2025-01-28 19:09:21.699909925'
depth: 16620.505076744448
name: '2025-01-28T19:09:21.699910+00:00'
magnitude: 0.6884897947311401
magnitude_type: 'semblance'
extras:
  n_picks: 15
  n_stations: 13
  semblance: 0.6884897947311401
--- !pf.Event
lat: 36.40275
lon: 25.39867
north_shift: 12833.761638519432
east_shift: 16922.533297129103
time: '2025-01-28 19:15:28.469909906'
depth: 9831.850748644605
name: '2025-01-28T19:15:28.469910+00:00'
magnitude: 0.6242901086807251
magnitude_type: 'semblance'
extras:
  n_picks: 16
  n_stations: 13
  semblance: 0.6242901086807251
--- !pf.Event
lat: 36.40275
lon: 25.39867
north_shift: 12855.150665066893
east_shift: 17103.060211606833
time: '2025-01-28 19:19:41.049910069'
depth: 12729.2548567404
name: '2025-01-28T19:19:41.049910+00:00'
magnitude: 0.6510297656059265
magnitude_type: 'semblance'
extras:
  n_picks: 16
  n_stations: 13
  semblance: 0.6510297656059265
--- !pf.Event
lat: 36.40275
lon: 25.39867
north_shift: 10386.283743996164
east_shift: 13669.44001465616
time: '2025-01-28 19:24:31.819910049'
depth: 15499.695223432485
name: '2025-01-28T19:24:31.819910+00:00'
magnitude: 0.4539291560649872
magnitude_type: 'semblance'
extras:
  n_picks: 11
  n_stations: 13
  semblance: 0.4539291560649872
--- !pf.Event
lat: 36.40275
lon: 25.39867
north_shift: 12036.140152822478
east_shift: 17573.22312620423
time: '2025-01-28 19:30:46.199909925'
depth: 14689.621093486374
name: '2025-01-28T19:30:46.199910+00:00'
magnitude: 0.4622799754142761
magnitude_type: 'semblance'
extras:
  n_picks: 10
  n_stations: 13
  semblance: 0.4622799754142761
--- !pf.Event
lat: 36.40275
lon: 25.39867
north_shift: 15282.360856879013
east_shift: 18553.540064824636
time: '2025-01-28 19:33:55.179909945'
depth: 8020.19431690404
name: '2025-01-28T19:33:55.179910+00:00'
magnitude: 0.8254112601280212
magnitude_type: 'semblance'
extras:
  n_picks: 21
  n_stations: 13
  semblance: 0.8254112601280212
--- !pf.Event
lat: 36.40275
lon: 25.39867
north_shift: 1209.629047141249
east_shift: -3744.5922394781983
time: '2025-01-28 19:42:52.419909954'
depth: 6282.597846434577
name: '2025-01-28T19:42:52.419910+00:00'
magnitude: 0.5708417892456055
magnitude_type: 'semblance'
extras:
  n_picks: 10
  n_stations: 13
  semblance: 0.5708417892456055
--- !pf.Event
lat: 36.40275
lon: 25.39867
north_shift: 15474.759650918475
east_shift: 18238.520592244742
time: '2025-01-28 19:46:37.999910116'
depth: 8605.92807235134
name: '2025-01-28T19:46:37.999910+00:00'
magnitude: 0.6896786689758301
magnitude_type: 'semblance'
extras:
  n_picks: 18
  n_stations: 13
  semblance: 0.6896786689758301
--- !pf.Event
lat: 36.40275
lon: 25.39867
north_shift: 10804.467162019655
east_shift: 13999.003768547245
time: '2025-01-28 19:47:11.549910069'
depth: 17611.8188197128
name: '2025-01-28T19:47:11.549910+00:00'
magnitude: 0.6957948803901672
magnitude_type: 'semblance'
extras:
  n_picks: 15
  n_stations: 13
  semblance: 0.6957948803901672
--- !pf.Event
lat: 36.40275
lon: 25.39867
north_shift: 11395.108240930986
east_shift: 14085.880517148127
time: '2025-01-28 19:49:52.149909973'
depth: 17467.718262370854
name: '2025-01-28T19:49:52.149910+00:00'
magnitude: 0.4546961784362793
magnitude_type: 'semblance'
extras:
  n_picks: 8
  n_stations: 13
  semblance: 0.4546961784362793
--- !pf.Event
lat: 36.40275
lon: 25.39867
north_shift: 11991.60670054961
east_shift: 15102.925241549145
time: '2025-01-28 19:54:31.649909973'
depth: 16825.631747724452
name: '2025-01-28T19:54:31.649910+00:00'
magnitude: 0.5629309415817261
magnitude_type: 'semblance'
extras:
  n_picks: 13
  n_stations: 13
  semblance: 0.5629309415817261
--- !pf.Event
lat: 36.40275
lon: 25.39867
north_shift: 10340.049668726155
east_shift: 13905.387423983178
time: '2025-01-28 19:56:31.239909887'
depth: 15699.409413085816
name: '2025-01-28T19:56:31.239910+00:00'
magnitude: 0.7109522223472595
magnitude_type: 'semblance'
extras:
  n_picks: 17
  n_stations: 13
  semblance: 0.7109522223472595
--- !pf.Event
lat: 36.40275
lon: 25.39867
north_shift: 8741.766397712998
east_shift: 11405.725520146338
time: '2025-01-28 19:58:18.199909925'
depth: 17282.977590338647
name: '2025-01-28T19:58:18.199910+00:00'
magnitude: 0.49169090390205383
magnitude_type: 'semblance'
extras:
  n_picks: 8
  n_stations: 13
  semblance: 0.49169090390205383
--- !pf.Event
lat: 36.40275
lon: 25.39867
north_shift: 14374.232989950679
east_shift: 18123.043116579312
time: '2025-01-28 19:59:18.539910078'
depth: 10117.428334849383
name: '2025-01-28T19:59:18.539910+00:00'
magnitude: 0.5949276089668274
magnitude_type: 'semblance'
extras:
  n_picks: 15
  n_stations: 13
  semblance: 0.5949276089668274
--- !pf.Event
lat: 36.40275
lon: 25.39867
north_shift: 10864.884178067088
east_shift: 10682.747714341018
time: '2025-01-28 20:06:56.039910078'
depth: 19206.036866704795
name: '2025-01-28T20:06:56.039910+00:00'
magnitude: 0.5066802501678467
magnitude_type: 'semblance'
extras:
  n_picks: 13
  n_stations: 13
  semblance: 0.5066802501678467
--- !pf.Event
lat: 36.40275
lon: 25.39867
north_shift: 10437.23311354346
east_shift: 15445.377287609617
time: '2025-01-28 20:11:10.639909983'
depth: 11845.375292521794
name: '2025-01-28T20:11:10.639910+00:00'
magnitude: 0.4336358606815338
magnitude_type: 'semblance'
extras:
  n_picks: 13
  n_stations: 13
  semblance: 0.4336358606815338
--- !pf.Event
lat: 36.40275
lon: 25.39867
north_shift: 9740.53335235133
east_shift: 10565.987092199339
time: '2025-01-28 20:11:50.769910097'
depth: 18392.53949618732
name: '2025-01-28T20:11:50.769910+00:00'
magnitude: 0.5670296549797058
magnitude_type: 'semblance'
extras:
  n_picks: 15
  n_stations: 13
  semblance: 0.5670296549797058
--- !pf.Event
lat: 36.40275
lon: 25.39867
north_shift: 10142.147109960373
east_shift: 13974.047060657755
time: '2025-01-28 20:13:01.449909925'
depth: 14700.472450851888
name: '2025-01-28T20:13:01.449910+00:00'
magnitude: 0.4877890646457672
magnitude_type: 'semblance'
extras:
  n_picks: 11
  n_stations: 13
  semblance: 0.4877890646457672
--- !pf.Event
lat: 36.40275
lon: 25.39867
north_shift: 9533.800164020362
east_shift: 11052.111855367722
time: '2025-01-28 20:14:41.429909945'
depth: 16950.040249930815
name: '2025-01-28T20:14:41.429910+00:00'
magnitude: 0.6157749891281128
magnitude_type: 'semblance'
extras:
  n_picks: 18
  n_stations: 13
  semblance: 0.6157749891281128
--- !pf.Event
lat: 36.40275
lon: 25.39867
north_shift: 11241.491513259976
east_shift: 17408.682728112974
time: '2025-01-28 20:16:56.699909925'
depth: 8578.663771315309
name: '2025-01-28T20:16:56.699910+00:00'
magnitude: 0.625801682472229
magnitude_type: 'semblance'
extras:
  n_picks: 15
  n_stations: 13
  semblance: 0.625801682472229
--- !pf.Event
lat: 36.40275
lon: 25.39867
north_shift: 13966.652040310884
east_shift: 17504.522506201873
time: '2025-01-28 20:18:57.919909954'
depth: 10929.366184755194
name: '2025-01-28T20:18:57.919910+00:00'
magnitude: 0.5110160708427429
magnitude_type: 'semblance'
extras:
  n_picks: 12
  n_stations: 13
  semblance: 0.5110160708427429
--- !pf.Event
lat: 36.40275
lon: 25.39867
north_shift: 8885.854650911846
east_shift: 9313.683071721673
time: '2025-01-28 20:23:02.769910097'
depth: 19732.26186458923
name: '2025-01-28T20:23:02.769910+00:00'
magnitude: 0.43735644221305847
magnitude_type: 'semblance'
extras:
  n_picks: 12
  n_stations: 13
  semblance: 0.43735644221305847
--- !pf.Event
lat: 36.40275
lon: 25.39867
north_shift: 9364.634696681342
east_shift: 13395.623328626614
time: '2025-01-28 20:25:46.179909945'
depth: 16415.005957769896
name: '2025-01-28T20:25:46.179910+00:00'
magnitude: 0.4990827441215515
magnitude_type: 'semblance'
extras:
  n_picks: 12
  n_stations: 13
  semblance: 0.4990827441215515
--- !pf.Event
lat: 36.40275
lon: 25.39867
north_shift: 12027.88197275002
east_shift: 17556.202043800055
time: '2025-01-28 20:38:54.429909945'
depth: 9881.220988630927
name: '2025-01-28T20:38:54.429910+00:00'
magnitude: 0.44293034076690674
magnitude_type: 'semblance'
extras:
  n_picks: 8
  n_stations: 13
  semblance: 0.44293034076690674
--- !pf.Event
lat: 36.40275
lon: 25.39867
north_shift: 10217.243851181385
east_shift: 11758.34584572081
time: '2025-01-28 20:40:29.58991003'
depth: 18246.29099748892
name: '2025-01-28T20:40:29.589910+00:00'
magnitude: 0.4530094861984253
magnitude_type: 'semblance'
extras:
  n_picks: 12
  n_stations: 13
  semblance: 0.4530094861984253
--- !pf.Event
lat: 36.40275
lon: 25.39867
north_shift: 11521.748217817645
east_shift: 17041.86220294656
time: '2025-01-28 20:44:09.539910078'
depth: 14739.836793099637
name: '2025-01-28T20:44:09.539910+00:00'
magnitude: 0.5277884006500244
magnitude_type: 'semblance'
extras:
  n_picks: 14
  n_stations: 13
  semblance: 0.5277884006500244
--- !pf.Event
lat: 36.40275
lon: 25.39867
north_shift: 9246.606050557468
east_shift: 13706.452779788267
time: '2025-01-28 20:45:10.789910078'
depth: 13774.202160230354
name: '2025-01-28T20:45:10.789910+00:00'
magnitude: 0.6881453394889832
magnitude_type: 'semblance'
extras:
  n_picks: 18
  n_stations: 13
  semblance: 0.6881453394889832
--- !pf.Event
lat: 36.40275
lon: 25.39867
north_shift: 11323.6967281654
east_shift: 16432.37111524283
time: '2025-01-28 20:52:41.239909887'
depth: 12470.380086002018
name: '2025-01-28T20:52:41.239910+00:00'
magnitude: 0.4989476501941681
magnitude_type: 'semblance'
extras:
  n_picks: 11
  n_stations: 13
  semblance: 0.4989476501941681
--- !pf.Event
lat: 36.40275
lon: 25.39867
north_shift: 11416.805604740366
east_shift: 15517.138396353503
time: '2025-01-28 20:53:03.169909954'
depth: 14959.265403378606
name: '2025-01-28T20:53:03.169910+00:00'
magnitude: 0.6309788823127747
magnitude_type: 'semblance'
extras:
  n_picks: 13
  n_stations: 13
  semblance: 0.6309788823127747
--- !pf.Event
lat: 36.40275
lon: 25.39867
north_shift: 10457.432023816995
east_shift: 16391.32564620554
time: '2025-01-28 20:55:41.149909973'
depth: 11563.38762834764
name: '2025-01-28T20:55:41.149910+00:00'
magnitude: 0.43634089827537537
magnitude_type: 'semblance'
extras:
  n_picks: 7
  n_stations: 13
  semblance: 0.43634089827537537
--- !pf.Event
lat: 36.40275
lon: 25.39867
north_shift: 9634.308690996917
east_shift: 11437.305116280533
time: '2025-01-28 20:56:48.459909916'
depth: 20125.884611534304
name: '2025-01-28T20:56:48.459910+00:00'
magnitude: 0.4469018280506134
magnitude_type: 'semblance'
extras:
  n_picks: 11
  n_stations: 13
  semblance: 0.4469018280506134
--- !pf.Event
lat: 36.40275
lon: 25.39867
north_shift: 11511.938501658153
east_shift: 16935.631064445068
time: '2025-01-28 21:01:25.469909906'
depth: 15620.94525064516
name: '2025-01-28T21:01:25.469910+00:00'
magnitude: 0.6020501255989075
magnitude_type: 'semblance'
extras:
  n_picks: 14
  n_stations: 13
  semblance: 0.6020501255989075
--- !pf.Event
lat: 36.40275
lon: 25.39867
north_shift: 15371.636949453661
east_shift: 18576.560124297666
time: '2025-01-28 21:03:08.369910002'
depth: 8043.8379041128865
name: '2025-01-28T21:03:08.369910+00:00'
magnitude: 0.6692662835121155
magnitude_type: 'semblance'
extras:
  n_picks: 18
  n_stations: 13
  semblance: 0.6692662835121155
--- !pf.Event
lat: 36.40275
lon: 25.39867
north_shift: 11427.091758622031
east_shift: 15293.236816577688
time: '2025-01-28 21:03:49.849910021'
depth: 15518.584203930857
name: '2025-01-28T21:03:49.849910+00:00'
magnitude: 0.6393346786499023
magnitude_type: 'semblance'
extras:
  n_picks: 14
  n_stations: 13
  semblance: 0.6393346786499023
--- !pf.Event
lat: 36.40275
lon: 25.39867
north_shift: 12537.026545497793
east_shift: 18965.509794232326
time: '2025-01-28 21:04:42.489909887'
depth: 8038.118996638374
name: '2025-01-28T21:04:42.489910+00:00'
magnitude: 0.41910621523857117
magnitude_type: 'semblance'
extras:
  n_picks: 10
  n_stations: 13
  semblance: 0.41910621523857117
--- !pf.Event
lat: 36.40275
lon: 25.39867
north_shift: 12682.651618435022
east_shift: 18001.87871629652
time: '2025-01-28 21:07:59.549910069'
depth: 13752.067885252012
name: '2025-01-28T21:07:59.549910+00:00'
magnitude: 0.46744027733802795
magnitude_type: 'semblance'
extras:
  n_picks: 11
  n_stations: 13
  semblance: 0.46744027733802795
--- !pf.Event
lat: 36.40275
lon: 25.39867
north_shift: 12893.353297014879
east_shift: 17254.326386667715
time: '2025-01-28 21:09:01.509910107'
depth: 11449.51147305408
name: '2025-01-28T21:09:01.509910+00:00'
magnitude: 0.43202629685401917
magnitude_type: 'semblance'
extras:
  n_picks: 9
  n_stations: 13
  semblance: 0.43202629685401917
--- !pf.Event
lat: 36.40275
lon: 25.39867
north_shift: 10418.413313902201
east_shift: 12337.558041870645
time: '2025-01-28 21:10:38.159909964'
depth: 19464.848050216384
name: '2025-01-28T21:10:38.159910+00:00'
magnitude: 0.4714708924293518
magnitude_type: 'semblance'
extras:
  n_picks: 10
  n_stations: 13
  semblance: 0.4714708924293518
--- !pf.Event
lat: 36.40275
lon: 25.39867
north_shift: 11018.273434998251
east_shift: 14218.68963922951
time: '2025-01-28 21:14:51.759910107'
depth: 15388.12011271406
name: '2025-01-28T21:14:51.759910+00:00'
magnitude: 0.44840994477272034
magnitude_type: 'semblance'
extras:
  n_picks: 10
  n_stations: 13
  semblance: 0.44840994477272034
--- !pf.Event
lat: 36.40275
lon: 25.39867
north_shift: 12882.656904099616
east_shift: 17020.94814888972
time: '2025-01-28 21:16:26.199909925'
depth: 10817.614954387915
name: '2025-01-28T21:16:26.199910+00:00'
magnitude: 0.6779347658157349
magnitude_type: 'semblance'
extras:
  n_picks: 16
  n_stations: 13
  semblance: 0.6779347658157349
--- !pf.Event
lat: 36.40275
lon: 25.39867
north_shift: 10163.613306627989
east_shift: 12550.588032752425
time: '2025-01-28 21:26:34.479909897'
depth: 19011.180056565663
name: '2025-01-28T21:26:34.479910+00:00'
magnitude: 0.6189219355583191
magnitude_type: 'semblance'
extras:
  n_picks: 13
  n_stations: 13
  semblance: 0.6189219355583191
--- !pf.Event
lat: 36.40275
lon: 25.39867
north_shift: 7940.826821902675
east_shift: 8834.05908402937
time: '2025-01-28 21:32:08.559910059'
depth: 18805.687141468414
name: '2025-01-28T21:32:08.559910+00:00'
magnitude: 0.5547145009040833
magnitude_type: 'semblance'
extras:
  n_picks: 11
  n_stations: 13
  semblance: 0.5547145009040833
--- !pf.Event
lat: 36.40275
lon: 25.39867
north_shift: 13077.225367364368
east_shift: 16931.03962582473
time: '2025-01-28 21:35:53.159909964'
depth: 10237.262770129557
name: '2025-01-28T21:35:53.159910+00:00'
magnitude: 0.572071373462677
magnitude_type: 'semblance'
extras:
  n_picks: 14
  n_stations: 13
  semblance: 0.572071373462677
--- !pf.Event
lat: 36.40275
lon: 25.39867
north_shift: 10329.278573213402
east_shift: 12353.787355579512
time: '2025-01-28 21:36:20.699909925'
depth: 19006.358021785178
name: '2025-01-28T21:36:20.699910+00:00'
magnitude: 0.49891549348831177
magnitude_type: 'semblance'
extras:
  n_picks: 10
  n_stations: 13
  semblance: 0.49891549348831177
--- !pf.Event
lat: 36.40275
lon: 25.39867
north_shift: 12863.281633011602
east_shift: 17593.02288486823
time: '2025-01-28 21:37:04.399909973'
depth: 10489.521744221622
name: '2025-01-28T21:37:04.399910+00:00'
magnitude: 0.512073814868927
magnitude_type: 'semblance'
extras:
  n_picks: 10
  n_stations: 13
  semblance: 0.512073814868927
--- !pf.Event
lat: 36.40275
lon: 25.39867
north_shift: 10981.45122228739
east_shift: 14152.258810360474
time: '2025-01-28 21:38:55.439909935'
depth: 19321.31176659444
name: '2025-01-28T21:38:55.439910+00:00'
magnitude: 0.5355526804924011
magnitude_type: 'semblance'
extras:
  n_picks: 15
  n_stations: 13
  semblance: 0.5355526804924011
--- !pf.Event
lat: 36.40275
lon: 25.39867
north_shift: 13870.728788162327
east_shift: 17667.5164923265
time: '2025-01-28 21:40:14.689909935'
depth: 9994.724269175671
name: '2025-01-28T21:40:14.689910+00:00'
magnitude: 0.4703974723815918
magnitude_type: 'semblance'
extras:
  n_picks: 10
  n_stations: 13
  semblance: 0.4703974723815918
--- !pf.Event
lat: 36.40275
lon: 25.39867
north_shift: 11213.94014658772
east_shift: 16014.09865652733
time: '2025-01-28 21:43:03.179909945'
depth: 15412.6308297485
name: '2025-01-28T21:43:03.179910+00:00'
magnitude: 0.5284927487373352
magnitude_type: 'semblance'
extras:
  n_picks: 10
  n_stations: 13
  semblance: 0.5284927487373352
--- !pf.Event
lat: 36.40275
lon: 25.39867
north_shift: 11580.197017777366
east_shift: 16580.214793439005
time: '2025-01-28 21:45:56.399909973'
depth: 14366.01989961243
name: '2025-01-28T21:45:56.399910+00:00'
magnitude: 0.702811598777771
magnitude_type: 'semblance'
extras:
  n_picks: 15
  n_stations: 13
  semblance: 0.702811598777771
--- !pf.Event
lat: 36.40275
lon: 25.39867
north_shift: 13909.828199053325
east_shift: 17586.388764053467
time: '2025-01-28 21:47:52.039910078'
depth: 10496.144738381057
name: '2025-01-28T21:47:52.039910+00:00'
magnitude: 0.9337348937988281
magnitude_type: 'semblance'
extras:
  n_picks: 23
  n_stations: 13
  semblance: 0.9337348937988281
--- !pf.Event
lat: 36.40275
lon: 25.39867
north_shift: 11797.184616007406
east_shift: 17025.414755029447
time: '2025-01-28 21:49:27.209909916'
depth: 11973.59565922157
name: '2025-01-28T21:49:27.209910+00:00'
magnitude: 0.4667430520057678
magnitude_type: 'semblance'
extras:
  n_picks: 9
  n_stations: 13
  semblance: 0.4667430520057678
--- !pf.Event
lat: 36.40275
lon: 25.39867
north_shift: 11626.226305738568
east_shift: 15869.53326578435
time: '2025-01-28 21:50:51.699909925'
depth: 14738.751484297261
name: '2025-01-28T21:50:51.699910+00:00'
magnitude: 0.814988911151886
magnitude_type: 'semblance'
extras:
  n_picks: 16
  n_stations: 13
  semblance: 0.814988911151886
--- !pf.Event
lat: 36.40275
lon: 25.39867
north_shift: 10384.709634904184
east_shift: 12561.65600357215
time: '2025-01-28 21:52:53.479909897'
depth: 18678.125669453144
name: '2025-01-28T21:52:53.479910+00:00'
magnitude: 0.5822488069534302
magnitude_type: 'semblance'
extras:
  n_picks: 14
  n_stations: 13
  semblance: 0.5822488069534302
--- !pf.Event
lat: 36.40275
lon: 25.39867
north_shift: 13542.922285871598
east_shift: 17581.560797672606
time: '2025-01-28 21:55:39.449909925'
depth: 10364.63146240965
name: '2025-01-28T21:55:39.449910+00:00'
magnitude: 0.47418174147605896
magnitude_type: 'semblance'
extras:
  n_picks: 11
  n_stations: 13
  semblance: 0.47418174147605896
--- !pf.Event
lat: 36.40275
lon: 25.39867
north_shift: 11347.20821685363
east_shift: 14182.750722113316
time: '2025-01-28 21:57:21.529910088'
depth: 16363.682493715132
name: '2025-01-28T21:57:21.529910+00:00'
magnitude: 0.5764679908752441
magnitude_type: 'semblance'
extras:
  n_picks: 15
  n_stations: 13
  semblance: 0.5764679908752441
--- !pf.Event
lat: 36.40275
lon: 25.39867
north_shift: 13927.524772332365
east_shift: 17500.499728233695
time: '2025-01-28 21:58:41.139909983'
depth: 10520.562597452554
name: '2025-01-28T21:58:41.139910+00:00'
magnitude: 0.9608573913574219
magnitude_type: 'semblance'
extras:
  n_picks: 21
  n_stations: 13
  semblance: 0.9608573913574219
--- !pf.Event
lat: 36.40275
lon: 25.39867
north_shift: 13907.892930747148
east_shift: 17489.570343209205
time: '2025-01-28 22:00:43.199909925'
depth: 10593.4184930379
name: '2025-01-28T22:00:43.199910+00:00'
magnitude: 0.8113556504249573
magnitude_type: 'semblance'
extras:
  n_picks: 18
  n_stations: 13
  semblance: 0.8113556504249573
--- !pf.Event
lat: 36.40275
lon: 25.39867
north_shift: 12960.942744114815
east_shift: 16113.607766644132
time: '2025-01-28 22:02:50.609910011'
depth: 10863.431480339937
name: '2025-01-28T22:02:50.609910+00:00'
magnitude: 0.41586366295814514
magnitude_type: 'semblance'
extras:
  n_picks: 9
  n_stations: 13
  semblance: 0.41586366295814514
--- !pf.Event
lat: 36.40275
lon: 25.39867
north_shift: 10940.392509397074
east_shift: 12157.545002109813
time: '2025-01-28 22:06:50.729909897'
depth: 18261.328178791522
name: '2025-01-28T22:06:50.729910+00:00'
magnitude: 0.636436939239502
magnitude_type: 'semblance'
extras:
  n_picks: 16
  n_stations: 13
  semblance: 0.636436939239502
--- !pf.Event
lat: 36.40275
lon: 25.39867
north_shift: 12636.624255748231
east_shift: 18865.26592196501
time: '2025-01-28 22:07:39.969909906'
depth: 6621.296666698389
name: '2025-01-28T22:07:39.969910+00:00'
magnitude: 0.4913007318973541
magnitude_type: 'semblance'
extras:
  n_picks: 11
  n_stations: 13
  semblance: 0.4913007318973541
--- !pf.Event
lat: 36.40275
lon: 25.39867
north_shift: 14161.647566407797
east_shift: 17735.312614329494
time: '2025-01-28 22:12:21.479909897'
depth: 10732.212466209088
name: '2025-01-28T22:12:21.479910+00:00'
magnitude: 0.8015435338020325
magnitude_type: 'semblance'
extras:
  n_picks: 18
  n_stations: 13
  semblance: 0.8015435338020325
--- !pf.Event
lat: 36.40275
lon: 25.39867
north_shift: 11580.13421853789
east_shift: 15907.020026516817
time: '2025-01-28 22:12:51.909909964'
depth: 14885.149428442715
name: '2025-01-28T22:12:51.909910+00:00'
magnitude: 0.6945456266403198
magnitude_type: 'semblance'
extras:
  n_picks: 13
  n_stations: 13
  semblance: 0.6945456266403198
--- !pf.Event
lat: 36.40275
lon: 25.39867
north_shift: 11114.040604814898
east_shift: 13406.26939677203
time: '2025-01-28 22:14:23.449909925'
depth: 16891.22772075791
name: '2025-01-28T22:14:23.449910+00:00'
magnitude: 0.612987756729126
magnitude_type: 'semblance'
extras:
  n_picks: 14
  n_stations: 13
  semblance: 0.612987756729126
--- !pf.Event
lat: 36.40275
lon: 25.39867
north_shift: 8901.578621399425
east_shift: 11695.660116583987
time: '2025-01-28 22:16:02.869910002'
depth: 16172.73517653039
name: '2025-01-28T22:16:02.869910+00:00'
magnitude: 0.5257726907730103
magnitude_type: 'semblance'
extras:
  n_picks: 12
  n_stations: 13
  semblance: 0.5257726907730103
--- !pf.Event
lat: 36.40275
lon: 25.39867
north_shift: 11436.68613958684
east_shift: 17893.164073913398
time: '2025-01-28 22:17:00.959909916'
depth: 7650.935610666625
name: '2025-01-28T22:17:00.959910+00:00'
magnitude: 0.732591450214386
magnitude_type: 'semblance'
extras:
  n_picks: 13
  n_stations: 13
  semblance: 0.732591450214386
--- !pf.Event
lat: 36.40275
lon: 25.39867
north_shift: 11223.103500142775
east_shift: 15392.374490117867
time: '2025-01-28 22:19:05.529910088'
depth: 14708.894404879144
name: '2025-01-28T22:19:05.529910+00:00'
magnitude: 0.4706399440765381
magnitude_type: 'semblance'
extras:
  n_picks: 13
  n_stations: 13
  semblance: 0.4706399440765381
--- !pf.Event
lat: 36.40275
lon: 25.39867
north_shift: 23561.246771538237
east_shift: 20115.59099967382
time: '2025-01-28 22:19:58.619910002'
depth: 8241.96919277453
name: '2025-01-28T22:19:58.619910+00:00'
magnitude: 0.9509637355804443
magnitude_type: 'semblance'
extras:
  n_picks: 23
  n_stations: 13
  semblance: 0.9509637355804443
--- !pf.Event
lat: 36.40275
lon: 25.39867
north_shift: 11494.368860611225
east_shift: 15332.989707615556
time: '2025-01-28 22:22:13.389909983'
depth: 16707.454059418833
name: '2025-01-28T22:22:13.389910+00:00'
magnitude: 0.563864529132843
magnitude_type: 'semblance'
extras:
  n_picks: 13
  n_stations: 13
  semblance: 0.563864529132843
--- !pf.Event
lat: 36.40275
lon: 25.39867
north_shift: 10148.24262901096
east_shift: 13802.011159156746
time: '2025-01-28 22:24:57.499910116'
depth: 17276.57753369875
name: '2025-01-28T22:24:57.499910+00:00'
magnitude: 0.5454910397529602
magnitude_type: 'semblance'
extras:
  n_picks: 12
  n_stations: 13
  semblance: 0.5454910397529602
--- !pf.Event
lat: 36.40275
lon: 25.39867
north_shift: 13971.25195991907
east_shift: 17528.17843196866
time: '2025-01-28 22:25:35.939909935'
depth: 10564.48369260452
name: '2025-01-28T22:25:35.939910+00:00'
magnitude: 0.701724112033844
magnitude_type: 'semblance'
extras:
  n_picks: 15
  n_stations: 13
  semblance: 0.701724112033844
--- !pf.Event
lat: 36.40275
lon: 25.39867
north_shift: 10314.408557117156
east_shift: 15232.384184920336
time: '2025-01-28 22:29:36.399909973'
depth: 15923.330076808486
name: '2025-01-28T22:29:36.399910+00:00'
magnitude: 0.5241976976394653
magnitude_type: 'semblance'
extras:
  n_picks: 13
  n_stations: 13
  semblance: 0.5241976976394653
--- !pf.Event
lat: 36.40275
lon: 25.39867
north_shift: 9501.554546424784
east_shift: 11431.213050843357
time: '2025-01-28 22:32:47.139909983'
depth: 18812.319707779585
name: '2025-01-28T22:32:47.139910+00:00'
magnitude: 0.7216759920120239
magnitude_type: 'semblance'
extras:
  n_picks: 15
  n_stations: 13
  semblance: 0.7216759920120239
--- !pf.Event
lat: 36.40275
lon: 25.39867
north_shift: 15032.127612060294
east_shift: 18432.442748145862
time: '2025-01-28 22:35:29.979909897'
depth: 6533.032683487762
name: '2025-01-28T22:35:29.979910+00:00'
magnitude: 0.5701298117637634
magnitude_type: 'semblance'
extras:
  n_picks: 12
  n_stations: 13
  semblance: 0.5701298117637634
--- !pf.Event
lat: 36.40275
lon: 25.39867
north_shift: 11200.651951022533
east_shift: 18093.284403591348
time: '2025-01-28 22:37:58.959909916'
depth: 15370.978307212948
name: '2025-01-28T22:37:58.959910+00:00'
magnitude: 0.6432047486305237
magnitude_type: 'semblance'
extras:
  n_picks: 15
  n_stations: 13
  semblance: 0.6432047486305237
--- !pf.Event
lat: 36.40275
lon: 25.39867
north_shift: 11168.944728360299
east_shift: 16329.792191556604
time: '2025-01-28 22:39:16.809910059'
depth: 15134.65622072365
name: '2025-01-28T22:39:16.809910+00:00'
magnitude: 0.5406297445297241
magnitude_type: 'semblance'
extras:
  n_picks: 12
  n_stations: 13
  semblance: 0.5406297445297241
--- !pf.Event
lat: 36.40275
lon: 25.39867
north_shift: 11288.707724673015
east_shift: 15933.950927728163
time: '2025-01-28 22:40:06.159909964'
depth: 15348.4244334603
name: '2025-01-28T22:40:06.159910+00:00'
magnitude: 0.5508461594581604
magnitude_type: 'semblance'
extras:
  n_picks: 14
  n_stations: 13
  semblance: 0.5508461594581604
--- !pf.Event
lat: 36.40275
lon: 25.39867
north_shift: 9396.668687532872
east_shift: 13558.184092240816
time: '2025-01-28 22:44:47.889909983'
depth: 17076.122202911818
name: '2025-01-28T22:44:47.889910+00:00'
magnitude: 0.5291575193405151
magnitude_type: 'semblance'
extras:
  n_picks: 11
  n_stations: 13
  semblance: 0.5291575193405151
--- !pf.Event
lat: 36.40275
lon: 25.39867
north_shift: 12271.781854577866
east_shift: 16627.69813017151
time: '2025-01-28 22:50:47.139909983'
depth: 12876.206183051401
name: '2025-01-28T22:50:47.139910+00:00'
magnitude: 0.782778799533844
magnitude_type: 'semblance'
extras:
  n_picks: 19
  n_stations: 13
  semblance: 0.782778799533844
--- !pf.Event
lat: 36.40275
lon: 25.39867
north_shift: 9286.625895503923
east_shift: 14684.01286898241
time: '2025-01-28 22:51:28.649909973'
depth: 14653.35310995881
name: '2025-01-28T22:51:28.649910+00:00'
magnitude: 0.8178940415382385
magnitude_type: 'semblance'
extras:
  n_picks: 19
  n_stations: 13
  semblance: 0.8178940415382385
--- !pf.Event
lat: 36.40275
lon: 25.39867
north_shift: 10426.820016992486
east_shift: 14652.840666512115
time: '2025-01-28 22:52:59.57991004'
depth: 14599.356358461997
name: '2025-01-28T22:52:59.579910+00:00'
magnitude: 0.5990579128265381
magnitude_type: 'semblance'
extras:
  n_picks: 13
  n_stations: 13
  semblance: 0.5990579128265381
--- !pf.Event
lat: 36.40275
lon: 25.39867
north_shift: 13513.031095033235
east_shift: 17480.846603741084
time: '2025-01-28 22:53:36.499910116'
depth: 11100.45755666304
name: '2025-01-28T22:53:36.499910+00:00'
magnitude: 0.48003360629081726
magnitude_type: 'semblance'
extras:
  n_picks: 11
  n_stations: 13
  semblance: 0.48003360629081726
--- !pf.Event
lat: 36.40275
lon: 25.39867
north_shift: 11231.609748729466
east_shift: 15520.41976273779
time: '2025-01-28 22:54:27.729909897'
depth: 15550.43899957306
name: '2025-01-28T22:54:27.729910+00:00'
magnitude: 0.4931960105895996
magnitude_type: 'semblance'
extras:
  n_picks: 10
  n_stations: 13
  semblance: 0.4931960105895996
--- !pf.Event
lat: 36.40275
lon: 25.39867
north_shift: 12732.906702983024
east_shift: 19242.855840444605
time: '2025-01-28 22:59:38.389909983'
depth: 9199.679928157006
name: '2025-01-28T22:59:38.389910+00:00'
magnitude: 0.6503872871398926
magnitude_type: 'semblance'
extras:
  n_picks: 12
  n_stations: 13
  semblance: 0.6503872871398926
--- !pf.Event
lat: 36.40275
lon: 25.39867
north_shift: 14725.592047005537
east_shift: 18007.719196505648
time: '2025-01-28 23:04:56.429909945'
depth: 10306.542974751525
name: '2025-01-28T23:04:56.429910+00:00'
magnitude: 0.5670610666275024
magnitude_type: 'semblance'
extras:
  n_picks: 13
  n_stations: 13
  semblance: 0.5670610666275024
--- !pf.Event
lat: 36.40275
lon: 25.39867
north_shift: 11271.484598746893
east_shift: 14464.293439346551
time: '2025-01-28 23:06:14.409909964'
depth: 18313.47718377149
name: '2025-01-28T23:06:14.409910+00:00'
magnitude: 0.5414301753044128
magnitude_type: 'semblance'
extras:
  n_picks: 13
  n_stations: 13
  semblance: 0.5414301753044128
--- !pf.Event
lat: 36.40275
lon: 25.39867
north_shift: 12736.158537453444
east_shift: 18696.679877804596
time: '2025-01-28 23:06:55.469909906'
depth: 8224.08539542974
name: '2025-01-28T23:06:55.469910+00:00'
magnitude: 0.4747774302959442
magnitude_type: 'semblance'
extras:
  n_picks: 8
  n_stations: 13
  semblance: 0.4747774302959442
--- !pf.Event
lat: 36.40275
lon: 25.39867
north_shift: 10291.513361242305
east_shift: 13456.157529089784
time: '2025-01-28 23:08:02.419909954'
depth: 18105.8787698255
name: '2025-01-28T23:08:02.419910+00:00'
magnitude: 0.49394452571868896
magnitude_type: 'semblance'
extras:
  n_picks: 11
  n_stations: 13
  semblance: 0.49394452571868896
--- !pf.Event
lat: 36.40275
lon: 25.39867
north_shift: 10556.189598753372
east_shift: 17186.92889939993
time: '2025-01-28 23:08:57.109910011'
depth: 15602.671967671171
name: '2025-01-28T23:08:57.109910+00:00'
magnitude: 0.6065247654914856
magnitude_type: 'semblance'
extras:
  n_picks: 13
  n_stations: 13
  semblance: 0.6065247654914856
--- !pf.Event
lat: 36.40275
lon: 25.39867
north_shift: 9862.139673111986
east_shift: 11752.600395735944
time: '2025-01-28 23:09:48.399909973'
depth: 18521.471456390766
name: '2025-01-28T23:09:48.399910+00:00'
magnitude: 0.585716962814331
magnitude_type: 'semblance'
extras:
  n_picks: 12
  n_stations: 13
  semblance: 0.585716962814331
--- !pf.Event
lat: 36.40275
lon: 25.39867
north_shift: 11468.932696784717
east_shift: 15874.04068904633
time: '2025-01-28 23:12:12.629909992'
depth: 16632.657338074663
name: '2025-01-28T23:12:12.629910+00:00'
magnitude: 0.6452944278717041
magnitude_type: 'semblance'
extras:
  n_picks: 14
  n_stations: 13
  semblance: 0.6452944278717041
--- !pf.Event
lat: 36.40275
lon: 25.39867
north_shift: 11510.71169297544
east_shift: 15536.991450358462
time: '2025-01-28 23:13:25.939909935'
depth: 15004.716598916048
name: '2025-01-28T23:13:25.939910+00:00'
magnitude: 0.5570635199546814
magnitude_type: 'semblance'
extras:
  n_picks: 11
  n_stations: 13
  semblance: 0.5570635199546814
--- !pf.Event
lat: 36.40275
lon: 25.39867
north_shift: 11453.133185470111
east_shift: 16208.235147824535
time: '2025-01-28 23:17:03.489909887'
depth: 13234.889608792515
name: '2025-01-28T23:17:03.489910+00:00'
magnitude: 0.5298430919647217
magnitude_type: 'semblance'
extras:
  n_picks: 12
  n_stations: 13
  semblance: 0.5298430919647217
--- !pf.Event
lat: 36.40275
lon: 25.39867
north_shift: 11441.671428002704
east_shift: 15395.482025624184
time: '2025-01-28 23:19:56.969909906'
depth: 15072.816372455462
name: '2025-01-28T23:19:56.969910+00:00'
magnitude: 0.784618616104126
magnitude_type: 'semblance'
extras:
  n_picks: 20
  n_stations: 13
  semblance: 0.784618616104126
--- !pf.Event
lat: 36.40275
lon: 25.39867
north_shift: 9962.866721290777
east_shift: 15984.84383717457
time: '2025-01-28 23:20:24.219909906'
depth: 12611.592937696929
name: '2025-01-28T23:20:24.219910+00:00'
magnitude: 0.5098128914833069
magnitude_type: 'semblance'
extras:
  n_picks: 11
  n_stations: 13
  semblance: 0.5098128914833069
--- !pf.Event
lat: 36.40275
lon: 25.39867
north_shift: 11280.937200633307
east_shift: 18033.126336829147
time: '2025-01-28 23:21:20.959909916'
depth: 7699.987287131146
name: '2025-01-28T23:21:20.959910+00:00'
magnitude: 0.6681773662567139
magnitude_type: 'semblance'
extras:
  n_picks: 12
  n_stations: 13
  semblance: 0.6681773662567139
--- !pf.Event
lat: 36.40275
lon: 25.39867
north_shift: 14280.893024473211
east_shift: 17943.878062648797
time: '2025-01-28 23:22:17.069910049'
depth: 10366.435035735842
name: '2025-01-28T23:22:17.069910+00:00'
magnitude: 0.9354707598686218
magnitude_type: 'semblance'
extras:
  n_picks: 20
  n_stations: 13
  semblance: 0.9354707598686218
--- !pf.Event
lat: 36.40275
lon: 25.39867
north_shift: 9670.447152823563
east_shift: 11398.55960702076
time: '2025-01-28 23:24:44.859910011'
depth: 19440.195370871777
name: '2025-01-28T23:24:44.859910+00:00'
magnitude: 0.48242858052253723
magnitude_type: 'semblance'
extras:
  n_picks: 10
  n_stations: 13
  semblance: 0.48242858052253723
--- !pf.Event
lat: 36.40275
lon: 25.39867
north_shift: 13938.73491621815
east_shift: 17577.119764060724
time: '2025-01-28 23:27:25.889909983'
depth: 10486.56088703502
name: '2025-01-28T23:27:25.889910+00:00'
magnitude: 0.8120908737182617
magnitude_type: 'semblance'
extras:
  n_picks: 20
  n_stations: 13
  semblance: 0.8120908737182617
--- !pf.Event
lat: 36.40275
lon: 25.39867
north_shift: 9996.629993540137
east_shift: 12204.33127706369
time: '2025-01-28 23:30:47.929909945'
depth: 17072.72385091496
name: '2025-01-28T23:30:47.929910+00:00'
magnitude: 0.5709956884384155
magnitude_type: 'semblance'
extras:
  n_picks: 13
  n_stations: 13
  semblance: 0.5709956884384155
--- !pf.Event
lat: 36.40275
lon: 25.39867
north_shift: 10417.833951766273
east_shift: 12238.422552772457
time: '2025-01-28 23:33:12.109910011'
depth: 19029.531545756203
name: '2025-01-28T23:33:12.109910+00:00'
magnitude: 0.6383978724479675
magnitude_type: 'semblance'
extras:
  n_picks: 14
  n_stations: 13
  semblance: 0.6383978724479675
--- !pf.Event
lat: 36.40275
lon: 25.39867
north_shift: 14760.568303535963
east_shift: 18315.906876371453
time: '2025-01-28 23:37:00.279910088'
depth: 5931.959797824025
name: '2025-01-28T23:37:00.279910+00:00'
magnitude: 0.6279481649398804
magnitude_type: 'semblance'
extras:
  n_picks: 13
  n_stations: 13
  semblance: 0.6279481649398804
--- !pf.Event
lat: 36.40275
lon: 25.39867
north_shift: 10864.778825065305
east_shift: 11649.48764231975
time: '2025-01-28 23:38:17.399909973'
depth: 18765.957000857656
name: '2025-01-28T23:38:17.399910+00:00'
magnitude: 0.5429855585098267
magnitude_type: 'semblance'
extras:
  n_picks: 13
  n_stations: 13
  semblance: 0.5429855585098267
--- !pf.Event
lat: 36.40275
lon: 25.39867
north_shift: 13176.95260443481
east_shift: 17924.393177777463
time: '2025-01-28 23:39:42.08991003'
depth: 16.820673931661375
name: '2025-01-28T23:39:42.089910+00:00'
magnitude: 0.44707050919532776
magnitude_type: 'semblance'
extras:
  n_picks: 10
  n_stations: 13
  semblance: 0.44707050919532776
--- !pf.Event
lat: 36.40275
lon: 25.39867
north_shift: 11917.268089336276
east_shift: 20627.70349357752
time: '2025-01-28 23:40:11.279910088'
depth: 67.22614542551298
name: '2025-01-28T23:40:11.279910+00:00'
magnitude: 0.5498604774475098
magnitude_type: 'semblance'
extras:
  n_picks: 10
  n_stations: 13
  semblance: 0.5498604774475098
--- !pf.Event
lat: 36.40275
lon: 25.39867
north_shift: 13874.044312636757
east_shift: 17937.25420062316
time: '2025-01-28 23:43:45.33991003'
depth: 11067.725229398064
name: '2025-01-28T23:43:45.339910+00:00'
magnitude: 0.6657240986824036
magnitude_type: 'semblance'
extras:
  n_picks: 17
  n_stations: 13
  semblance: 0.6657240986824036
--- !pf.Event
lat: 36.40275
lon: 25.39867
north_shift: 11211.241301452737
east_shift: 15726.017396217301
time: '2025-01-28 23:45:32.499910116'
depth: 13832.198296039129
name: '2025-01-28T23:45:32.499910+00:00'
magnitude: 0.4649924635887146
magnitude_type: 'semblance'
extras:
  n_picks: 12
  n_stations: 13
  semblance: 0.4649924635887146
--- !pf.Event
lat: 36.40275
lon: 25.39867
north_shift: 10607.274206420094
east_shift: 11695.732871691745
time: '2025-01-28 23:47:19.569910049'
depth: 19045.344627349266
name: '2025-01-28T23:47:19.569910+00:00'
magnitude: 0.5851181745529175
magnitude_type: 'semblance'
extras:
  n_picks: 12
  n_stations: 13
  semblance: 0.5851181745529175
--- !pf.Event
lat: 36.40275
lon: 25.39867
north_shift: 10971.012095064592
east_shift: 11132.044362132445
time: '2025-01-28 23:48:10.739909887'
depth: 18975.98717121276
name: '2025-01-28T23:48:10.739910+00:00'
magnitude: 0.48569029569625854
magnitude_type: 'semblance'
extras:
  n_picks: 13
  n_stations: 13
  semblance: 0.48569029569625854
--- !pf.Event
lat: 36.40275
lon: 25.39867
north_shift: 10632.48843747426
east_shift: 11095.463302617274
time: '2025-01-28 23:49:26.709909916'
depth: 18873.602179649723
name: '2025-01-28T23:49:26.709910+00:00'
magnitude: 0.43463456630706787
magnitude_type: 'semblance'
extras:
  n_picks: 11
  n_stations: 13
  semblance: 0.43463456630706787
--- !pf.Event
lat: 36.40275
lon: 25.39867
north_shift: 13698.493506670175
east_shift: 17491.696547057014
time: '2025-01-28 23:51:42.649909973'
depth: 10601.902218154219
name: '2025-01-28T23:51:42.649910+00:00'
magnitude: 0.44598302245140076
magnitude_type: 'semblance'
extras:
  n_picks: 14
  n_stations: 13
  semblance: 0.44598302245140076
--- !pf.Event
lat: 36.40275
lon: 25.39867
north_shift: 11178.072938064803
east_shift: 19120.782168265367
time: '2025-01-28 23:53:13.149909973'
depth: 76.36719850308256
name: '2025-01-28T23:53:13.149910+00:00'
magnitude: 0.5258318781852722
magnitude_type: 'semblance'
extras:
  n_picks: 11
  n_stations: 13
  semblance: 0.5258318781852722
--- !pf.Event
lat: 36.40275
lon: 25.39867
north_shift: 10777.561971734911
east_shift: 9175.773588888307
time: '2025-01-28 23:57:36.249910116'
depth: 20379.74825044376
name: '2025-01-28T23:57:36.249910+00:00'
magnitude: 0.4701688289642334
magnitude_type: 'semblance'
extras:
  n_picks: 11
  n_stations: 12
  semblance: 0.4701688289642334
--- !pf.Event
lat: 36.40275
lon: 25.39867
north_shift: 13662.743215615525
east_shift: 17210.691435835066
time: '2025-01-28 23:59:31.469909906'
depth: 11319.03251050711
name: '2025-01-28T23:59:31.469910+00:00'
magnitude: 0.6075595617294312
magnitude_type: 'semblance'
extras:
  n_picks: 15
  n_stations: 12
  semblance: 0.6075595617294312
--- !pf.Event
lat: 36.40275
lon: 25.39867
north_shift: 9376.916589378508
east_shift: 13159.006523601662
time: '2025-01-29 00:00:42.909909964'
depth: 17445.12705939768
name: '2025-01-29T00:00:42.909910+00:00'
magnitude: 0.4897439479827881
magnitude_type: 'semblance'
extras:
  n_picks: 11
  n_stations: 13
  semblance: 0.4897439479827881
--- !pf.Event
lat: 36.40275
lon: 25.39867
north_shift: 9570.446316516189
east_shift: 13016.148736611343
time: '2025-01-29 00:01:27.969909906'
depth: 17199.19793420138
name: '2025-01-29T00:01:27.969910+00:00'
magnitude: 0.8030309081077576
magnitude_type: 'semblance'
extras:
  n_picks: 16
  n_stations: 13
  semblance: 0.8030309081077576
--- !pf.Event
lat: 36.40275
lon: 25.39867
north_shift: 11445.086339019028
east_shift: 14087.587840159615
time: '2025-01-29 00:05:23.099910021'
depth: 17410.679779329188
name: '2025-01-29T00:05:23.099910+00:00'
magnitude: 0.46358197927474976
magnitude_type: 'semblance'
extras:
  n_picks: 12
  n_stations: 13
  semblance: 0.46358197927474976
--- !pf.Event
lat: 36.40275
lon: 25.39867
north_shift: 13808.105286120159
east_shift: 17791.73520923341
time: '2025-01-29 00:06:09.259910107'
depth: 10832.293825632336
name: '2025-01-29T00:06:09.259910+00:00'
magnitude: 0.7449979782104492
magnitude_type: 'semblance'
extras:
  n_picks: 16
  n_stations: 13
  semblance: 0.7449979782104492
--- !pf.Event
lat: 36.40275
lon: 25.39867
north_shift: 13567.14821251409
east_shift: 17545.46983492235
time: '2025-01-29 00:06:25.499910116'
depth: 10886.227905428525
name: '2025-01-29T00:06:25.499910+00:00'
magnitude: 0.804772675037384
magnitude_type: 'semblance'
extras:
  n_picks: 17
  n_stations: 13
  semblance: 0.804772675037384
--- !pf.Event
lat: 36.40275
lon: 25.39867
north_shift: 15393.965614338704
east_shift: 18229.979210171085
time: '2025-01-29 00:07:14.149909973'
depth: 8885.43062774916
name: '2025-01-29T00:07:14.149910+00:00'
magnitude: 0.5097934603691101
magnitude_type: 'semblance'
extras:
  n_picks: 14
  n_stations: 13
  semblance: 0.5097934603691101
--- !pf.Event
lat: 36.40275
lon: 25.39867
north_shift: 15415.289377644183
east_shift: 18146.094516322177
time: '2025-01-29 00:09:22.269910097'
depth: 8983.481147115028
name: '2025-01-29T00:09:22.269910+00:00'
magnitude: 0.6249098777770996
magnitude_type: 'semblance'
extras:
  n_picks: 15
  n_stations: 13
  semblance: 0.6249098777770996
--- !pf.Event
lat: 36.40275
lon: 25.39867
north_shift: 11570.533865403413
east_shift: 15973.338637603565
time: '2025-01-29 00:10:28.469909906'
depth: 16389.24597302165
name: '2025-01-29T00:10:28.469910+00:00'
magnitude: 0.535234808921814
magnitude_type: 'semblance'
extras:
  n_picks: 12
  n_stations: 13
  semblance: 0.535234808921814
--- !pf.Event
lat: 36.40275
lon: 25.39867
north_shift: 15355.742280464221
east_shift: 17783.778376672086
time: '2025-01-29 00:11:07.149909973'
depth: 9410.247477785382
name: '2025-01-29T00:11:07.149910+00:00'
magnitude: 0.5415356755256653
magnitude_type: 'semblance'
extras:
  n_picks: 13
  n_stations: 13
  semblance: 0.5415356755256653
--- !pf.Event
lat: 36.40275
lon: 25.39867
north_shift: 11437.83425343614
east_shift: 16237.617861895667
time: '2025-01-29 00:14:58.559910059'
depth: 15756.964778803527
name: '2025-01-29T00:14:58.559910+00:00'
magnitude: 0.7039055824279785
magnitude_type: 'semblance'
extras:
  n_picks: 16
  n_stations: 13
  semblance: 0.7039055824279785
--- !pf.Event
lat: 36.40275
lon: 25.39867
north_shift: 11401.50035443783
east_shift: 15914.118273830101
time: '2025-01-29 00:15:26.529910088'
depth: 14126.979524075736
name: '2025-01-29T00:15:26.529910+00:00'
magnitude: 0.5285545587539673
magnitude_type: 'semblance'
extras:
  n_picks: 13
  n_stations: 13
  semblance: 0.5285545587539673
--- !pf.Event
lat: 36.40275
lon: 25.39867
north_shift: 11277.266354860742
east_shift: 16014.952583753084
time: '2025-01-29 00:16:34.059910059'
depth: 14557.895614455141
name: '2025-01-29T00:16:34.059910+00:00'
magnitude: 0.7837138175964355
magnitude_type: 'semblance'
extras:
  n_picks: 14
  n_stations: 13
  semblance: 0.7837138175964355
--- !pf.Event
lat: 36.40275
lon: 25.39867
north_shift: 11471.571511256956
east_shift: 15583.93044657179
time: '2025-01-29 00:16:58.999910116'
depth: 14451.895510484836
name: '2025-01-29T00:16:58.999910+00:00'
magnitude: 0.7008524537086487
magnitude_type: 'semblance'
extras:
  n_picks: 17
  n_stations: 13
  semblance: 0.7008524537086487
--- !pf.Event
lat: 36.40275
lon: 25.39867
north_shift: 11706.766549933833
east_shift: 16750.06169244134
time: '2025-01-29 00:19:03.059910059'
depth: 14982.188448444414
name: '2025-01-29T00:19:03.059910+00:00'
magnitude: 0.7977211475372314
magnitude_type: 'semblance'
extras:
  n_picks: 18
  n_stations: 13
  semblance: 0.7977211475372314
--- !pf.Event
lat: 36.40275
lon: 25.39867
north_shift: 11606.614325375429
east_shift: 16494.618641456447
time: '2025-01-29 00:19:47.419909954'
depth: 15190.300455508579
name: '2025-01-29T00:19:47.419910+00:00'
magnitude: 0.6886076927185059
magnitude_type: 'semblance'
extras:
  n_picks: 18
  n_stations: 13
  semblance: 0.6886076927185059
--- !pf.Event
lat: 36.40275
lon: 25.39867
north_shift: 11510.402399304276
east_shift: 16869.74093982429
time: '2025-01-29 00:20:20.789910078'
depth: 14795.085682516137
name: '2025-01-29T00:20:20.789910+00:00'
magnitude: 0.48288798332214355
magnitude_type: 'semblance'
extras:
  n_picks: 15
  n_stations: 13
  semblance: 0.48288798332214355
--- !pf.Event
lat: 36.40275
lon: 25.39867
north_shift: 11803.616970864692
east_shift: 16702.462612751104
time: '2025-01-29 00:20:56.299910069'
depth: 14566.904219663384
name: '2025-01-29T00:20:56.299910+00:00'
magnitude: 0.6411242485046387
magnitude_type: 'semblance'
extras:
  n_picks: 17
  n_stations: 13
  semblance: 0.6411242485046387
--- !pf.Event
lat: 36.40275
lon: 25.39867
north_shift: 10783.566148632392
east_shift: 16983.33927592435
time: '2025-01-29 00:23:24.629909992'
depth: 12941.609336701224
name: '2025-01-29T00:23:24.629910+00:00'
magnitude: 0.5402997136116028
magnitude_type: 'semblance'
extras:
  n_picks: 13
  n_stations: 13
  semblance: 0.5402997136116028
--- !pf.Event
lat: 36.40275
lon: 25.39867
north_shift: 11661.574258104261
east_shift: 16666.68991793838
time: '2025-01-29 00:23:51.539910078'
depth: 15617.297683345003
name: '2025-01-29T00:23:51.539910+00:00'
magnitude: 0.7430144548416138
magnitude_type: 'semblance'
extras:
  n_picks: 15
  n_stations: 13
  semblance: 0.7430144548416138
--- !pf.Event
lat: 36.40275
lon: 25.39867
north_shift: 11849.472010820471
east_shift: 17505.970798713202
time: '2025-01-29 00:24:57.83991003'
depth: 13563.326968020365
name: '2025-01-29T00:24:57.839910+00:00'
magnitude: 0.6346789598464966
magnitude_type: 'semblance'
extras:
  n_picks: 12
  n_stations: 13
  semblance: 0.6346789598464966
--- !pf.Event
lat: 36.40275
lon: 25.39867
north_shift: 11533.99705907783
east_shift: 16683.045616371255
time: '2025-01-29 00:25:13.219909906'
depth: 15293.71614123453
name: '2025-01-29T00:25:13.219910+00:00'
magnitude: 0.7793035507202148
magnitude_type: 'semblance'
extras:
  n_picks: 17
  n_stations: 13
  semblance: 0.7793035507202148
--- !pf.Event
lat: 36.40275
lon: 25.39867
north_shift: 11328.947674294233
east_shift: 16011.956047769632
time: '2025-01-29 00:26:09.039910078'
depth: 16443.616286657863
name: '2025-01-29T00:26:09.039910+00:00'
magnitude: 0.5350038409233093
magnitude_type: 'semblance'
extras:
  n_picks: 15
  n_stations: 13
  semblance: 0.5350038409233093
--- !pf.Event
lat: 36.40275
lon: 25.39867
north_shift: 11349.79257767522
east_shift: 15527.43596550259
time: '2025-01-29 00:26:33.969909906'
depth: 16898.067359398487
name: '2025-01-29T00:26:33.969910+00:00'
magnitude: 0.8413326740264893
magnitude_type: 'semblance'
extras:
  n_picks: 19
  n_stations: 13
  semblance: 0.8413326740264893
--- !pf.Event
lat: 36.40275
lon: 25.39867
north_shift: 11172.7296610112
east_shift: 15776.797502255833
time: '2025-01-29 00:27:06.929909945'
depth: 16455.894378730776
name: '2025-01-29T00:27:06.929910+00:00'
magnitude: 0.7587423324584961
magnitude_type: 'semblance'
extras:
  n_picks: 14
  n_stations: 13
  semblance: 0.7587423324584961
--- !pf.Event
lat: 36.40275
lon: 25.39867
north_shift: 11354.722391760106
east_shift: 16023.04339418151
time: '2025-01-29 00:27:34.039910078'
depth: 16467.169205969873
name: '2025-01-29T00:27:34.039910+00:00'
magnitude: 0.8021897077560425
magnitude_type: 'semblance'
extras:
  n_picks: 16
  n_stations: 13
  semblance: 0.8021897077560425
--- !pf.Event
lat: 36.40275
lon: 25.39867
north_shift: 11136.029227380855
east_shift: 15846.682229536638
time: '2025-01-29 00:28:06.58991003'
depth: 15867.168146632604
name: '2025-01-29T00:28:06.589910+00:00'
magnitude: 0.6820192933082581
magnitude_type: 'semblance'
extras:
  n_picks: 16
  n_stations: 13
  semblance: 0.6820192933082581
--- !pf.Event
lat: 36.40275
lon: 25.39867
north_shift: 13689.317294689217
east_shift: 18301.159467314534
time: '2025-01-29 00:28:46.209909916'
depth: 11669.793194039748
name: '2025-01-29T00:28:46.209910+00:00'
magnitude: 0.7533891797065735
magnitude_type: 'semblance'
extras:
  n_picks: 15
  n_stations: 13
  semblance: 0.7533891797065735
--- !pf.Event
lat: 36.40275
lon: 25.39867
north_shift: 9553.90610804623
east_shift: 13696.163609641331
time: '2025-01-29 00:29:41.82991004'
depth: 17129.12324861266
name: '2025-01-29T00:29:41.829910+00:00'
magnitude: 0.6483151316642761
magnitude_type: 'semblance'
extras:
  n_picks: 13
  n_stations: 13
  semblance: 0.6483151316642761
--- !pf.Event
lat: 36.40275
lon: 25.39867
north_shift: 11582.803322485004
east_shift: 17001.338948072982
time: '2025-01-29 00:30:38.239909887'
depth: 15104.042978221392
name: '2025-01-29T00:30:38.239910+00:00'
magnitude: 0.6862412095069885
magnitude_type: 'semblance'
extras:
  n_picks: 15
  n_stations: 13
  semblance: 0.6862412095069885
--- !pf.Event
lat: 36.40275
lon: 25.39867
north_shift: 11330.498265786957
east_shift: 14484.98420103919
time: '2025-01-29 00:31:17.799910069'
depth: 17765.73832564742
name: '2025-01-29T00:31:17.799910+00:00'
magnitude: 0.5152607560157776
magnitude_type: 'semblance'
extras:
  n_picks: 13
  n_stations: 13
  semblance: 0.5152607560157776
--- !pf.Event
lat: 36.40275
lon: 25.39867
north_shift: 11969.75155991093
east_shift: 17471.492511355857
time: '2025-01-29 00:33:39.199909925'
depth: 15253.50771218348
name: '2025-01-29T00:33:39.199910+00:00'
magnitude: 0.533034086227417
magnitude_type: 'semblance'
extras:
  n_picks: 15
  n_stations: 13
  semblance: 0.533034086227417
--- !pf.Event
lat: 36.40275
lon: 25.39867
north_shift: 11344.137381913406
east_shift: 15828.883125699678
time: '2025-01-29 00:34:20.499910116'
depth: 15647.636999907307
name: '2025-01-29T00:34:20.499910+00:00'
magnitude: 0.4900747239589691
magnitude_type: 'semblance'
extras:
  n_picks: 16
  n_stations: 13
  semblance: 0.4900747239589691
--- !pf.Event
lat: 36.40275
lon: 25.39867
north_shift: 13944.968750069573
east_shift: 17891.923296962035
time: '2025-01-29 00:34:49.489909887'
depth: 11330.621230421004
name: '2025-01-29T00:34:49.489910+00:00'
magnitude: 0.6664887070655823
magnitude_type: 'semblance'
extras:
  n_picks: 14
  n_stations: 13
  semblance: 0.6664887070655823
--- !pf.Event
lat: 36.40275
lon: 25.39867
north_shift: 11590.85987742198
east_shift: 15754.449629907418
time: '2025-01-29 00:35:03.599910021'
depth: 16209.184325145821
name: '2025-01-29T00:35:03.599910+00:00'
magnitude: 0.7053592205047607
magnitude_type: 'semblance'
extras:
  n_picks: 14
  n_stations: 13
  semblance: 0.7053592205047607
--- !pf.Event
lat: 36.40275
lon: 25.39867
north_shift: 11496.578866327187
east_shift: 16604.13108700307
time: '2025-01-29 00:35:43.679909945'
depth: 14984.93999857353
name: '2025-01-29T00:35:43.679910+00:00'
magnitude: 0.7035055756568909
magnitude_type: 'semblance'
extras:
  n_picks: 16
  n_stations: 13
  semblance: 0.7035055756568909
--- !pf.Event
lat: 36.40275
lon: 25.39867
north_shift: 12366.742117098525
east_shift: 15611.747320712033
time: '2025-01-29 00:36:24.949909925'
depth: 14761.00705870249
name: '2025-01-29T00:36:24.949910+00:00'
magnitude: 0.5551758408546448
magnitude_type: 'semblance'
extras:
  n_picks: 13
  n_stations: 13
  semblance: 0.5551758408546448
--- !pf.Event
lat: 36.40275
lon: 25.39867
north_shift: 11944.585312040603
east_shift: 17206.402029429795
time: '2025-01-29 00:39:50.779910088'
depth: 15401.636584259759
name: '2025-01-29T00:39:50.779910+00:00'
magnitude: 0.5414100289344788
magnitude_type: 'semblance'
extras:
  n_picks: 15
  n_stations: 13
  semblance: 0.5414100289344788
--- !pf.Event
lat: 36.40275
lon: 25.39867
north_shift: 11706.178051842078
east_shift: 16200.637444961843
time: '2025-01-29 00:40:19.519910097'
depth: 16193.966427957672
name: '2025-01-29T00:40:19.519910+00:00'
magnitude: 0.5998275279998779
magnitude_type: 'semblance'
extras:
  n_picks: 17
  n_stations: 13
  semblance: 0.5998275279998779
--- !pf.Event
lat: 36.40275
lon: 25.39867
north_shift: 11468.584280538676
east_shift: 16416.748609648042
time: '2025-01-29 00:42:08.709909916'
depth: 14861.365534211303
name: '2025-01-29T00:42:08.709910+00:00'
magnitude: 0.7175568342208862
magnitude_type: 'semblance'
extras:
  n_picks: 14
  n_stations: 13
  semblance: 0.7175568342208862
--- !pf.Event
lat: 36.40275
lon: 25.39867
north_shift: 14728.742594220386
east_shift: 18255.583068679083
time: '2025-01-29 00:43:02.749910116'
depth: 10790.51791478552
name: '2025-01-29T00:43:02.749910+00:00'
magnitude: 0.6981955170631409
magnitude_type: 'semblance'
extras:
  n_picks: 16
  n_stations: 13
  semblance: 0.6981955170631409
--- !pf.Event
lat: 36.40275
lon: 25.39867
north_shift: 13582.047380396822
east_shift: 17475.638227131578
time: '2025-01-29 00:45:39.159909964'
depth: 11258.386347040116
name: '2025-01-29T00:45:39.159910+00:00'
magnitude: 0.6399222016334534
magnitude_type: 'semblance'
extras:
  n_picks: 16
  n_stations: 13
  semblance: 0.6399222016334534
--- !pf.Event
lat: 36.40275
lon: 25.39867
north_shift: 11562.951007070595
east_shift: 15084.200039574824
time: '2025-01-29 00:47:20.159909964'
depth: 16464.052179683727
name: '2025-01-29T00:47:20.159910+00:00'
magnitude: 0.5131354928016663
magnitude_type: 'semblance'
extras:
  n_picks: 13
  n_stations: 13
  semblance: 0.5131354928016663
--- !pf.Event
lat: 36.40275
lon: 25.39867
north_shift: 11511.301168067328
east_shift: 16786.943023111082
time: '2025-01-29 00:47:53.129909992'
depth: 13521.29632067193
name: '2025-01-29T00:47:53.129910+00:00'
magnitude: 0.4959181845188141
magnitude_type: 'semblance'
extras:
  n_picks: 11
  n_stations: 13
  semblance: 0.4959181845188141
--- !pf.Event
lat: 36.40275
lon: 25.39867
north_shift: 11670.143051942903
east_shift: 16356.556830604708
time: '2025-01-29 00:49:09.729909897'
depth: 14841.59352532908
name: '2025-01-29T00:49:09.729910+00:00'
magnitude: 0.5892853736877441
magnitude_type: 'semblance'
extras:
  n_picks: 14
  n_stations: 13
  semblance: 0.5892853736877441
--- !pf.Event
lat: 36.40275
lon: 25.39867
north_shift: 11163.109017043214
east_shift: 13367.09437328574
time: '2025-01-29 00:49:38.479909897'
depth: 14987.179366109487
name: '2025-01-29T00:49:38.479910+00:00'
magnitude: 0.5132293105125427
magnitude_type: 'semblance'
extras:
  n_picks: 14
  n_stations: 13
  semblance: 0.5132293105125427
--- !pf.Event
lat: 36.40275
lon: 25.39867
north_shift: 11774.371379022386
east_shift: 16529.860686705724
time: '2025-01-29 00:52:20.08991003'
depth: 15257.56335025677
name: '2025-01-29T00:52:20.089910+00:00'
magnitude: 0.42210158705711365
magnitude_type: 'semblance'
extras:
  n_picks: 12
  n_stations: 13
  semblance: 0.42210158705711365
--- !pf.Event
lat: 36.40275
lon: 25.39867
north_shift: 11273.107891115167
east_shift: 14648.98530457939
time: '2025-01-29 00:54:03.449909925'
depth: 15564.617976229662
name: '2025-01-29T00:54:03.449910+00:00'
magnitude: 0.5534855723381042
magnitude_type: 'semblance'
extras:
  n_picks: 13
  n_stations: 13
  semblance: 0.5534855723381042
--- !pf.Event
lat: 36.40275
lon: 25.39867
north_shift: 14186.857379785388
east_shift: 18929.068008997066
time: '2025-01-29 00:54:30.219909906'
depth: 9489.093284888275
name: '2025-01-29T00:54:30.219910+00:00'
magnitude: 0.5305408239364624
magnitude_type: 'semblance'
extras:
  n_picks: 15
  n_stations: 13
  semblance: 0.5305408239364624
--- !pf.Event
lat: 36.40275
lon: 25.39867
north_shift: 11733.641292357857
east_shift: 16473.724548934497
time: '2025-01-29 00:56:47.019910097'
depth: 15315.375228236098
name: '2025-01-29T00:56:47.019910+00:00'
magnitude: 0.6465410590171814
magnitude_type: 'semblance'
extras:
  n_picks: 17
  n_stations: 13
  semblance: 0.6465410590171814
--- !pf.Event
lat: 36.40275
lon: 25.39867
north_shift: 15760.516320076582
east_shift: 19994.903516587237
time: '2025-01-29 00:58:41.58991003'
depth: 5020.045411434867
name: '2025-01-29T00:58:41.589910+00:00'
magnitude: 0.6033428907394409
magnitude_type: 'semblance'
extras:
  n_picks: 15
  n_stations: 13
  semblance: 0.6033428907394409
--- !pf.Event
lat: 36.40275
lon: 25.39867
north_shift: 11829.116591212714
east_shift: 16984.355901504663
time: '2025-01-29 00:59:47.849910021'
depth: 16173.521510419434
name: '2025-01-29T00:59:47.849910+00:00'
magnitude: 0.7129129767417908
magnitude_type: 'semblance'
extras:
  n_picks: 17
  n_stations: 13
  semblance: 0.7129129767417908
--- !pf.Event
lat: 36.40275
lon: 25.39867
north_shift: 12484.49848921901
east_shift: 17471.384288162684
time: '2025-01-29 01:01:07.609910011'
depth: 13020.417151861568
name: '2025-01-29T01:01:07.609910+00:00'
magnitude: 0.6076716184616089
magnitude_type: 'semblance'
extras:
  n_picks: 18
  n_stations: 13
  semblance: 0.6076716184616089
--- !pf.Event
lat: 36.40275
lon: 25.39867
north_shift: 10995.837636202901
east_shift: 16183.407319784354
time: '2025-01-29 01:03:14.359910011'
depth: 16082.59847710454
name: '2025-01-29T01:03:14.359910+00:00'
magnitude: 0.6136144399642944
magnitude_type: 'semblance'
extras:
  n_picks: 15
  n_stations: 13
  semblance: 0.6136144399642944
--- !pf.Event
lat: 36.40275
lon: 25.39867
north_shift: 11913.452666846642
east_shift: 16816.977588668127
time: '2025-01-29 01:03:36.309910059'
depth: 14710.210245296736
name: '2025-01-29T01:03:36.309910+00:00'
magnitude: 0.456050306558609
magnitude_type: 'semblance'
extras:
  n_picks: 14
  n_stations: 13
  semblance: 0.456050306558609
--- !pf.Event
lat: 36.40275
lon: 25.39867
north_shift: 11150.005477866267
east_shift: 16324.697277393658
time: '2025-01-29 01:04:16.669909954'
depth: 16715.754609168973
name: '2025-01-29T01:04:16.669910+00:00'
magnitude: 0.810565710067749
magnitude_type: 'semblance'
extras:
  n_picks: 17
  n_stations: 13
  semblance: 0.810565710067749
--- !pf.Event
lat: 36.40275
lon: 25.39867
north_shift: 13549.664150041132
east_shift: 17427.40201673947
time: '2025-01-29 01:05:26.559910059'
depth: 10583.298814714684
name: '2025-01-29T01:05:26.559910+00:00'
magnitude: 0.6026439070701599
magnitude_type: 'semblance'
extras:
  n_picks: 13
  n_stations: 13
  semblance: 0.6026439070701599
--- !pf.Event
lat: 36.40275
lon: 25.39867
north_shift: 15521.56544383992
east_shift: 20086.462972911755
time: '2025-01-29 01:06:01.239909887'
depth: 8506.045303872486
name: '2025-01-29T01:06:01.239910+00:00'
magnitude: 0.44099220633506775
magnitude_type: 'semblance'
extras:
  n_picks: 13
  n_stations: 13
  semblance: 0.44099220633506775
--- !pf.Event
lat: 36.40275
lon: 25.39867
north_shift: 11357.630039749647
east_shift: 18278.665816669396
time: '2025-01-29 01:07:11.669909954'
depth: 13763.306893884657
name: '2025-01-29T01:07:11.669910+00:00'
magnitude: 0.44984135031700134
magnitude_type: 'semblance'
extras:
  n_picks: 13
  n_stations: 13
  semblance: 0.44984135031700134
--- !pf.Event
lat: 36.40275
lon: 25.39867
north_shift: 11907.794948586055
east_shift: 18567.781898284396
time: '2025-01-29 01:10:02.469909906'
depth: 13386.03183661028
name: '2025-01-29T01:10:02.469910+00:00'
magnitude: 0.7258672714233398
magnitude_type: 'semblance'
extras:
  n_picks: 16
  n_stations: 13
  semblance: 0.7258672714233398
--- !pf.Event
lat: 36.40275
lon: 25.39867
north_shift: 12026.524378398775
east_shift: 18298.472810709816
time: '2025-01-29 01:10:55.349910021'
depth: 14043.875439117632
name: '2025-01-29T01:10:55.349910+00:00'
magnitude: 0.5435457229614258
magnitude_type: 'semblance'
extras:
  n_picks: 15
  n_stations: 13
  semblance: 0.5435457229614258
--- !pf.Event
lat: 36.40275
lon: 25.39867
north_shift: 11777.722749891434
east_shift: 17365.3263922298
time: '2025-01-29 01:13:48.169909954'
depth: 17130.57524230677
name: '2025-01-29T01:13:48.169910+00:00'
magnitude: 0.5005369186401367
magnitude_type: 'semblance'
extras:
  n_picks: 13
  n_stations: 13
  semblance: 0.5005369186401367
--- !pf.Event
lat: 36.40275
lon: 25.39867
north_shift: 10404.359669870773
east_shift: 14450.381250577211
time: '2025-01-29 01:15:53.769910097'
depth: 17727.07429055256
name: '2025-01-29T01:15:53.769910+00:00'
magnitude: 0.6845926642417908
magnitude_type: 'semblance'
extras:
  n_picks: 15
  n_stations: 13
  semblance: 0.6845926642417908
--- !pf.Event
lat: 36.40275
lon: 25.39867
north_shift: 11913.56358661928
east_shift: 13937.885943148034
time: '2025-01-29 01:19:27.499910116'
depth: 19827.79895860333
name: '2025-01-29T01:19:27.499910+00:00'
magnitude: 0.4455372095108032
magnitude_type: 'semblance'
extras:
  n_picks: 14
  n_stations: 13
  semblance: 0.4455372095108032
--- !pf.Event
lat: 36.40275
lon: 25.39867
north_shift: 12036.06282012643
east_shift: 16932.855265216655
time: '2025-01-29 01:19:59.999910116'
depth: 17305.436456900057
name: '2025-01-29T01:19:59.999910+00:00'
magnitude: 0.6553038358688354
magnitude_type: 'semblance'
extras:
  n_picks: 15
  n_stations: 13
  semblance: 0.6553038358688354
--- !pf.Event
lat: 36.40275
lon: 25.39867
north_shift: 13888.465557459653
east_shift: 18783.235497944246
time: '2025-01-29 01:20:21.549910069'
depth: 12599.886810096586
name: '2025-01-29T01:20:21.549910+00:00'
magnitude: 0.6293303966522217
magnitude_type: 'semblance'
extras:
  n_picks: 16
  n_stations: 13
  semblance: 0.6293303966522217
--- !pf.Event
lat: 36.40275
lon: 25.39867
north_shift: 11516.642110315262
east_shift: 16217.831342214256
time: '2025-01-29 01:21:14.459909916'
depth: 16282.516413412737
name: '2025-01-29T01:21:14.459910+00:00'
magnitude: 0.5236209630966187
magnitude_type: 'semblance'
extras:
  n_picks: 14
  n_stations: 13
  semblance: 0.5236209630966187
--- !pf.Event
lat: 36.40275
lon: 25.39867
north_shift: 12082.00203670704
east_shift: 16218.28526055719
time: '2025-01-29 01:22:43.679909945'
depth: 16160.977612798097
name: '2025-01-29T01:22:43.679910+00:00'
magnitude: 0.4308805465698242
magnitude_type: 'semblance'
extras:
  n_picks: 10
  n_stations: 13
  semblance: 0.4308805465698242
--- !pf.Event
lat: 36.40275
lon: 25.39867
north_shift: 11322.624816708465
east_shift: 18322.15250673077
time: '2025-01-29 01:25:34.259910107'
depth: 15389.927788646002
name: '2025-01-29T01:25:34.259910+00:00'
magnitude: 0.5078569650650024
magnitude_type: 'semblance'
extras:
  n_picks: 12
  n_stations: 13
  semblance: 0.5078569650650024
--- !pf.Event
lat: 36.40275
lon: 25.39867
north_shift: 11693.825066489399
east_shift: 17330.843590912704
time: '2025-01-29 01:26:35.209909916'
depth: 13310.72862128373
name: '2025-01-29T01:26:35.209910+00:00'
magnitude: 0.6408053636550903
magnitude_type: 'semblance'
extras:
  n_picks: 15
  n_stations: 11
  semblance: 0.6408053636550903
--- !pf.Event
lat: 36.40275
lon: 25.39867
north_shift: 10609.348411651432
east_shift: 12510.300552840923
time: '2025-01-29 01:30:10.429909945'
depth: 20296.413966458244
name: '2025-01-29T01:30:10.429910+00:00'
magnitude: 0.6319895386695862
magnitude_type: 'semblance'
extras:
  n_picks: 11
  n_stations: 11
  semblance: 0.6319895386695862
--- !pf.Event
lat: 36.40275
lon: 25.39867
north_shift: 10602.344962358553
east_shift: 20295.71594085122
time: '2025-01-29 01:33:16.469909906'
depth: 15046.31326911827
name: '2025-01-29T01:33:16.469910+00:00'
magnitude: 0.474159300327301
magnitude_type: 'semblance'
extras:
  n_picks: 9
  n_stations: 11
  semblance: 0.474159300327301
--- !pf.Event
lat: 36.40275
lon: 25.39867
north_shift: 11770.279904645486
east_shift: 13941.368402100203
time: '2025-01-29 01:34:30.789910078'
depth: 19466.548432627795
name: '2025-01-29T01:34:30.789910+00:00'
magnitude: 0.4858022630214691
magnitude_type: 'semblance'
extras:
  n_picks: 12
  n_stations: 11
  semblance: 0.4858022630214691
--- !pf.Event
lat: 36.40275
lon: 25.39867
north_shift: 13910.415408260706
east_shift: 19631.47586253837
time: '2025-01-29 01:40:07.699909925'
depth: 13195.8758710783
name: '2025-01-29T01:40:07.699910+00:00'
magnitude: 0.41629672050476074
magnitude_type: 'semblance'
extras:
  n_picks: 11
  n_stations: 13
  semblance: 0.41629672050476074
--- !pf.Event
lat: 36.40275
lon: 25.39867
north_shift: 12294.329574108206
east_shift: 14765.987575227524
time: '2025-01-29 01:43:34.019910097'
depth: 17953.787953659466
name: '2025-01-29T01:43:34.019910+00:00'
magnitude: 0.5213277339935303
magnitude_type: 'semblance'
extras:
  n_picks: 13
  n_stations: 13
  semblance: 0.5213277339935303
--- !pf.Event
lat: 36.40275
lon: 25.39867
north_shift: 11970.874339259088
east_shift: 17627.50915676517
time: '2025-01-29 01:49:17.359910011'
depth: 15871.960149581475
name: '2025-01-29T01:49:17.359910+00:00'
magnitude: 0.6764312386512756
magnitude_type: 'semblance'
extras:
  n_picks: 15
  n_stations: 13
  semblance: 0.6764312386512756
--- !pf.Event
lat: 36.40275
lon: 25.39867
north_shift: 10499.631767119718
east_shift: 11581.346751045376
time: '2025-01-29 01:52:58.849910021'
depth: 20452.043381370444
name: '2025-01-29T01:52:58.849910+00:00'
magnitude: 0.43542635440826416
magnitude_type: 'semblance'
extras:
  n_picks: 8
  n_stations: 13
  semblance: 0.43542635440826416
--- !pf.Event
lat: 36.40275
lon: 25.39867
north_shift: 12274.239870389096
east_shift: 15431.69244604098
time: '2025-01-29 01:56:14.859910011'
depth: 17204.354714358855
name: '2025-01-29T01:56:14.859910+00:00'
magnitude: 0.5049676299095154
magnitude_type: 'semblance'
extras:
  n_picks: 12
  n_stations: 13
  semblance: 0.5049676299095154
--- !pf.Event
lat: 36.40275
lon: 25.39867
north_shift: 11764.134837141239
east_shift: 15230.204728924988
time: '2025-01-29 01:58:35.539910078'
depth: 17454.7272851411
name: '2025-01-29T01:58:35.539910+00:00'
magnitude: 0.509973406791687
magnitude_type: 'semblance'
extras:
  n_picks: 12
  n_stations: 13
  semblance: 0.509973406791687
--- !pf.Event
lat: 36.40275
lon: 25.39867
north_shift: 11175.513731411958
east_shift: 17152.92202919574
time: '2025-01-29 02:01:53.119910002'
depth: 9198.041653016844
name: '2025-01-29T02:01:53.119910+00:00'
magnitude: 0.6116939783096313
magnitude_type: 'semblance'
extras:
  n_picks: 14
  n_stations: 13
  semblance: 0.6116939783096313
--- !pf.Event
lat: 36.40275
lon: 25.39867
north_shift: 9913.29949959369
east_shift: 19068.920374108882
time: '2025-01-29 02:02:28.479909897'
depth: 1015.513589309998
name: '2025-01-29T02:02:28.479910+00:00'
magnitude: 0.5051062107086182
magnitude_type: 'semblance'
extras:
  n_picks: 12
  n_stations: 13
  semblance: 0.5051062107086182
--- !pf.Event
lat: 36.40275
lon: 25.39867
north_shift: 13735.901146471115
east_shift: 19073.84501334436
time: '2025-01-29 02:07:51.439909935'
depth: 17534.851713444114
name: '2025-01-29T02:07:51.439910+00:00'
magnitude: 0.4457555413246155
magnitude_type: 'semblance'
extras:
  n_picks: 13
  n_stations: 13
  semblance: 0.4457555413246155
--- !pf.Event
lat: 36.40275
lon: 25.39867
north_shift: 13275.511569697725
east_shift: 17515.838854309175
time: '2025-01-29 02:10:46.239909887'
depth: 13120.345312070707
name: '2025-01-29T02:10:46.239910+00:00'
magnitude: 0.5942007303237915
magnitude_type: 'semblance'
extras:
  n_picks: 14
  n_stations: 13
  semblance: 0.5942007303237915
--- !pf.Event
lat: 36.40275
lon: 25.39867
north_shift: 12327.530293513382
east_shift: 17126.019867676605
time: '2025-01-29 02:16:04.759910107'
depth: 11918.82621843071
name: '2025-01-29T02:16:04.759910+00:00'
magnitude: 0.48439809679985046
magnitude_type: 'semblance'
extras:
  n_picks: 14
  n_stations: 13
  semblance: 0.48439809679985046
--- !pf.Event
lat: 36.40275
lon: 25.39867
north_shift: 14419.910958242801
east_shift: 23251.211662529204
time: '2025-01-29 02:17:15.199909925'
depth: 6269.773910817464
name: '2025-01-29T02:17:15.199910+00:00'
magnitude: 0.5483373403549194
magnitude_type: 'semblance'
extras:
  n_picks: 12
  n_stations: 13
  semblance: 0.5483373403549194
--- !pf.Event
lat: 36.40275
lon: 25.39867
north_shift: 12202.167087493975
east_shift: 18997.793105961
time: '2025-01-29 02:20:13.569910049'
depth: 13858.491715151778
name: '2025-01-29T02:20:13.569910+00:00'
magnitude: 0.42934897541999817
magnitude_type: 'semblance'
extras:
  n_picks: 10
  n_stations: 13
  semblance: 0.42934897541999817
--- !pf.Event
lat: 36.40275
lon: 25.39867
north_shift: 9787.598647912097
east_shift: 13420.460957313782
time: '2025-01-29 02:20:49.159909964'
depth: 15013.60579784164
name: '2025-01-29T02:20:49.159910+00:00'
magnitude: 0.44719168543815613
magnitude_type: 'semblance'
extras:
  n_picks: 9
  n_stations: 13
  semblance: 0.44719168543815613
--- !pf.Event
lat: 36.40275
lon: 25.39867
north_shift: 11008.47952030632
east_shift: 14133.617671611519
time: '2025-01-29 02:21:23.32991004'
depth: 17094.275553767904
name: '2025-01-29T02:21:23.329910+00:00'
magnitude: 0.5201529860496521
magnitude_type: 'semblance'
extras:
  n_picks: 13
  n_stations: 13
  semblance: 0.5201529860496521
--- !pf.Event
lat: 36.40275
lon: 25.39867
north_shift: 9780.60596229071
east_shift: 13625.37801001122
time: '2025-01-29 02:22:25.819910049'
depth: 15348.6431058138
name: '2025-01-29T02:22:25.819910+00:00'
magnitude: 0.48743733763694763
magnitude_type: 'semblance'
extras:
  n_picks: 9
  n_stations: 13
  semblance: 0.48743733763694763
--- !pf.Event
lat: 36.40275
lon: 25.39867
north_shift: 11539.303936472712
east_shift: 17873.263739190003
time: '2025-01-29 02:23:27.729909897'
depth: 14694.119264073859
name: '2025-01-29T02:23:27.729910+00:00'
magnitude: 0.7214475274085999
magnitude_type: 'semblance'
extras:
  n_picks: 13
  n_stations: 13
  semblance: 0.7214475274085999
--- !pf.Event
lat: 36.40275
lon: 25.39867
north_shift: 13664.441455355383
east_shift: 19381.245172200335
time: '2025-01-29 02:28:08.32991004'
depth: 7954.171425227437
name: '2025-01-29T02:28:08.329910+00:00'
magnitude: 0.502940833568573
magnitude_type: 'semblance'
extras:
  n_picks: 9
  n_stations: 13
  semblance: 0.502940833568573
--- !pf.Event
lat: 36.40275
lon: 25.39867
north_shift: 11140.463359584686
east_shift: 17607.265342098024
time: '2025-01-29 02:30:55.849910021'
depth: 14101.06202467018
name: '2025-01-29T02:30:55.849910+00:00'
magnitude: 0.5221904516220093
magnitude_type: 'semblance'
extras:
  n_picks: 13
  n_stations: 13
  semblance: 0.5221904516220093
--- !pf.Event
lat: 36.40275
lon: 25.39867
north_shift: 9215.74902126984
east_shift: 13497.621703353529
time: '2025-01-29 02:32:53.169909954'
depth: 16587.564729094374
name: '2025-01-29T02:32:53.169910+00:00'
magnitude: 0.7204647064208984
magnitude_type: 'semblance'
extras:
  n_picks: 16
  n_stations: 13
  semblance: 0.7204647064208984
--- !pf.Event
lat: 36.40275
lon: 25.39867
north_shift: 15752.193725884126
east_shift: 20842.96927774963
time: '2025-01-29 02:33:23.179909945'
depth: 11340.932756329257
name: '2025-01-29T02:33:23.179910+00:00'
magnitude: 0.6735442280769348
magnitude_type: 'semblance'
extras:
  n_picks: 13
  n_stations: 13
  semblance: 0.6735442280769348
--- !pf.Event
lat: 36.40275
lon: 25.39867
north_shift: 11589.008564121928
east_shift: 17188.165989367568
time: '2025-01-29 02:35:55.509910107'
depth: 15178.710755518867
name: '2025-01-29T02:35:55.509910+00:00'
magnitude: 0.4236995279788971
magnitude_type: 'semblance'
extras:
  n_picks: 8
  n_stations: 13
  semblance: 0.4236995279788971
--- !pf.Event
lat: 36.40275
lon: 25.39867
north_shift: 11136.441192158336
east_shift: 17351.080406358105
time: '2025-01-29 02:37:02.57991004'
depth: 15735.786776206318
name: '2025-01-29T02:37:02.579910+00:00'
magnitude: 0.7956715822219849
magnitude_type: 'semblance'
extras:
  n_picks: 18
  n_stations: 13
  semblance: 0.7956715822219849
--- !pf.Event
lat: 36.40275
lon: 25.39867
north_shift: 11846.396945475793
east_shift: 17520.856925274857
time: '2025-01-29 02:43:16.789910078'
depth: 16443.09098196
name: '2025-01-29T02:43:16.789910+00:00'
magnitude: 0.5610577464103699
magnitude_type: 'semblance'
extras:
  n_picks: 12
  n_stations: 13
  semblance: 0.5610577464103699
--- !pf.Event
lat: 36.40275
lon: 25.39867
north_shift: 13441.18055589923
east_shift: 17395.10783587507
time: '2025-01-29 02:44:44.059910059'
depth: 8546.678969406885
name: '2025-01-29T02:44:44.059910+00:00'
magnitude: 0.5870132446289062
magnitude_type: 'semblance'
extras:
  n_picks: 13
  n_stations: 13
  semblance: 0.5870132446289062
--- !pf.Event
lat: 36.40275
lon: 25.39867
north_shift: 12623.002528777832
east_shift: 16525.38634547713
time: '2025-01-29 02:48:35.879909992'
depth: 10936.355205723365
name: '2025-01-29T02:48:35.879910+00:00'
magnitude: 0.42422738671302795
magnitude_type: 'semblance'
extras:
  n_picks: 8
  n_stations: 13
  semblance: 0.42422738671302795
--- !pf.Event
lat: 36.40275
lon: 25.39867
north_shift: 12272.05325633182
east_shift: 18167.785889419138
time: '2025-01-29 02:54:58.569910049'
depth: 15935.433316203998
name: '2025-01-29T02:54:58.569910+00:00'
magnitude: 0.49265897274017334
magnitude_type: 'semblance'
extras:
  n_picks: 14
  n_stations: 13
  semblance: 0.49265897274017334
--- !pf.Event
lat: 36.40275
lon: 25.39867
north_shift: 8538.931402383227
east_shift: 11144.167945249028
time: '2025-01-29 02:58:59.949909925'
depth: 16854.574714676284
name: '2025-01-29T02:58:59.949910+00:00'
magnitude: 0.44216009974479675
magnitude_type: 'semblance'
extras:
  n_picks: 11
  n_stations: 13
  semblance: 0.44216009974479675
--- !pf.Event
lat: 36.40275
lon: 25.39867
north_shift: 14160.420858016329
east_shift: 18360.91600037491
time: '2025-01-29 03:01:00.279910088'
depth: 11188.739663105585
name: '2025-01-29T03:01:00.279910+00:00'
magnitude: 0.4699159264564514
magnitude_type: 'semblance'
extras:
  n_picks: 11
  n_stations: 13
  semblance: 0.4699159264564514
--- !pf.Event
lat: 36.40275
lon: 25.39867
north_shift: 13650.86524391951
east_shift: 21063.76086054456
time: '2025-01-29 03:09:42.019910097'
depth: 1510.8879994831227
name: '2025-01-29T03:09:42.019910+00:00'
magnitude: 0.5302593111991882
magnitude_type: 'semblance'
extras:
  n_picks: 10
  n_stations: 13
  semblance: 0.5302593111991882
--- !pf.Event
lat: 36.40275
lon: 25.39867
north_shift: 11484.482276733695
east_shift: 16453.728170817696
time: '2025-01-29 03:11:42.979909897'
depth: 13901.739170919565
name: '2025-01-29T03:11:42.979910+00:00'
magnitude: 0.5685296654701233
magnitude_type: 'semblance'
extras:
  n_picks: 13
  n_stations: 13
  semblance: 0.5685296654701233
--- !pf.Event
lat: 36.40275
lon: 25.39867
north_shift: 10993.55898275141
east_shift: 13884.33988605178
time: '2025-01-29 03:12:41.559910059'
depth: 17037.949685674288
name: '2025-01-29T03:12:41.559910+00:00'
magnitude: 0.5595965385437012
magnitude_type: 'semblance'
extras:
  n_picks: 12
  n_stations: 13
  semblance: 0.5595965385437012
--- !pf.Event
lat: 36.40275
lon: 25.39867
north_shift: 11090.918016356165
east_shift: 12190.341215305074
time: '2025-01-29 03:13:01.219909906'
depth: 17582.24856709905
name: '2025-01-29T03:13:01.219910+00:00'
magnitude: 0.4854643642902374
magnitude_type: 'semblance'
extras:
  n_picks: 13
  n_stations: 13
  semblance: 0.4854643642902374
--- !pf.Event
lat: 36.40275
lon: 25.39867
north_shift: 15135.943642220764
east_shift: 18492.044667272326
time: '2025-01-29 03:19:16.459909916'
depth: 6571.48015804351
name: '2025-01-29T03:19:16.459910+00:00'
magnitude: 0.5817077159881592
magnitude_type: 'semblance'
extras:
  n_picks: 13
  n_stations: 13
  semblance: 0.5817077159881592
--- !pf.Event
lat: 36.40275
lon: 25.39867
north_shift: 13249.31167727372
east_shift: 17806.35511021752
time: '2025-01-29 03:26:01.83991003'
depth: 13275.84381150518
name: '2025-01-29T03:26:01.839910+00:00'
magnitude: 0.4733177423477173
magnitude_type: 'semblance'
extras:
  n_picks: 10
  n_stations: 13
  semblance: 0.4733177423477173
--- !pf.Event
lat: 36.40275
lon: 25.39867
north_shift: 12347.461810288974
east_shift: 18339.02304963672
time: '2025-01-29 03:27:05.139909983'
depth: 13518.145312371844
name: '2025-01-29T03:27:05.139910+00:00'
magnitude: 0.6081830859184265
magnitude_type: 'semblance'
extras:
  n_picks: 18
  n_stations: 13
  semblance: 0.6081830859184265
--- !pf.Event
lat: 36.40275
lon: 25.39867
north_shift: 11796.442986523638
east_shift: 15917.934809968707
time: '2025-01-29 03:28:26.599910021'
depth: 12918.899869286857
name: '2025-01-29T03:28:26.599910+00:00'
magnitude: 0.6907966136932373
magnitude_type: 'semblance'
extras:
  n_picks: 15
  n_stations: 13
  semblance: 0.6907966136932373
--- !pf.Event
lat: 36.40275
lon: 25.39867
north_shift: 10692.370969607418
east_shift: 16296.858828639015
time: '2025-01-29 03:29:14.769910097'
depth: 12577.636263140404
name: '2025-01-29T03:29:14.769910+00:00'
magnitude: 0.501508355140686
magnitude_type: 'semblance'
extras:
  n_picks: 10
  n_stations: 13
  semblance: 0.501508355140686
--- !pf.Event
lat: 36.40275
lon: 25.39867
north_shift: 13141.00749822644
east_shift: 19359.96202033812
time: '2025-01-29 03:31:24.569910049'
depth: 9642.021172190663
name: '2025-01-29T03:31:24.569910+00:00'
magnitude: 0.77935791015625
magnitude_type: 'semblance'
extras:
  n_picks: 18
  n_stations: 13
  semblance: 0.77935791015625
--- !pf.Event
lat: 36.40275
lon: 25.39867
north_shift: 9594.652104094215
east_shift: 12135.157898194488
time: '2025-01-29 03:33:56.489909887'
depth: 16457.22027300894
name: '2025-01-29T03:33:56.489910+00:00'
magnitude: 0.510610044002533
magnitude_type: 'semblance'
extras:
  n_picks: 14
  n_stations: 13
  semblance: 0.510610044002533
--- !pf.Event
lat: 36.40275
lon: 25.39867
north_shift: 12930.496497874807
east_shift: 18510.18986046387
time: '2025-01-29 03:37:45.399909973'
depth: 9245.657716732363
name: '2025-01-29T03:37:45.399910+00:00'
magnitude: 0.5120604038238525
magnitude_type: 'semblance'
extras:
  n_picks: 11
  n_stations: 13
  semblance: 0.5120604038238525
--- !pf.Event
lat: 36.40275
lon: 25.39867
north_shift: 11537.161205029503
east_shift: 17536.3617428328
time: '2025-01-29 03:44:55.849910021'
depth: 15145.5244134075
name: '2025-01-29T03:44:55.849910+00:00'
magnitude: 0.5410621762275696
magnitude_type: 'semblance'
extras:
  n_picks: 13
  n_stations: 13
  semblance: 0.5410621762275696
--- !pf.Event
lat: 36.40275
lon: 25.39867
north_shift: 10523.879176904902
east_shift: 10548.992640046208
time: '2025-01-29 03:49:39.509910107'
depth: 19091.084753462168
name: '2025-01-29T03:49:39.509910+00:00'
magnitude: 0.47771114110946655
magnitude_type: 'semblance'
extras:
  n_picks: 13
  n_stations: 13
  semblance: 0.47771114110946655
--- !pf.Event
lat: 36.40275
lon: 25.39867
north_shift: 11231.505977325789
east_shift: 11253.931731030314
time: '2025-01-29 03:51:43.33991003'
depth: 20784.60471206312
name: '2025-01-29T03:51:43.339910+00:00'
magnitude: 0.5158450603485107
magnitude_type: 'semblance'
extras:
  n_picks: 11
  n_stations: 13
  semblance: 0.5158450603485107
--- !pf.Event
lat: 36.40275
lon: 25.39867
north_shift: 12095.01364413963
east_shift: 13538.797272413054
time: '2025-01-29 03:52:48.979909897'
depth: 19861.250397069187
name: '2025-01-29T03:52:48.979910+00:00'
magnitude: 0.40979546308517456
magnitude_type: 'semblance'
extras:
  n_picks: 7
  n_stations: 13
  semblance: 0.40979546308517456
--- !pf.Event
lat: 36.40275
lon: 25.39867
north_shift: 9538.538208687305
east_shift: 9729.87444489712
time: '2025-01-29 03:56:11.059910059'
depth: 20443.679908577753
name: '2025-01-29T03:56:11.059910+00:00'
magnitude: 0.4944225251674652
magnitude_type: 'semblance'
extras:
  n_picks: 12
  n_stations: 13
  semblance: 0.4944225251674652
--- !pf.Event
lat: 36.40275
lon: 25.39867
north_shift: 8931.115456297679
east_shift: 11747.894055915345
time: '2025-01-29 04:01:28.969909906'
depth: 17180.442875738147
name: '2025-01-29T04:01:28.969910+00:00'
magnitude: 0.5532429814338684
magnitude_type: 'semblance'
extras:
  n_picks: 9
  n_stations: 13
  semblance: 0.5532429814338684
--- !pf.Event
lat: 36.40275
lon: 25.39867
north_shift: 10867.920903967883
east_shift: 13856.366801624048
time: '2025-01-29 04:04:32.639909983'
depth: 18957.645584474856
name: '2025-01-29T04:04:32.639910+00:00'
magnitude: 0.5137161612510681
magnitude_type: 'semblance'
extras:
  n_picks: 11
  n_stations: 13
  semblance: 0.5137161612510681
--- !pf.Event
lat: 36.40275
lon: 25.39867
north_shift: 9589.90947938629
east_shift: 10626.504509065351
time: '2025-01-29 04:06:17.509910107'
depth: 20437.91654138967
name: '2025-01-29T04:06:17.509910+00:00'
magnitude: 0.6064019799232483
magnitude_type: 'semblance'
extras:
  n_picks: 15
  n_stations: 13
  semblance: 0.6064019799232483
--- !pf.Event
lat: 36.40275
lon: 25.39867
north_shift: 11095.025963684096
east_shift: 20749.897965032866
time: '2025-01-29 04:09:55.519910097'
depth: 93.64359215186722
name: '2025-01-29T04:09:55.519910+00:00'
magnitude: 0.47757458686828613
magnitude_type: 'semblance'
extras:
  n_picks: 12
  n_stations: 13
  semblance: 0.47757458686828613
--- !pf.Event
lat: 36.40275
lon: 25.39867
north_shift: 9198.151841709634
east_shift: 9521.918324152759
time: '2025-01-29 04:10:23.819910049'
depth: 18990.091896448168
name: '2025-01-29T04:10:23.819910+00:00'
magnitude: 0.4823629558086395
magnitude_type: 'semblance'
extras:
  n_picks: 9
  n_stations: 13
  semblance: 0.4823629558086395
--- !pf.Event
lat: 36.40275
lon: 25.39867
north_shift: 10866.14855842694
east_shift: 16797.915660726667
time: '2025-01-29 04:11:59.499910116'
depth: 16417.239479402586
name: '2025-01-29T04:11:59.499910+00:00'
magnitude: 0.7485601902008057
magnitude_type: 'semblance'
extras:
  n_picks: 15
  n_stations: 13
  semblance: 0.7485601902008057
--- !pf.Event
lat: 36.40275
lon: 25.39867
north_shift: 11671.296780343177
east_shift: 16493.902817469225
time: '2025-01-29 04:14:43.939909935'
depth: 11044.982066071543
name: '2025-01-29T04:14:43.939910+00:00'
magnitude: 0.7181639671325684
magnitude_type: 'semblance'
extras:
  n_picks: 15
  n_stations: 13
  semblance: 0.7181639671325684
--- !pf.Event
lat: 36.40275
lon: 25.39867
north_shift: 12221.080333333988
east_shift: 16507.936488706397
time: '2025-01-29 04:15:51.119910002'
depth: 17611.38127166605
name: '2025-01-29T04:15:51.119910+00:00'
magnitude: 0.505997359752655
magnitude_type: 'semblance'
extras:
  n_picks: 12
  n_stations: 13
  semblance: 0.505997359752655
--- !pf.Event
lat: 36.40275
lon: 25.39867
north_shift: 12461.356144891353
east_shift: 19136.5130263677
time: '2025-01-29 04:16:13.559910059'
depth: 10537.124923482308
name: '2025-01-29T04:16:13.559910+00:00'
magnitude: 0.5663996934890747
magnitude_type: 'semblance'
extras:
  n_picks: 13
  n_stations: 13
  semblance: 0.5663996934890747
--- !pf.Event
lat: 36.40275
lon: 25.39867
north_shift: 11514.307130979381
east_shift: 14619.650963594086
time: '2025-01-29 04:18:06.419909954'
depth: 14153.50572973466
name: '2025-01-29T04:18:06.419910+00:00'
magnitude: 0.4128030240535736
magnitude_type: 'semblance'
extras:
  n_picks: 9
  n_stations: 13
  semblance: 0.4128030240535736
--- !pf.Event
lat: 36.40275
lon: 25.39867
north_shift: 12341.258650876724
east_shift: 18252.645228408113
time: '2025-01-29 04:19:12.989909887'
depth: 15984.920070626018
name: '2025-01-29T04:19:12.989910+00:00'
magnitude: 0.5791940093040466
magnitude_type: 'semblance'
extras:
  n_picks: 15
  n_stations: 13
  semblance: 0.5791940093040466
--- !pf.Event
lat: 36.40275
lon: 25.39867
north_shift: 12158.146161442903
east_shift: 17736.081619469154
time: '2025-01-29 04:22:38.439909935'
depth: 15035.540529619771
name: '2025-01-29T04:22:38.439910+00:00'
magnitude: 0.47095757722854614
magnitude_type: 'semblance'
extras:
  n_picks: 13
  n_stations: 13
  semblance: 0.47095757722854614
--- !pf.Event
lat: 36.40275
lon: 25.39867
north_shift: 12402.061702268216
east_shift: 17105.107222940453
time: '2025-01-29 04:30:56.33991003'
depth: 13736.188667151797
name: '2025-01-29T04:30:56.339910+00:00'
magnitude: 0.4531848430633545
magnitude_type: 'semblance'
extras:
  n_picks: 13
  n_stations: 13
  semblance: 0.4531848430633545
--- !pf.Event
lat: 36.40275
lon: 25.39867
north_shift: 11471.504030960268
east_shift: 18197.364081657186
time: '2025-01-29 04:37:48.489909887'
depth: 13649.389429429011
name: '2025-01-29T04:37:48.489910+00:00'
magnitude: 0.43018731474876404
magnitude_type: 'semblance'
extras:
  n_picks: 8
  n_stations: 13
  semblance: 0.43018731474876404
--- !pf.Event
lat: 36.40275
lon: 25.39867
north_shift: 9345.906522529343
east_shift: 13510.097936655733
time: '2025-01-29 04:50:23.899909973'
depth: 14903.954175540388
name: '2025-01-29T04:50:23.899910+00:00'
magnitude: 0.4412538707256317
magnitude_type: 'semblance'
extras:
  n_picks: 9
  n_stations: 13
  semblance: 0.4412538707256317
--- !pf.Event
lat: 36.40275
lon: 25.39867
north_shift: 11806.746609484462
east_shift: 17788.13851316808
time: '2025-01-29 04:56:50.669909954'
depth: 13771.835533676995
name: '2025-01-29T04:56:50.669910+00:00'
magnitude: 0.4284464120864868
magnitude_type: 'semblance'
extras:
  n_picks: 11
  n_stations: 13
  semblance: 0.4284464120864868
--- !pf.Event
lat: 36.40275
lon: 25.39867
north_shift: 11299.44783682728
east_shift: 15412.60111215818
time: '2025-01-29 04:59:47.479909897'
depth: 18673.859876993738
name: '2025-01-29T04:59:47.479910+00:00'
magnitude: 0.5461570024490356
magnitude_type: 'semblance'
extras:
  n_picks: 11
  n_stations: 13
  semblance: 0.5461570024490356
--- !pf.Event
lat: 36.40275
lon: 25.39867
north_shift: 10690.12337917482
east_shift: 16581.453470367207
time: '2025-01-29 05:35:18.759910107'
depth: 11240.556779458
name: '2025-01-29T05:35:18.759910+00:00'
magnitude: 0.4450269341468811
magnitude_type: 'semblance'
extras:
  n_picks: 10
  n_stations: 13
  semblance: 0.4450269341468811
--- !pf.Event
lat: 36.40275
lon: 25.39867
north_shift: 10967.344561746208
east_shift: 15582.059025816472
time: '2025-01-29 05:35:45.269910097'
depth: 15085.64239557146
name: '2025-01-29T05:35:45.269910+00:00'
magnitude: 0.8097748756408691
magnitude_type: 'semblance'
extras:
  n_picks: 18
  n_stations: 13
  semblance: 0.8097748756408691
--- !pf.Event
lat: 36.40275
lon: 25.39867
north_shift: 9303.738920786594
east_shift: 13382.180234424859
time: '2025-01-29 05:52:41.649909973'
depth: 15821.472432618346
name: '2025-01-29T05:52:41.649910+00:00'
magnitude: 0.6290624141693115
magnitude_type: 'semblance'
extras:
  n_picks: 11
  n_stations: 13
  semblance: 0.6290624141693115
--- !pf.Event
lat: 36.40275
lon: 25.39867
north_shift: 10595.242626239831
east_shift: 15683.432307429306
time: '2025-01-29 06:07:35.509910107'
depth: 17142.844851658097
name: '2025-01-29T06:07:35.509910+00:00'
magnitude: 0.597396194934845
magnitude_type: 'semblance'
extras:
  n_picks: 13
  n_stations: 13
  semblance: 0.597396194934845
--- !pf.Event
lat: 36.40275
lon: 25.39867
north_shift: 10730.045877701543
east_shift: 15688.296311182208
time: '2025-01-29 06:15:03.909909964'
depth: 17100.422480099372
name: '2025-01-29T06:15:03.909910+00:00'
magnitude: 0.7091338634490967
magnitude_type: 'semblance'
extras:
  n_picks: 17
  n_stations: 13
  semblance: 0.7091338634490967
--- !pf.Event
lat: 36.40275
lon: 25.39867
north_shift: 10659.090257634696
east_shift: 16781.178539661196
time: '2025-01-29 06:22:08.889909983'
depth: 15984.53838688325
name: '2025-01-29T06:22:08.889910+00:00'
magnitude: 0.5431156158447266
magnitude_type: 'semblance'
extras:
  n_picks: 14
  n_stations: 13
  semblance: 0.5431156158447266
--- !pf.Event
lat: 36.40275
lon: 25.39867
north_shift: 10770.733005758435
east_shift: 11616.273861274367
time: '2025-01-29 06:23:42.519910097'
depth: 21156.889946132065
name: '2025-01-29T06:23:42.519910+00:00'
magnitude: 0.4594426155090332
magnitude_type: 'semblance'
extras:
  n_picks: 10
  n_stations: 13
  semblance: 0.4594426155090332
--- !pf.Event
lat: 36.40275
lon: 25.39867
north_shift: 8825.91527214123
east_shift: 11680.07095178768
time: '2025-01-29 06:52:45.279910088'
depth: 16799.16237194816
name: '2025-01-29T06:52:45.279910+00:00'
magnitude: 0.46455642580986023
magnitude_type: 'semblance'
extras:
  n_picks: 10
  n_stations: 13
  semblance: 0.46455642580986023
--- !pf.Event
lat: 36.40275
lon: 25.39867
north_shift: 11374.292790983201
east_shift: 15530.618789760785
time: '2025-01-29 07:21:04.179909945'
depth: 18586.53567192572
name: '2025-01-29T07:21:04.179910+00:00'
magnitude: 0.48750147223472595
magnitude_type: 'semblance'
extras:
  n_picks: 10
  n_stations: 13
  semblance: 0.48750147223472595
--- !pf.Event
lat: 36.40275
lon: 25.39867
north_shift: 12547.41957305887
east_shift: 19188.163644464526
time: '2025-01-29 07:27:06.349910021'
depth: 13958.710808205278
name: '2025-01-29T07:27:06.349910+00:00'
magnitude: 0.46038368344306946
magnitude_type: 'semblance'
extras:
  n_picks: 9
  n_stations: 13
  semblance: 0.46038368344306946
--- !pf.Event
lat: 36.40275
lon: 25.39867
north_shift: 10825.250398817207
east_shift: 13712.829218087072
time: '2025-01-29 07:42:16.859910011'
depth: 16219.262833004244
name: '2025-01-29T07:42:16.859910+00:00'
magnitude: 0.4444522261619568
magnitude_type: 'semblance'
extras:
  n_picks: 12
  n_stations: 13
  semblance: 0.4444522261619568
--- !pf.Event
lat: 36.40275
lon: 25.39867
north_shift: 11885.399481931738
east_shift: 17293.756281157428
time: '2025-01-29 07:57:25.879909992'
depth: 12137.90499498516
name: '2025-01-29T07:57:25.879910+00:00'
magnitude: 0.5079057812690735
magnitude_type: 'semblance'
extras:
  n_picks: 11
  n_stations: 13
  semblance: 0.5079057812690735
--- !pf.Event
lat: 36.40275
lon: 25.39867
north_shift: 10702.724026672726
east_shift: 17007.051751354764
time: '2025-01-29 08:07:38.599910021'
depth: 16643.099277710466
name: '2025-01-29T08:07:38.599910+00:00'
magnitude: 0.46861252188682556
magnitude_type: 'semblance'
extras:
  n_picks: 10
  n_stations: 13
  semblance: 0.46861252188682556
--- !pf.Event
lat: 36.40275
lon: 25.39867
north_shift: 8894.507447757846
east_shift: 10498.197739264879
time: '2025-01-29 08:47:51.469909906'
depth: 20042.950557375912
name: '2025-01-29T08:47:51.469910+00:00'
magnitude: 0.5185417532920837
magnitude_type: 'semblance'
extras:
  n_picks: 13
  n_stations: 13
  semblance: 0.5185417532920837
--- !pf.Event
lat: 36.40275
lon: 25.39867
north_shift: 9382.12352005016
east_shift: 10569.728060356521
time: '2025-01-29 09:00:39.059910059'
depth: 20105.061763650858
name: '2025-01-29T09:00:39.059910+00:00'
magnitude: 0.44353991746902466
magnitude_type: 'semblance'
extras:
  n_picks: 12
  n_stations: 13
  semblance: 0.44353991746902466
--- !pf.Event
lat: 36.40275
lon: 25.39867
north_shift: 14882.622097524416
east_shift: 23399.988760056473
time: '2025-01-29 09:27:58.319910049'
depth: 12157.670709109205
name: '2025-01-29T09:27:58.319910+00:00'
magnitude: 0.4812346398830414
magnitude_type: 'semblance'
extras:
  n_picks: 14
  n_stations: 13
  semblance: 0.4812346398830414
--- !pf.Event
lat: 36.40275
lon: 25.39867
north_shift: 10570.947005457892
east_shift: 16477.90624703019
time: '2025-01-29 09:35:42.07991004'
depth: 16857.67840026728
name: '2025-01-29T09:35:42.079910+00:00'
magnitude: 0.5690191984176636
magnitude_type: 'semblance'
extras:
  n_picks: 14
  n_stations: 13
  semblance: 0.5690191984176636
--- !pf.Event
lat: 36.40275
lon: 25.39867
north_shift: 15345.05513292876
east_shift: 23738.2013156317
time: '2025-01-29 09:40:57.399909973'
depth: 9830.199935387256
name: '2025-01-29T09:40:57.399910+00:00'
magnitude: 0.8912361860275269
magnitude_type: 'semblance'
extras:
  n_picks: 20
  n_stations: 13
  semblance: 0.8912361860275269
--- !pf.Event
lat: 36.40275
lon: 25.39867
north_shift: 15020.18127359434
east_shift: 23557.586784613875
time: '2025-01-29 09:42:30.989909887'
depth: 10556.483215352857
name: '2025-01-29T09:42:30.989910+00:00'
magnitude: 0.7729369401931763
magnitude_type: 'semblance'
extras:
  n_picks: 19
  n_stations: 13
  semblance: 0.7729369401931763
--- !pf.Event
lat: 36.40275
lon: 25.39867
north_shift: 11393.36874768455
east_shift: 18551.869568349706
time: '2025-01-29 09:43:37.439909935'
depth: 13264.180593948433
name: '2025-01-29T09:43:37.439910+00:00'
magnitude: 0.5279446840286255
magnitude_type: 'semblance'
extras:
  n_picks: 12
  n_stations: 13
  semblance: 0.5279446840286255
--- !pf.Event
lat: 36.40275
lon: 25.39867
north_shift: 15187.99275224881
east_shift: 23167.84140742574
time: '2025-01-29 09:45:02.849910021'
depth: 10742.571770663344
name: '2025-01-29T09:45:02.849910+00:00'
magnitude: 0.6588244438171387
magnitude_type: 'semblance'
extras:
  n_picks: 15
  n_stations: 13
  semblance: 0.6588244438171387
--- !pf.Event
lat: 36.40275
lon: 25.39867
north_shift: 15064.544703458461
east_shift: 23157.088068968806
time: '2025-01-29 09:47:26.479909897'
depth: 11275.776224362042
name: '2025-01-29T09:47:26.479910+00:00'
magnitude: 0.8287596702575684
magnitude_type: 'semblance'
extras:
  n_picks: 20
  n_stations: 13
  semblance: 0.8287596702575684
--- !pf.Event
lat: 36.40275
lon: 25.39867
north_shift: 16022.774341279826
east_shift: 23210.929779426388
time: '2025-01-29 09:57:11.409909964'
depth: 8884.634721586679
name: '2025-01-29T09:57:11.409910+00:00'
magnitude: 0.7846967577934265
magnitude_type: 'semblance'
extras:
  n_picks: 20
  n_stations: 13
  semblance: 0.7846967577934265
--- !pf.Event
lat: 36.40275
lon: 25.39867
north_shift: 14810.028080335524
east_shift: 23169.28731820483
time: '2025-01-29 10:03:30.039910078'
depth: 11265.019295043216
name: '2025-01-29T10:03:30.039910+00:00'
magnitude: 0.6512640714645386
magnitude_type: 'semblance'
extras:
  n_picks: 17
  n_stations: 13
  semblance: 0.6512640714645386
--- !pf.Event
lat: 36.40275
lon: 25.39867
north_shift: 15441.101775451636
east_shift: 23449.88774062758
time: '2025-01-29 10:19:17.669909954'
depth: 11499.179620663443
name: '2025-01-29T10:19:17.669910+00:00'
magnitude: 0.8411573767662048
magnitude_type: 'semblance'
extras:
  n_picks: 21
  n_stations: 13
  semblance: 0.8411573767662048
--- !pf.Event
lat: 36.40275
lon: 25.39867
north_shift: 10313.229008975428
east_shift: 12455.784197557363
time: '2025-01-29 10:34:38.259910107'
depth: 20201.563159880257
name: '2025-01-29T10:34:38.259910+00:00'
magnitude: 0.6600910425186157
magnitude_type: 'semblance'
extras:
  n_picks: 17
  n_stations: 13
  semblance: 0.6600910425186157
--- !pf.Event
lat: 36.40275
lon: 25.39867
north_shift: 12301.456804797588
east_shift: 18465.58380656499
time: '2025-01-29 10:35:12.969909906'
depth: 14705.777763182909
name: '2025-01-29T10:35:12.969910+00:00'
magnitude: 0.557018518447876
magnitude_type: 'semblance'
extras:
  n_picks: 11
  n_stations: 13
  semblance: 0.557018518447876
--- !pf.Event
lat: 36.40275
lon: 25.39867
north_shift: 13743.942656004703
east_shift: 18499.89250553958
time: '2025-01-29 10:37:14.489909887'
depth: 4334.550151816786
name: '2025-01-29T10:37:14.489910+00:00'
magnitude: 0.45031633973121643
magnitude_type: 'semblance'
extras:
  n_picks: 12
  n_stations: 13
  semblance: 0.45031633973121643
--- !pf.Event
lat: 36.40275
lon: 25.39867
north_shift: 11147.463423524245
east_shift: 18393.106354327865
time: '2025-01-29 10:55:51.269910097'
depth: 12755.42910694514
name: '2025-01-29T10:55:51.269910+00:00'
magnitude: 0.4955589473247528
magnitude_type: 'semblance'
extras:
  n_picks: 12
  n_stations: 13
  semblance: 0.4955589473247528
--- !pf.Event
lat: 36.40275
lon: 25.39867
north_shift: 11623.639113129333
east_shift: 16091.143922338235
time: '2025-01-29 11:04:12.449909925'
depth: 17559.03726098378
name: '2025-01-29T11:04:12.449910+00:00'
magnitude: 0.5756634473800659
magnitude_type: 'semblance'
extras:
  n_picks: 15
  n_stations: 13
  semblance: 0.5756634473800659
--- !pf.Event
lat: 36.40275
lon: 25.39867
north_shift: 19384.85601189809
east_shift: 14633.976288953561
time: '2025-01-29 11:07:55.989909887'
depth: 16037.76049921457
name: '2025-01-29T11:07:55.989910+00:00'
magnitude: 0.5327356457710266
magnitude_type: 'semblance'
extras:
  n_picks: 15
  n_stations: 13
  semblance: 0.5327356457710266
--- !pf.Event
lat: 36.40275
lon: 25.39867
north_shift: 15680.656190647147
east_shift: 23599.906394865553
time: '2025-01-29 11:08:32.57991004'
depth: 10287.459588531989
name: '2025-01-29T11:08:32.579910+00:00'
magnitude: 0.8681432604789734
magnitude_type: 'semblance'
extras:
  n_picks: 19
  n_stations: 13
  semblance: 0.8681432604789734
--- !pf.Event
lat: 36.40275
lon: 25.39867
north_shift: 15372.51921050518
east_shift: 23533.51414743451
time: '2025-01-29 11:14:33.249910116'
depth: 10518.73623274703
name: '2025-01-29T11:14:33.249910+00:00'
magnitude: 0.689667820930481
magnitude_type: 'semblance'
extras:
  n_picks: 16
  n_stations: 13
  semblance: 0.689667820930481
--- !pf.Event
lat: 36.40275
lon: 25.39867
north_shift: 8799.660710222917
east_shift: 12081.610588846443
time: '2025-01-29 11:25:30.489909887'
depth: 16576.576606655795
name: '2025-01-29T11:25:30.489910+00:00'
magnitude: 0.7232331037521362
magnitude_type: 'semblance'
extras:
  n_picks: 17
  n_stations: 13
  semblance: 0.7232331037521362
--- !pf.Event
lat: 36.40275
lon: 25.39867
north_shift: 11740.040053988901
east_shift: 17958.150154157025
time: '2025-01-29 11:35:56.379909992'
depth: 15565.653075587457
name: '2025-01-29T11:35:56.379910+00:00'
magnitude: 0.4884471297264099
magnitude_type: 'semblance'
extras:
  n_picks: 10
  n_stations: 13
  semblance: 0.4884471297264099
--- !pf.Event
lat: 36.40275
lon: 25.39867
north_shift: 9412.501352840573
east_shift: 13644.483055792061
time: '2025-01-29 11:40:19.109910011'
depth: 14266.63093210048
name: '2025-01-29T11:40:19.109910+00:00'
magnitude: 0.645538330078125
magnitude_type: 'semblance'
extras:
  n_picks: 15
  n_stations: 13
  semblance: 0.645538330078125
--- !pf.Event
lat: 36.40275
lon: 25.39867
north_shift: 9456.929795293712
east_shift: 13655.013067946591
time: '2025-01-29 11:40:46.679909945'
depth: 14817.85586434181
name: '2025-01-29T11:40:46.679910+00:00'
magnitude: 0.6652621626853943
magnitude_type: 'semblance'
extras:
  n_picks: 12
  n_stations: 13
  semblance: 0.6652621626853943
--- !pf.Event
lat: 36.40275
lon: 25.39867
north_shift: 9356.50598727049
east_shift: 13370.984651532968
time: '2025-01-29 11:41:09.379909992'
depth: 15232.146503003063
name: '2025-01-29T11:41:09.379910+00:00'
magnitude: 0.472689688205719
magnitude_type: 'semblance'
extras:
  n_picks: 10
  n_stations: 13
  semblance: 0.472689688205719
--- !pf.Event
lat: 36.40275
lon: 25.39867
north_shift: 9232.443506504764
east_shift: 13584.660158145243
time: '2025-01-29 11:41:57.909909964'
depth: 14750.585785739338
name: '2025-01-29T11:41:57.909910+00:00'
magnitude: 0.5048509240150452
magnitude_type: 'semblance'
extras:
  n_picks: 13
  n_stations: 13
  semblance: 0.5048509240150452
--- !pf.Event
lat: 36.40275
lon: 25.39867
north_shift: 9201.894996258754
east_shift: 12318.54748177124
time: '2025-01-29 11:42:32.269910097'
depth: 17115.3982570805
name: '2025-01-29T11:42:32.269910+00:00'
magnitude: 0.59166020154953
magnitude_type: 'semblance'
extras:
  n_picks: 16
  n_stations: 13
  semblance: 0.59166020154953
--- !pf.Event
lat: 36.40275
lon: 25.39867
north_shift: 9297.693884360438
east_shift: 13123.922293823895
time: '2025-01-29 11:43:30.07991004'
depth: 15442.917490851032
name: '2025-01-29T11:43:30.079910+00:00'
magnitude: 0.5120105147361755
magnitude_type: 'semblance'
extras:
  n_picks: 10
  n_stations: 13
  semblance: 0.5120105147361755
--- !pf.Event
lat: 36.40275
lon: 25.39867
north_shift: 9969.588160971702
east_shift: 13223.395006340144
time: '2025-01-29 11:44:11.259910107'
depth: 15051.478275819238
name: '2025-01-29T11:44:11.259910+00:00'
magnitude: 0.46360284090042114
magnitude_type: 'semblance'
extras:
  n_picks: 17
  n_stations: 13
  semblance: 0.46360284090042114
--- !pf.Event
lat: 36.40275
lon: 25.39867
north_shift: 9269.721887630249
east_shift: 13265.53019953207
time: '2025-01-29 11:44:46.859910011'
depth: 15377.793218244215
name: '2025-01-29T11:44:46.859910+00:00'
magnitude: 0.5143945217132568
magnitude_type: 'semblance'
extras:
  n_picks: 11
  n_stations: 13
  semblance: 0.5143945217132568
--- !pf.Event
lat: 36.40275
lon: 25.39867
north_shift: 9514.359443735098
east_shift: 14251.767240216475
time: '2025-01-29 11:45:09.269910097'
depth: 14010.20171876616
name: '2025-01-29T11:45:09.269910+00:00'
magnitude: 0.6187200546264648
magnitude_type: 'semblance'
extras:
  n_picks: 17
  n_stations: 13
  semblance: 0.6187200546264648
--- !pf.Event
lat: 36.40275
lon: 25.39867
north_shift: 9765.884259679702
east_shift: 15142.700344876377
time: '2025-01-29 11:49:48.099910021'
depth: 12326.288191126507
name: '2025-01-29T11:49:48.099910+00:00'
magnitude: 0.5175220370292664
magnitude_type: 'semblance'
extras:
  n_picks: 12
  n_stations: 13
  semblance: 0.5175220370292664
--- !pf.Event
lat: 36.40275
lon: 25.39867
north_shift: 9357.57229659601
east_shift: 12482.711060736263
time: '2025-01-29 11:50:47.899909973'
depth: 17271.72051373055
name: '2025-01-29T11:50:47.899910+00:00'
magnitude: 0.4457084834575653
magnitude_type: 'semblance'
extras:
  n_picks: 12
  n_stations: 13
  semblance: 0.4457084834575653
--- !pf.Event
lat: 36.40275
lon: 25.39867
north_shift: 10656.675990254365
east_shift: 16699.37348555115
time: '2025-01-29 11:51:32.219909906'
depth: 9218.440200002517
name: '2025-01-29T11:51:32.219910+00:00'
magnitude: 0.4639468193054199
magnitude_type: 'semblance'
extras:
  n_picks: 10
  n_stations: 13
  semblance: 0.4639468193054199
--- !pf.Event
lat: 36.40275
lon: 25.39867
north_shift: 9366.188214113155
east_shift: 11710.826250654114
time: '2025-01-29 11:52:36.429909945'
depth: 16403.58264360714
name: '2025-01-29T11:52:36.429910+00:00'
magnitude: 0.539756715297699
magnitude_type: 'semblance'
extras:
  n_picks: 14
  n_stations: 13
  semblance: 0.539756715297699
--- !pf.Event
lat: 36.40275
lon: 25.39867
north_shift: 9597.80732039487
east_shift: 13426.331329288949
time: '2025-01-29 11:53:29.33991003'
depth: 16036.29741482761
name: '2025-01-29T11:53:29.339910+00:00'
magnitude: 0.8269210457801819
magnitude_type: 'semblance'
extras:
  n_picks: 18
  n_stations: 13
  semblance: 0.8269210457801819
--- !pf.Event
lat: 36.40275
lon: 25.39867
north_shift: 9790.592673215815
east_shift: 11136.718140156598
time: '2025-01-29 11:54:11.159909964'
depth: 14062.798611065804
name: '2025-01-29T11:54:11.159910+00:00'
magnitude: 0.5463648438453674
magnitude_type: 'semblance'
extras:
  n_picks: 14
  n_stations: 13
  semblance: 0.5463648438453674
--- !pf.Event
lat: 36.40275
lon: 25.39867
north_shift: 8725.412656332981
east_shift: 12097.323993887236
time: '2025-01-29 11:54:49.469909906'
depth: 16664.85336855129
name: '2025-01-29T11:54:49.469910+00:00'
magnitude: 0.701809287071228
magnitude_type: 'semblance'
extras:
  n_picks: 17
  n_stations: 13
  semblance: 0.701809287071228
--- !pf.Event
lat: 36.40275
lon: 25.39867
north_shift: 9275.060187851806
east_shift: 12598.773403877594
time: '2025-01-29 11:56:45.719909906'
depth: 16229.930389788742
name: '2025-01-29T11:56:45.719910+00:00'
magnitude: 0.8489124774932861
magnitude_type: 'semblance'
extras:
  n_picks: 18
  n_stations: 13
  semblance: 0.8489124774932861
--- !pf.Event
lat: 36.40275
lon: 25.39867
north_shift: 9258.713444112718
east_shift: 13304.788611672375
time: '2025-01-29 11:58:09.979909897'
depth: 13904.061023812092
name: '2025-01-29T11:58:09.979910+00:00'
magnitude: 0.7405756115913391
magnitude_type: 'semblance'
extras:
  n_picks: 17
  n_stations: 13
  semblance: 0.7405756115913391
--- !pf.Event
lat: 36.40275
lon: 25.39867
north_shift: 9959.00701255236
east_shift: 12446.858952104207
time: '2025-01-29 11:58:41.569910049'
depth: 16002.679926272596
name: '2025-01-29T11:58:41.569910+00:00'
magnitude: 0.8433569073677063
magnitude_type: 'semblance'
extras:
  n_picks: 18
  n_stations: 13
  semblance: 0.8433569073677063
--- !pf.Event
lat: 36.40275
lon: 25.39867
north_shift: 9237.023827219926
east_shift: 13477.82403208086
time: '2025-01-29 12:04:32.279910088'
depth: 14427.491851789386
name: '2025-01-29T12:04:32.279910+00:00'
magnitude: 0.8216971755027771
magnitude_type: 'semblance'
extras:
  n_picks: 19
  n_stations: 13
  semblance: 0.8216971755027771
--- !pf.Event
lat: 36.40275
lon: 25.39867
north_shift: 8442.060326486946
east_shift: 8809.371639606397
time: '2025-01-29 12:06:17.009910107'
depth: 17025.330424329903
name: '2025-01-29T12:06:17.009910+00:00'
magnitude: 0.531366229057312
magnitude_type: 'semblance'
extras:
  n_picks: 12
  n_stations: 13
  semblance: 0.531366229057312
--- !pf.Event
lat: 36.40275
lon: 25.39867
north_shift: 8981.481025873716
east_shift: 13367.951264411115
time: '2025-01-29 12:07:55.469909906'
depth: 15368.965612455277
name: '2025-01-29T12:07:55.469910+00:00'
magnitude: 0.5840772390365601
magnitude_type: 'semblance'
extras:
  n_picks: 10
  n_stations: 13
  semblance: 0.5840772390365601
--- !pf.Event
lat: 36.40275
lon: 25.39867
north_shift: 8289.644737605287
east_shift: 11445.008314773433
time: '2025-01-29 12:08:34.379909992'
depth: 15711.831331546167
name: '2025-01-29T12:08:34.379910+00:00'
magnitude: 0.5588643550872803
magnitude_type: 'semblance'
extras:
  n_picks: 16
  n_stations: 13
  semblance: 0.5588643550872803
--- !pf.Event
lat: 36.40275
lon: 25.39867
north_shift: 9284.525972099327
east_shift: 13085.949331797567
time: '2025-01-29 12:09:13.919909954'
depth: 15324.498028818169
name: '2025-01-29T12:09:13.919910+00:00'
magnitude: 0.6071920990943909
magnitude_type: 'semblance'
extras:
  n_picks: 17
  n_stations: 13
  semblance: 0.6071920990943909
--- !pf.Event
lat: 36.40275
lon: 25.39867
north_shift: 10574.824768718694
east_shift: 16235.856520704547
time: '2025-01-29 12:24:13.439909935'
depth: 13481.631686188015
name: '2025-01-29T12:24:13.439910+00:00'
magnitude: 0.4238207936286926
magnitude_type: 'semblance'
extras:
  n_picks: 8
  n_stations: 13
  semblance: 0.4238207936286926
--- !pf.Event
lat: 36.40275
lon: 25.39867
north_shift: 9606.702035588032
east_shift: 12171.40963635647
time: '2025-01-29 12:30:13.479909897'
depth: 16371.915289969063
name: '2025-01-29T12:30:13.479910+00:00'
magnitude: 0.47752606868743896
magnitude_type: 'semblance'
extras:
  n_picks: 14
  n_stations: 13
  semblance: 0.47752606868743896
--- !pf.Event
lat: 36.40275
lon: 25.39867
north_shift: 9130.455782578918
east_shift: 13250.698638630858
time: '2025-01-29 12:31:45.119910002'
depth: 14285.245902452014
name: '2025-01-29T12:31:45.119910+00:00'
magnitude: 0.5832611322402954
magnitude_type: 'semblance'
extras:
  n_picks: 12
  n_stations: 13
  semblance: 0.5832611322402954
--- !pf.Event
lat: 36.40275
lon: 25.39867
north_shift: 8561.867936199847
east_shift: 10842.29923128463
time: '2025-01-29 12:35:21.449909925'
depth: 17931.347220168467
name: '2025-01-29T12:35:21.449910+00:00'
magnitude: 0.44089826941490173
magnitude_type: 'semblance'
extras:
  n_picks: 9
  n_stations: 13
  semblance: 0.44089826941490173
--- !pf.Event
lat: 36.40275
lon: 25.39867
north_shift: 9683.400429313628
east_shift: 12733.570097389185
time: '2025-01-29 12:40:34.539910078'
depth: 16009.455453464803
name: '2025-01-29T12:40:34.539910+00:00'
magnitude: 0.7326502203941345
magnitude_type: 'semblance'
extras:
  n_picks: 19
  n_stations: 13
  semblance: 0.7326502203941345
--- !pf.Event
lat: 36.40275
lon: 25.39867
north_shift: 9625.09523506596
east_shift: 12532.79203839968
time: '2025-01-29 12:40:55.539910078'
depth: 15069.888553806628
name: '2025-01-29T12:40:55.539910+00:00'
magnitude: 0.7103065848350525
magnitude_type: 'semblance'
extras:
  n_picks: 18
  n_stations: 13
  semblance: 0.7103065848350525
--- !pf.Event
lat: 36.40275
lon: 25.39867
north_shift: 9576.90059110837
east_shift: 13876.952295534973
time: '2025-01-29 12:42:00.759910107'
depth: 14637.72980314372
name: '2025-01-29T12:42:00.759910+00:00'
magnitude: 0.5110044479370117
magnitude_type: 'semblance'
extras:
  n_picks: 10
  n_stations: 13
  semblance: 0.5110044479370117
--- !pf.Event
lat: 36.40275
lon: 25.39867
north_shift: 8518.146636888461
east_shift: 9855.81692700996
time: '2025-01-29 12:44:48.619910002'
depth: 17644.9740707693
name: '2025-01-29T12:44:48.619910+00:00'
magnitude: 0.44552770256996155
magnitude_type: 'semblance'
extras:
  n_picks: 9
  n_stations: 13
  semblance: 0.44552770256996155
--- !pf.Event
lat: 36.40275
lon: 25.39867
north_shift: 9337.430929794376
east_shift: 13538.011592084838
time: '2025-01-29 12:46:56.869910002'
depth: 16094.384076578504
name: '2025-01-29T12:46:56.869910+00:00'
magnitude: 0.7599232196807861
magnitude_type: 'semblance'
extras:
  n_picks: 19
  n_stations: 13
  semblance: 0.7599232196807861
--- !pf.Event
lat: 36.40275
lon: 25.39867
north_shift: 9721.47168569473
east_shift: 13635.548063200182
time: '2025-01-29 12:48:46.489909887'
depth: 15544.533525036868
name: '2025-01-29T12:48:46.489910+00:00'
magnitude: 0.8428977131843567
magnitude_type: 'semblance'
extras:
  n_picks: 19
  n_stations: 13
  semblance: 0.8428977131843567
--- !pf.Event
lat: 36.40275
lon: 25.39867
north_shift: 11582.299953762538
east_shift: 17808.564123144464
time: '2025-01-29 12:50:55.689909935'
depth: 6245.884196827708
name: '2025-01-29T12:50:55.689910+00:00'
magnitude: 0.6002823710441589
magnitude_type: 'semblance'
extras:
  n_picks: 13
  n_stations: 13
  semblance: 0.6002823710441589
--- !pf.Event
lat: 36.40275
lon: 25.39867
north_shift: 8589.218467863036
east_shift: 10287.096523225498
time: '2025-01-29 12:51:36.169909954'
depth: 17544.708669829084
name: '2025-01-29T12:51:36.169910+00:00'
magnitude: 0.5480481386184692
magnitude_type: 'semblance'
extras:
  n_picks: 13
  n_stations: 13
  semblance: 0.5480481386184692
--- !pf.Event
lat: 36.40275
lon: 25.39867
north_shift: 14195.21266446189
east_shift: 23129.250447232327
time: '2025-01-29 12:53:56.319910049'
depth: 12632.679257184333
name: '2025-01-29T12:53:56.319910+00:00'
magnitude: 0.45690056681632996
magnitude_type: 'semblance'
extras:
  n_picks: 12
  n_stations: 13
  semblance: 0.45690056681632996
--- !pf.Event
lat: 36.40275
lon: 25.39867
north_shift: -934.4792152168827
east_shift: -3186.707327335205
time: '2025-01-29 12:55:50.249910116'
depth: 2522.570021680118
name: '2025-01-29T12:55:50.249910+00:00'
magnitude: 0.5007457137107849
magnitude_type: 'semblance'
extras:
  n_picks: 13
  n_stations: 13
  semblance: 0.5007457137107849
--- !pf.Event
lat: 36.40275
lon: 25.39867
north_shift: 8682.934632716744
east_shift: 11421.888880722145
time: '2025-01-29 12:57:05.169909954'
depth: 15918.761507075675
name: '2025-01-29T12:57:05.169910+00:00'
magnitude: 0.6192156076431274
magnitude_type: 'semblance'
extras:
  n_picks: 14
  n_stations: 13
  semblance: 0.6192156076431274
--- !pf.Event
lat: 36.40275
lon: 25.39867
north_shift: 9209.084982014
east_shift: 13259.149768103282
time: '2025-01-29 12:59:48.199909925'
depth: 14479.657079701394
name: '2025-01-29T12:59:48.199910+00:00'
magnitude: 0.6295682787895203
magnitude_type: 'semblance'
extras:
  n_picks: 13
  n_stations: 13
  semblance: 0.6295682787895203
--- !pf.Event
lat: 36.40275
lon: 25.39867
north_shift: 9877.857590012129
east_shift: 12909.716543877445
time: '2025-01-29 13:00:23.33991003'
depth: 15641.050474703363
name: '2025-01-29T13:00:23.339910+00:00'
magnitude: 0.6618663668632507
magnitude_type: 'semblance'
extras:
  n_picks: 14
  n_stations: 13
  semblance: 0.6618663668632507
--- !pf.Event
lat: 36.40275
lon: 25.39867
north_shift: 20242.790687723777
east_shift: 17892.82998656537
time: '2025-01-29 13:02:59.549910069'
depth: 4079.7338497045357
name: '2025-01-29T13:02:59.549910+00:00'
magnitude: 0.7840969562530518
magnitude_type: 'semblance'
extras:
  n_picks: 21
  n_stations: 13
  semblance: 0.7840969562530518
--- !pf.Event
lat: 36.40275
lon: 25.39867
north_shift: 10131.297338261891
east_shift: 13151.141334644379
time: '2025-01-29 13:28:48.489909887'
depth: 15536.416041906437
name: '2025-01-29T13:28:48.489910+00:00'
magnitude: 0.660610556602478
magnitude_type: 'semblance'
extras:
  n_picks: 20
  n_stations: 13
  semblance: 0.660610556602478
--- !pf.Event
lat: 36.40275
lon: 25.39867
north_shift: 11073.241103501492
east_shift: 18604.67727451332
time: '2025-01-29 13:31:51.979909897'
depth: 13994.228741394281
name: '2025-01-29T13:31:51.979910+00:00'
magnitude: 0.44449812173843384
magnitude_type: 'semblance'
extras:
  n_picks: 11
  n_stations: 13
  semblance: 0.44449812173843384
--- !pf.Event
lat: 36.40275
lon: 25.39867
north_shift: 9412.156856005347
east_shift: 14088.171486005473
time: '2025-01-29 13:32:50.82991004'
depth: 14610.197267648538
name: '2025-01-29T13:32:50.829910+00:00'
magnitude: 0.619398832321167
magnitude_type: 'semblance'
extras:
  n_picks: 13
  n_stations: 13
  semblance: 0.619398832321167
--- !pf.Event
lat: 36.40275
lon: 25.39867
north_shift: 9851.848650261622
east_shift: 13606.122880750414
time: '2025-01-29 13:33:22.639909983'
depth: 14735.63524720405
name: '2025-01-29T13:33:22.639910+00:00'
magnitude: 0.7941594123840332
magnitude_type: 'semblance'
extras:
  n_picks: 18
  n_stations: 13
  semblance: 0.7941594123840332
--- !pf.Event
lat: 36.40275
lon: 25.39867
north_shift: 8540.859878255449
east_shift: 10656.295246163814
time: '2025-01-29 13:42:43.649909973'
depth: 17004.846285408432
name: '2025-01-29T13:42:43.649910+00:00'
magnitude: 0.588028609752655
magnitude_type: 'semblance'
extras:
  n_picks: 10
  n_stations: 13
  semblance: 0.588028609752655
--- !pf.Event
lat: 36.40275
lon: 25.39867
north_shift: 11649.996017229963
east_shift: 16558.208338614157
time: '2025-01-29 13:49:31.169909954'
depth: 10883.012014329299
name: '2025-01-29T13:49:31.169910+00:00'
magnitude: 0.4461718499660492
magnitude_type: 'semblance'
extras:
  n_picks: 9
  n_stations: 13
  semblance: 0.4461718499660492
--- !pf.Event
lat: 36.40275
lon: 25.39867
north_shift: 9702.39260758128
east_shift: 11735.446878330687
time: '2025-01-29 13:55:11.189909935'
depth: 17481.679756504313
name: '2025-01-29T13:55:11.189910+00:00'
magnitude: 0.5195901989936829
magnitude_type: 'semblance'
extras:
  n_picks: 10
  n_stations: 13
  semblance: 0.5195901989936829
--- !pf.Event
lat: 36.40275
lon: 25.39867
north_shift: 13626.557675484702
east_shift: 18134.339389061697
time: '2025-01-29 13:56:53.479909897'
depth: 7630.922523411746
name: '2025-01-29T13:56:53.479910+00:00'
magnitude: 0.47154590487480164
magnitude_type: 'semblance'
extras:
  n_picks: 8
  n_stations: 13
  semblance: 0.47154590487480164
--- !pf.Event
lat: 36.40275
lon: 25.39867
north_shift: 8736.162816807517
east_shift: 12759.800332124792
time: '2025-01-29 13:57:59.219909906'
depth: 15698.15154256313
name: '2025-01-29T13:57:59.219910+00:00'
magnitude: 0.4657500088214874
magnitude_type: 'semblance'
extras:
  n_picks: 8
  n_stations: 13
  semblance: 0.4657500088214874
--- !pf.Event
lat: 36.40275
lon: 25.39867
north_shift: 9470.556360978235
east_shift: 10735.285129243379
time: '2025-01-29 14:02:07.619910002'
depth: 17249.09258588844
name: '2025-01-29T14:02:07.619910+00:00'
magnitude: 0.5911340117454529
magnitude_type: 'semblance'
extras:
  n_picks: 14
  n_stations: 13
  semblance: 0.5911340117454529
--- !pf.Event
lat: 36.40275
lon: 25.39867
north_shift: 9812.503899356094
east_shift: 12801.573131756575
time: '2025-01-29 14:07:40.83991003'
depth: 15799.147236083341
name: '2025-01-29T14:07:40.839910+00:00'
magnitude: 0.5081844329833984
magnitude_type: 'semblance'
extras:
  n_picks: 13
  n_stations: 13
  semblance: 0.5081844329833984
--- !pf.Event
lat: 36.40275
lon: 25.39867
north_shift: 11024.335532566827
east_shift: 17272.825292210542
time: '2025-01-29 14:09:08.889909983'
depth: 10029.836663804366
name: '2025-01-29T14:09:08.889910+00:00'
magnitude: 0.41768574714660645
magnitude_type: 'semblance'
extras:
  n_picks: 8
  n_stations: 13
  semblance: 0.41768574714660645
--- !pf.Event
lat: 36.40275
lon: 25.39867
north_shift: 9477.272300886818
east_shift: 13738.647470117849
time: '2025-01-29 14:10:10.969909906'
depth: 15008.119066272637
name: '2025-01-29T14:10:10.969910+00:00'
magnitude: 0.4665113389492035
magnitude_type: 'semblance'
extras:
  n_picks: 9
  n_stations: 13
  semblance: 0.4665113389492035
--- !pf.Event
lat: 36.40275
lon: 25.39867
north_shift: 8253.920573441083
east_shift: 8086.596998187918
time: '2025-01-29 14:15:11.109910011'
depth: 18803.842915849124
name: '2025-01-29T14:15:11.109910+00:00'
magnitude: 0.5038340091705322
magnitude_type: 'semblance'
extras:
  n_picks: 12
  n_stations: 13
  semblance: 0.5038340091705322
--- !pf.Event
lat: 36.40275
lon: 25.39867
north_shift: 9560.850455913764
east_shift: 13259.987668580474
time: '2025-01-29 14:15:44.999910116'
depth: 15978.74909133145
name: '2025-01-29T14:15:44.999910+00:00'
magnitude: 0.7639328837394714
magnitude_type: 'semblance'
extras:
  n_picks: 17
  n_stations: 13
  semblance: 0.7639328837394714
--- !pf.Event
lat: 36.40275
lon: 25.39867
north_shift: 11153.335807259655
east_shift: 18070.468493451284
time: '2025-01-29 14:16:58.549910069'
depth: 7333.533875270791
name: '2025-01-29T14:16:58.549910+00:00'
magnitude: 0.4764566123485565
magnitude_type: 'semblance'
extras:
  n_picks: 8
  n_stations: 13
  semblance: 0.4764566123485565
--- !pf.Event
lat: 36.40275
lon: 25.39867
north_shift: 9648.639717901175
east_shift: 13725.678899598906
time: '2025-01-29 14:19:29.729909897'
depth: 16494.393214268763
name: '2025-01-29T14:19:29.729910+00:00'
magnitude: 0.5800516605377197
magnitude_type: 'semblance'
extras:
  n_picks: 14
  n_stations: 13
  semblance: 0.5800516605377197
--- !pf.Event
lat: 36.40275
lon: 25.39867
north_shift: 9223.516022126747
east_shift: 13692.030383413694
time: '2025-01-29 14:20:22.749910116'
depth: 14065.244611781909
name: '2025-01-29T14:20:22.749910+00:00'
magnitude: 0.4651426076889038
magnitude_type: 'semblance'
extras:
  n_picks: 15
  n_stations: 13
  semblance: 0.4651426076889038
--- !pf.Event
lat: 36.40275
lon: 25.39867
north_shift: 9677.929858022484
east_shift: 13390.176669197519
time: '2025-01-29 14:22:03.409909964'
depth: 15661.418170371273
name: '2025-01-29T14:22:03.409910+00:00'
magnitude: 0.4768509864807129
magnitude_type: 'semblance'
extras:
  n_picks: 11
  n_stations: 13
  semblance: 0.4768509864807129
--- !pf.Event
lat: 36.40275
lon: 25.39867
north_shift: 9308.227941121297
east_shift: 12653.916726399479
time: '2025-01-29 14:23:20.729909897'
depth: 15834.17767719028
name: '2025-01-29T14:23:20.729910+00:00'
magnitude: 0.612345814704895
magnitude_type: 'semblance'
extras:
  n_picks: 14
  n_stations: 13
  semblance: 0.612345814704895
--- !pf.Event
lat: 36.40275
lon: 25.39867
north_shift: 9097.207050177767
east_shift: 12980.738909051586
time: '2025-01-29 14:24:06.949909925'
depth: 16098.545328264296
name: '2025-01-29T14:24:06.949910+00:00'
magnitude: 0.750769853591919
magnitude_type: 'semblance'
extras:
  n_picks: 19
  n_stations: 13
  semblance: 0.750769853591919
--- !pf.Event
lat: 36.40275
lon: 25.39867
north_shift: 9170.363494286647
east_shift: 13896.709968295883
time: '2025-01-29 14:24:30.109910011'
depth: 15511.68032257498
name: '2025-01-29T14:24:30.109910+00:00'
magnitude: 0.5888097882270813
magnitude_type: 'semblance'
extras:
  n_picks: 13
  n_stations: 13
  semblance: 0.5888097882270813
--- !pf.Event
lat: 36.40275
lon: 25.39867
north_shift: 8782.19145036742
east_shift: 12788.04648354019
time: '2025-01-29 14:26:37.57991004'
depth: 15571.918141517639
name: '2025-01-29T14:26:37.579910+00:00'
magnitude: 0.8481625318527222
magnitude_type: 'semblance'
extras:
  n_picks: 17
  n_stations: 13
  semblance: 0.8481625318527222
--- !pf.Event
lat: 36.40275
lon: 25.39867
north_shift: 9349.070675732028
east_shift: 13457.247440740372
time: '2025-01-29 14:27:24.749910116'
depth: 16406.59083287581
name: '2025-01-29T14:27:24.749910+00:00'
magnitude: 0.4293615221977234
magnitude_type: 'semblance'
extras:
  n_picks: 11
  n_stations: 13
  semblance: 0.4293615221977234
--- !pf.Event
lat: 36.40275
lon: 25.39867
north_shift: 8892.161581788008
east_shift: 13522.231630737993
time: '2025-01-29 14:29:49.999910116'
depth: 15547.524063627907
name: '2025-01-29T14:29:49.999910+00:00'
magnitude: 0.7930765151977539
magnitude_type: 'semblance'
extras:
  n_picks: 17
  n_stations: 13
  semblance: 0.7930765151977539
--- !pf.Event
lat: 36.40275
lon: 25.39867
north_shift: 9021.297542733551
east_shift: 12796.592288758027
time: '2025-01-29 14:32:12.359910011'
depth: 15917.406232578616
name: '2025-01-29T14:32:12.359910+00:00'
magnitude: 0.6645440459251404
magnitude_type: 'semblance'
extras:
  n_picks: 17
  n_stations: 13
  semblance: 0.6645440459251404
--- !pf.Event
lat: 36.40275
lon: 25.39867
north_shift: 9962.677104558237
east_shift: 12269.84716615878
time: '2025-01-29 14:33:37.959909916'
depth: 15882.424811009168
name: '2025-01-29T14:33:37.959910+00:00'
magnitude: 0.8403498530387878
magnitude_type: 'semblance'
extras:
  n_picks: 18
  n_stations: 13
  semblance: 0.8403498530387878
--- !pf.Event
lat: 36.40275
lon: 25.39867
north_shift: 9162.056087362904
east_shift: 13194.661926830237
time: '2025-01-29 14:34:45.389909983'
depth: 15739.480294423965
name: '2025-01-29T14:34:45.389910+00:00'
magnitude: 0.8204430341720581
magnitude_type: 'semblance'
extras:
  n_picks: 19
  n_stations: 13
  semblance: 0.8204430341720581
--- !pf.Event
lat: 36.40275
lon: 25.39867
north_shift: 8532.13320770485
east_shift: 12577.706282422907
time: '2025-01-29 14:35:25.169909954'
depth: 15587.319564875075
name: '2025-01-29T14:35:25.169910+00:00'
magnitude: 0.4645191729068756
magnitude_type: 'semblance'
extras:
  n_picks: 11
  n_stations: 13
  semblance: 0.4645191729068756
--- !pf.Event
lat: 36.40275
lon: 25.39867
north_shift: 8879.285930356522
east_shift: 12844.272495756351
time: '2025-01-29 14:36:22.939909935'
depth: 15601.736217842403
name: '2025-01-29T14:36:22.939910+00:00'
magnitude: 0.7734740376472473
magnitude_type: 'semblance'
extras:
  n_picks: 18
  n_stations: 13
  semblance: 0.7734740376472473
--- !pf.Event
lat: 36.40275
lon: 25.39867
north_shift: 8303.24563451326
east_shift: 10103.508629726079
time: '2025-01-29 14:36:38.889909983'
depth: 17458.449436496958
name: '2025-01-29T14:36:38.889910+00:00'
magnitude: 0.5973491668701172
magnitude_type: 'semblance'
extras:
  n_picks: 15
  n_stations: 13
  semblance: 0.5973491668701172
--- !pf.Event
lat: 36.40275
lon: 25.39867
north_shift: 8447.939328660907
east_shift: 10335.551539567725
time: '2025-01-29 14:39:11.059910059'
depth: 17266.85590076505
name: '2025-01-29T14:39:11.059910+00:00'
magnitude: 0.4559122323989868
magnitude_type: 'semblance'
extras:
  n_picks: 9
  n_stations: 13
  semblance: 0.4559122323989868
--- !pf.Event
lat: 36.40275
lon: 25.39867
north_shift: 9492.31671759664
east_shift: 11738.132011328158
time: '2025-01-29 14:40:13.159909964'
depth: 16488.19831100916
name: '2025-01-29T14:40:13.159910+00:00'
magnitude: 0.7212550640106201
magnitude_type: 'semblance'
extras:
  n_picks: 18
  n_stations: 13
  semblance: 0.7212550640106201
--- !pf.Event
lat: 36.40275
lon: 25.39867
north_shift: 8489.926119948694
east_shift: 8976.141693612426
time: '2025-01-29 14:42:45.199909925'
depth: 18888.00789070215
name: '2025-01-29T14:42:45.199910+00:00'
magnitude: 0.45254892110824585
magnitude_type: 'semblance'
extras:
  n_picks: 11
  n_stations: 13
  semblance: 0.45254892110824585
--- !pf.Event
lat: 36.40275
lon: 25.39867
north_shift: 9424.820534535394
east_shift: 12563.373832618474
time: '2025-01-29 14:46:06.529910088'
depth: 16018.770029795169
name: '2025-01-29T14:46:06.529910+00:00'
magnitude: 0.9530696272850037
magnitude_type: 'semblance'
extras:
  n_picks: 21
  n_stations: 13
  semblance: 0.9530696272850037
--- !pf.Event
lat: 36.40275
lon: 25.39867
north_shift: 9166.13313210909
east_shift: 12414.197459244866
time: '2025-01-29 14:49:44.699909925'
depth: 15798.32984112218
name: '2025-01-29T14:49:44.699910+00:00'
magnitude: 0.4597219228744507
magnitude_type: 'semblance'
extras:
  n_picks: 10
  n_stations: 13
  semblance: 0.4597219228744507
--- !pf.Event
lat: 36.40275
lon: 25.39867
north_shift: 10909.787813138131
east_shift: 16646.95250178503
time: '2025-01-29 14:50:06.289910078'
depth: 16979.45541644653
name: '2025-01-29T14:50:06.289910+00:00'
magnitude: 0.44258370995521545
magnitude_type: 'semblance'
extras:
  n_picks: 9
  n_stations: 13
  semblance: 0.44258370995521545
--- !pf.Event
lat: 36.40275
lon: 25.39867
north_shift: 8757.230378260521
east_shift: 12363.45376912952
time: '2025-01-29 15:03:17.789910078'
depth: 15181.215983816257
name: '2025-01-29T15:03:17.789910+00:00'
magnitude: 0.4663819372653961
magnitude_type: 'semblance'
extras:
  n_picks: 12
  n_stations: 13
  semblance: 0.4663819372653961
--- !pf.Event
lat: 36.40275
lon: 25.39867
north_shift: 8555.401993839307
east_shift: 10098.316551184696
time: '2025-01-29 15:05:17.419909954'
depth: 17059.755121668983
name: '2025-01-29T15:05:17.419910+00:00'
magnitude: 0.6345484852790833
magnitude_type: 'semblance'
extras:
  n_picks: 16
  n_stations: 13
  semblance: 0.6345484852790833
--- !pf.Event
lat: 36.40275
lon: 25.39867
north_shift: 9281.806656932558
east_shift: 9929.239295714602
time: '2025-01-29 15:10:28.099910021'
depth: 17556.017017510803
name: '2025-01-29T15:10:28.099910+00:00'
magnitude: 0.5240881443023682
magnitude_type: 'semblance'
extras:
  n_picks: 12
  n_stations: 13
  semblance: 0.5240881443023682
--- !pf.Event
lat: 36.40275
lon: 25.39867
north_shift: 11631.373524231825
east_shift: 17381.845022308153
time: '2025-01-29 15:14:27.789910078'
depth: 7870.705031351167
name: '2025-01-29T15:14:27.789910+00:00'
magnitude: 0.5236620306968689
magnitude_type: 'semblance'
extras:
  n_picks: 12
  n_stations: 13
  semblance: 0.5236620306968689
--- !pf.Event
lat: 36.40275
lon: 25.39867
north_shift: 9167.585345544538
east_shift: 13392.197751662015
time: '2025-01-29 15:17:50.08991003'
depth: 15211.737088989901
name: '2025-01-29T15:17:50.089910+00:00'
magnitude: 0.7058974504470825
magnitude_type: 'semblance'
extras:
  n_picks: 17
  n_stations: 13
  semblance: 0.7058974504470825
--- !pf.Event
lat: 36.40275
lon: 25.39867
north_shift: 9418.380284159159
east_shift: 13279.50983958143
time: '2025-01-29 15:18:47.83991003'
depth: 15027.979448020205
name: '2025-01-29T15:18:47.839910+00:00'
magnitude: 0.5510585308074951
magnitude_type: 'semblance'
extras:
  n_picks: 14
  n_stations: 13
  semblance: 0.5510585308074951
--- !pf.Event
lat: 36.40275
lon: 25.39867
north_shift: 12469.42397105602
east_shift: 18877.609131608
time: '2025-01-29 15:24:12.989909887'
depth: 8961.745102087943
name: '2025-01-29T15:24:12.989910+00:00'
magnitude: 0.5748210549354553
magnitude_type: 'semblance'
extras:
  n_picks: 12
  n_stations: 13
  semblance: 0.5748210549354553
--- !pf.Event
lat: 36.40275
lon: 25.39867
north_shift: 9621.311774708443
east_shift: 12901.696544078155
time: '2025-01-29 15:29:15.639909983'
depth: 14897.878231492434
name: '2025-01-29T15:29:15.639910+00:00'
magnitude: 0.47655296325683594
magnitude_type: 'semblance'
extras:
  n_picks: 10
  n_stations: 13
  semblance: 0.47655296325683594
--- !pf.Event
lat: 36.40275
lon: 25.39867
north_shift: 8839.445669752664
east_shift: 12893.791264992611
time: '2025-01-29 15:29:37.559910059'
depth: 15307.094417615875
name: '2025-01-29T15:29:37.559910+00:00'
magnitude: 0.5737746357917786
magnitude_type: 'semblance'
extras:
  n_picks: 10
  n_stations: 13
  semblance: 0.5737746357917786
--- !pf.Event
lat: 36.40275
lon: 25.39867
north_shift: 11322.966128200298
east_shift: 15133.133062726241
time: '2025-01-29 15:31:26.499910116'
depth: 14885.002902117101
name: '2025-01-29T15:31:26.499910+00:00'
magnitude: 0.6606877446174622
magnitude_type: 'semblance'
extras:
  n_picks: 12
  n_stations: 13
  semblance: 0.6606877446174622
--- !pf.Event
lat: 36.40275
lon: 25.39867
north_shift: 8792.258260709477
east_shift: 12341.62101253441
time: '2025-01-29 15:32:05.349910021'
depth: 16560.28543927621
name: '2025-01-29T15:32:05.349910+00:00'
magnitude: 0.6292447447776794
magnitude_type: 'semblance'
extras:
  n_picks: 12
  n_stations: 13
  semblance: 0.6292447447776794
--- !pf.Event
lat: 36.40275
lon: 25.39867
north_shift: 8782.334535627775
east_shift: 13069.684263385127
time: '2025-01-29 15:32:30.519910097'
depth: 14928.401955075606
name: '2025-01-29T15:32:30.519910+00:00'
magnitude: 0.6628628969192505
magnitude_type: 'semblance'
extras:
  n_picks: 14
  n_stations: 13
  semblance: 0.6628628969192505
--- !pf.Event
lat: 36.40275
lon: 25.39867
north_shift: 8638.320571791919
east_shift: 12558.96878828338
time: '2025-01-29 15:32:55.08991003'
depth: 15534.308367691903
name: '2025-01-29T15:32:55.089910+00:00'
magnitude: 0.6156412363052368
magnitude_type: 'semblance'
extras:
  n_picks: 14
  n_stations: 13
  semblance: 0.6156412363052368
--- !pf.Event
lat: 36.40275
lon: 25.39867
north_shift: 10157.689947273708
east_shift: 12745.07089890184
time: '2025-01-29 15:34:49.57991004'
depth: 15728.01365382767
name: '2025-01-29T15:34:49.579910+00:00'
magnitude: 0.7915297150611877
magnitude_type: 'semblance'
extras:
  n_picks: 18
  n_stations: 13
  semblance: 0.7915297150611877
--- !pf.Event
lat: 36.40275
lon: 25.39867
north_shift: 8266.326492581498
east_shift: 9895.060254721335
time: '2025-01-29 15:35:32.669909954'
depth: 18137.199253731975
name: '2025-01-29T15:35:32.669910+00:00'
magnitude: 0.4160975515842438
magnitude_type: 'semblance'
extras:
  n_picks: 12
  n_stations: 13
  semblance: 0.4160975515842438
--- !pf.Event
lat: 36.40275
lon: 25.39867
north_shift: 8837.183591958788
east_shift: 13522.40543223983
time: '2025-01-29 15:36:52.07991004'
depth: 14592.343292146455
name: '2025-01-29T15:36:52.079910+00:00'
magnitude: 0.45069634914398193
magnitude_type: 'semblance'
extras:
  n_picks: 9
  n_stations: 13
  semblance: 0.45069634914398193
--- !pf.Event
lat: 36.40275
lon: 25.39867
north_shift: 9050.260131392544
east_shift: 13167.102586755986
time: '2025-01-29 15:39:55.149909973'
depth: 15244.662781393836
name: '2025-01-29T15:39:55.149910+00:00'
magnitude: 0.5183582305908203
magnitude_type: 'semblance'
extras:
  n_picks: 13
  n_stations: 13
  semblance: 0.5183582305908203
--- !pf.Event
lat: 36.40275
lon: 25.39867
north_shift: 9880.987776497273
east_shift: 11961.549873993807
time: '2025-01-29 15:40:48.83991003'
depth: 16501.17644438299
name: '2025-01-29T15:40:48.839910+00:00'
magnitude: 0.6584915518760681
magnitude_type: 'semblance'
extras:
  n_picks: 16
  n_stations: 13
  semblance: 0.6584915518760681
--- !pf.Event
lat: 36.40275
lon: 25.39867
north_shift: 9479.41931052324
east_shift: 10771.64085765907
time: '2025-01-29 15:45:20.889909983'
depth: 17284.294533645592
name: '2025-01-29T15:45:20.889910+00:00'
magnitude: 0.6501927375793457
magnitude_type: 'semblance'
extras:
  n_picks: 18
  n_stations: 13
  semblance: 0.6501927375793457
--- !pf.Event
lat: 36.40275
lon: 25.39867
north_shift: 9513.702910368378
east_shift: 13230.480917654673
time: '2025-01-29 15:50:44.549910069'
depth: 15311.84834207521
name: '2025-01-29T15:50:44.549910+00:00'
magnitude: 0.5730133056640625
magnitude_type: 'semblance'
extras:
  n_picks: 11
  n_stations: 13
  semblance: 0.5730133056640625
--- !pf.Event
lat: 36.40275
lon: 25.39867
north_shift: 9513.136892082603
east_shift: 12840.585071030955
time: '2025-01-29 15:51:57.919909954'
depth: 15729.251402432923
name: '2025-01-29T15:51:57.919910+00:00'
magnitude: 0.9680846333503723
magnitude_type: 'semblance'
extras:
  n_picks: 21
  n_stations: 13
  semblance: 0.9680846333503723
--- !pf.Event
lat: 36.40275
lon: 25.39867
north_shift: 9177.286176593532
east_shift: 13781.848072577393
time: '2025-01-29 15:53:14.359910011'
depth: 14473.223813006345
name: '2025-01-29T15:53:14.359910+00:00'
magnitude: 0.44279301166534424
magnitude_type: 'semblance'
extras:
  n_picks: 7
  n_stations: 13
  semblance: 0.44279301166534424
--- !pf.Event
lat: 36.40275
lon: 25.39867
north_shift: 11343.937739911256
east_shift: 17741.29914731338
time: '2025-01-29 15:57:29.33991003'
depth: 6906.798710814798
name: '2025-01-29T15:57:29.339910+00:00'
magnitude: 0.5152355432510376
magnitude_type: 'semblance'
extras:
  n_picks: 11
  n_stations: 13
  semblance: 0.5152355432510376
--- !pf.Event
lat: 36.40275
lon: 25.39867
north_shift: 8921.152006559749
east_shift: 13510.086460650538
time: '2025-01-29 15:58:34.389909983'
depth: 16035.88668077246
name: '2025-01-29T15:58:34.389910+00:00'
magnitude: 0.9047424793243408
magnitude_type: 'semblance'
extras:
  n_picks: 20
  n_stations: 13
  semblance: 0.9047424793243408
--- !pf.Event
lat: 36.40275
lon: 25.39867
north_shift: 8714.019181178306
east_shift: 11270.951605467219
time: '2025-01-29 16:05:58.699909925'
depth: 16952.998308675506
name: '2025-01-29T16:05:58.699910+00:00'
magnitude: 0.5506673455238342
magnitude_type: 'semblance'
extras:
  n_picks: 14
  n_stations: 13
  semblance: 0.5506673455238342
--- !pf.Event
lat: 36.40275
lon: 25.39867
north_shift: 9497.04908373055
east_shift: 13080.707392175622
time: '2025-01-29 16:08:53.789910078'
depth: 16322.939822111202
name: '2025-01-29T16:08:53.789910+00:00'
magnitude: 0.6707919239997864
magnitude_type: 'semblance'
extras:
  n_picks: 14
  n_stations: 13
  semblance: 0.6707919239997864
--- !pf.Event
lat: 36.40275
lon: 25.39867
north_shift: 9748.945707156696
east_shift: 13426.824227848561
time: '2025-01-29 16:17:59.359910011'
depth: 15645.963727802422
name: '2025-01-29T16:17:59.359910+00:00'
magnitude: 0.889387845993042
magnitude_type: 'semblance'
extras:
  n_picks: 20
  n_stations: 13
  semblance: 0.889387845993042
--- !pf.Event
lat: 36.40275
lon: 25.39867
north_shift: 11849.48567526984
east_shift: 15275.83677792114
time: '2025-01-29 16:25:35.949909925'
depth: 18668.623859009054
name: '2025-01-29T16:25:35.949910+00:00'
magnitude: 0.5449866056442261
magnitude_type: 'semblance'
extras:
  n_picks: 11
  n_stations: 13
  semblance: 0.5449866056442261
--- !pf.Event
lat: 36.40275
lon: 25.39867
north_shift: 9296.350708348064
east_shift: 8741.146587424833
time: '2025-01-29 16:32:18.469909906'
depth: 20056.147345760066
name: '2025-01-29T16:32:18.469910+00:00'
magnitude: 0.44712287187576294
magnitude_type: 'semblance'
extras:
  n_picks: 8
  n_stations: 13
  semblance: 0.44712287187576294
--- !pf.Event
lat: 36.40275
lon: 25.39867
north_shift: 10318.261201833564
east_shift: 15541.063536958793
time: '2025-01-29 16:42:06.699909925'
depth: 13223.96394647399
name: '2025-01-29T16:42:06.699910+00:00'
magnitude: 0.7543188333511353
magnitude_type: 'semblance'
extras:
  n_picks: 18
  n_stations: 13
  semblance: 0.7543188333511353
--- !pf.Event
lat: 36.40275
lon: 25.39867
north_shift: 11588.070706985294
east_shift: 15973.283481049648
time: '2025-01-29 16:42:37.809910059'
depth: 14546.27995706139
name: '2025-01-29T16:42:37.809910+00:00'
magnitude: 0.5848726630210876
magnitude_type: 'semblance'
extras:
  n_picks: 15
  n_stations: 13
  semblance: 0.5848726630210876
--- !pf.Event
lat: 36.40275
lon: 25.39867
north_shift: 9653.283707959463
east_shift: 12903.960841390952
time: '2025-01-29 16:44:23.799910069'
depth: 15784.907000629806
name: '2025-01-29T16:44:23.799910+00:00'
magnitude: 0.9774373173713684
magnitude_type: 'semblance'
extras:
  n_picks: 20
  n_stations: 13
  semblance: 0.9774373173713684
--- !pf.Event
lat: 36.40275
lon: 25.39867
north_shift: 8866.38858501482
east_shift: 11179.3185693402
time: '2025-01-29 16:48:43.239909887'
depth: 17386.18065642563
name: '2025-01-29T16:48:43.239910+00:00'
magnitude: 0.4599088132381439
magnitude_type: 'semblance'
extras:
  n_picks: 11
  n_stations: 13
  semblance: 0.4599088132381439
--- !pf.Event
lat: 36.40275
lon: 25.39867
north_shift: 10341.504781868023
east_shift: 13933.60629131668
time: '2025-01-29 16:51:00.279910088'
depth: 16337.311026933781
name: '2025-01-29T16:51:00.279910+00:00'
magnitude: 0.5316255688667297
magnitude_type: 'semblance'
extras:
  n_picks: 8
  n_stations: 12
  semblance: 0.5316255688667297
--- !pf.Event
lat: 36.40275
lon: 25.39867
north_shift: 9437.597011888589
east_shift: 12697.784635741291
time: '2025-01-29 16:52:39.699909925'
depth: 15155.77580728439
name: '2025-01-29T16:52:39.699910+00:00'
magnitude: 0.5389057993888855
magnitude_type: 'semblance'
extras:
  n_picks: 13
  n_stations: 12
  semblance: 0.5389057993888855
--- !pf.Event
lat: 36.40275
lon: 25.39867
north_shift: 8646.977727206282
east_shift: 8399.483803365729
time: '2025-01-29 16:54:37.669909954'
depth: 18743.90611401109
name: '2025-01-29T16:54:37.669910+00:00'
magnitude: 0.6042618751525879
magnitude_type: 'semblance'
extras:
  n_picks: 12
  n_stations: 12
  semblance: 0.6042618751525879
--- !pf.Event
lat: 36.40275
lon: 25.39867
north_shift: 11916.112042648958
east_shift: 14602.50436279411
time: '2025-01-29 16:55:30.539910078'
depth: 17200.421976016005
name: '2025-01-29T16:55:30.539910+00:00'
magnitude: 0.49088290333747864
magnitude_type: 'semblance'
extras:
  n_picks: 11
  n_stations: 12
  semblance: 0.49088290333747864
--- !pf.Event
lat: 36.40275
lon: 25.39867
north_shift: 9553.87109444338
east_shift: 13608.7177348576
time: '2025-01-29 17:01:06.159909964'
depth: 15156.181567338093
name: '2025-01-29T17:01:06.159910+00:00'
magnitude: 0.7939445972442627
magnitude_type: 'semblance'
extras:
  n_picks: 18
  n_stations: 12
  semblance: 0.7939445972442627
--- !pf.Event
lat: 36.40275
lon: 25.39867
north_shift: 8652.14547617915
east_shift: 10734.976722797706
time: '2025-01-29 17:02:26.259910107'
depth: 18028.262888888963
name: '2025-01-29T17:02:26.259910+00:00'
magnitude: 0.5852630138397217
magnitude_type: 'semblance'
extras:
  n_picks: 10
  n_stations: 12
  semblance: 0.5852630138397217
--- !pf.Event
lat: 36.40275
lon: 25.39867
north_shift: 8854.150586037176
east_shift: 10228.36019887671
time: '2025-01-29 17:02:58.269910097'
depth: 17599.743826819067
name: '2025-01-29T17:02:58.269910+00:00'
magnitude: 0.5461472868919373
magnitude_type: 'semblance'
extras:
  n_picks: 8
  n_stations: 12
  semblance: 0.5461472868919373
--- !pf.Event
lat: 36.40275
lon: 25.39867
north_shift: 9089.460738569484
east_shift: 12965.963072715494
time: '2025-01-29 17:04:29.759910107'
depth: 16477.16612716335
name: '2025-01-29T17:04:29.759910+00:00'
magnitude: 0.7297739386558533
magnitude_type: 'semblance'
extras:
  n_picks: 16
  n_stations: 12
  semblance: 0.7297739386558533
--- !pf.Event
lat: 36.40275
lon: 25.39867
north_shift: 9361.683403838342
east_shift: 13325.244615017586
time: '2025-01-29 17:06:53.389909983'
depth: 15107.024947876162
name: '2025-01-29T17:06:53.389910+00:00'
magnitude: 0.47337445616722107
magnitude_type: 'semblance'
extras:
  n_picks: 10
  n_stations: 12
  semblance: 0.47337445616722107
--- !pf.Event
lat: 36.40275
lon: 25.39867
north_shift: 9368.55743229423
east_shift: 14160.141106030122
time: '2025-01-29 17:10:15.379909992'
depth: 15160.942228207126
name: '2025-01-29T17:10:15.379910+00:00'
magnitude: 0.7922015190124512
magnitude_type: 'semblance'
extras:
  n_picks: 16
  n_stations: 12
  semblance: 0.7922015190124512
--- !pf.Event
lat: 36.40275
lon: 25.39867
north_shift: 9171.883433744915
east_shift: 12588.2404215788
time: '2025-01-29 17:15:08.859910011'
depth: 15987.464360712453
name: '2025-01-29T17:15:08.859910+00:00'
magnitude: 0.553522527217865
magnitude_type: 'semblance'
extras:
  n_picks: 12
  n_stations: 12
  semblance: 0.553522527217865
--- !pf.Event
lat: 36.40275
lon: 25.39867
north_shift: 9940.44957199045
east_shift: 12762.83105267523
time: '2025-01-29 17:15:53.959909916'
depth: 15719.333626374744
name: '2025-01-29T17:15:53.959910+00:00'
magnitude: 0.6082717776298523
magnitude_type: 'semblance'
extras:
  n_picks: 11
  n_stations: 12
  semblance: 0.6082717776298523
--- !pf.Event
lat: 36.40275
lon: 25.39867
north_shift: 9511.492341040455
east_shift: 13595.47241983513
time: '2025-01-29 17:20:34.129909992'
depth: 15587.194519069008
name: '2025-01-29T17:20:34.129910+00:00'
magnitude: 0.7980129718780518
magnitude_type: 'semblance'
extras:
  n_picks: 17
  n_stations: 12
  semblance: 0.7980129718780518
--- !pf.Event
lat: 36.40275
lon: 25.39867
north_shift: 10261.823298689851
east_shift: 13826.280776527918
time: '2025-01-29 17:21:12.999910116'
depth: 15151.193621794646
name: '2025-01-29T17:21:12.999910+00:00'
magnitude: 0.49059921503067017
magnitude_type: 'semblance'
extras:
  n_picks: 12
  n_stations: 12
  semblance: 0.49059921503067017
--- !pf.Event
lat: 36.40275
lon: 25.39867
north_shift: 9165.404070958162
east_shift: 12696.784045838185
time: '2025-01-29 17:22:30.649909973'
depth: 14945.283828910748
name: '2025-01-29T17:22:30.649910+00:00'
magnitude: 0.41274571418762207
magnitude_type: 'semblance'
extras:
  n_picks: 8
  n_stations: 12
  semblance: 0.41274571418762207
--- !pf.Event
lat: 36.40275
lon: 25.39867
north_shift: 9370.701182540775
east_shift: 12572.342232297902
time: '2025-01-29 17:24:59.57991004'
depth: 15544.062682748188
name: '2025-01-29T17:24:59.579910+00:00'
magnitude: 0.6242192983627319
magnitude_type: 'semblance'
extras:
  n_picks: 15
  n_stations: 12
  semblance: 0.6242192983627319
--- !pf.Event
lat: 36.40275
lon: 25.39867
north_shift: 9889.377546855856
east_shift: 14095.979984573314
time: '2025-01-29 17:26:01.969909906'
depth: 14886.967685686313
name: '2025-01-29T17:26:01.969910+00:00'
magnitude: 0.8062399625778198
magnitude_type: 'semblance'
extras:
  n_picks: 17
  n_stations: 12
  semblance: 0.8062399625778198
--- !pf.Event
lat: 36.40275
lon: 25.39867
north_shift: 10589.808096095268
east_shift: 14531.972319267525
time: '2025-01-29 17:28:09.419909954'
depth: 13281.390815186285
name: '2025-01-29T17:28:09.419910+00:00'
magnitude: 0.49414944648742676
magnitude_type: 'semblance'
extras:
  n_picks: 12
  n_stations: 12
  semblance: 0.49414944648742676
--- !pf.Event
lat: 36.40275
lon: 25.39867
north_shift: 9310.82777025177
east_shift: 10807.766928982712
time: '2025-01-29 17:30:36.169909954'
depth: 16062.950755035457
name: '2025-01-29T17:30:36.169910+00:00'
magnitude: 0.44922566413879395
magnitude_type: 'semblance'
extras:
  n_picks: 9
  n_stations: 12
  semblance: 0.44922566413879395
--- !pf.Event
lat: 36.40275
lon: 25.39867
north_shift: 9655.608716725737
east_shift: 14375.807305580167
time: '2025-01-29 17:32:08.789910078'
depth: 12773.81058037639
name: '2025-01-29T17:32:08.789910+00:00'
magnitude: 0.5235540270805359
magnitude_type: 'semblance'
extras:
  n_picks: 15
  n_stations: 12
  semblance: 0.5235540270805359
--- !pf.Event
lat: 36.40275
lon: 25.39867
north_shift: 10153.451168010442
east_shift: 14492.67865943057
time: '2025-01-29 17:41:18.529910088'
depth: 13518.604607004698
name: '2025-01-29T17:41:18.529910+00:00'
magnitude: 0.5281697511672974
magnitude_type: 'semblance'
extras:
  n_picks: 12
  n_stations: 12
  semblance: 0.5281697511672974
--- !pf.Event
lat: 36.40275
lon: 25.39867
north_shift: 9522.924857697139
east_shift: 13229.196253448767
time: '2025-01-29 17:43:34.33991003'
depth: 14328.183495828496
name: '2025-01-29T17:43:34.339910+00:00'
magnitude: 0.6266512870788574
magnitude_type: 'semblance'
extras:
  n_picks: 15
  n_stations: 12
  semblance: 0.6266512870788574
--- !pf.Event
lat: 36.40275
lon: 25.39867
north_shift: 10692.58818960176
east_shift: 13968.012613872788
time: '2025-01-29 17:45:40.919909954'
depth: 14423.202427273849
name: '2025-01-29T17:45:40.919910+00:00'
magnitude: 0.5324054956436157
magnitude_type: 'semblance'
extras:
  n_picks: 14
  n_stations: 12
  semblance: 0.5324054956436157
--- !pf.Event
lat: 36.40275
lon: 25.39867
north_shift: 11310.149996931537
east_shift: 16167.066451870596
time: '2025-01-29 17:48:37.229909897'
depth: 11197.205401926643
name: '2025-01-29T17:48:37.229910+00:00'
magnitude: 0.44525769352912903
magnitude_type: 'semblance'
extras:
  n_picks: 8
  n_stations: 12
  semblance: 0.44525769352912903
--- !pf.Event
lat: 36.40275
lon: 25.39867
north_shift: 11455.162504196165
east_shift: 15488.788429345304
time: '2025-01-29 17:49:54.319910049'
depth: 11010.749267461932
name: '2025-01-29T17:49:54.319910+00:00'
magnitude: 0.48541584610939026
magnitude_type: 'semblance'
extras:
  n_picks: 11
  n_stations: 12
  semblance: 0.48541584610939026
--- !pf.Event
lat: 36.40275
lon: 25.39867
north_shift: 8814.420027051161
east_shift: 12136.051595710569
time: '2025-01-29 17:51:00.819910049'
depth: 15215.963899713783
name: '2025-01-29T17:51:00.819910+00:00'
magnitude: 0.5394811630249023
magnitude_type: 'semblance'
extras:
  n_picks: 11
  n_stations: 12
  semblance: 0.5394811630249023
--- !pf.Event
lat: 36.40275
lon: 25.39867
north_shift: 11917.705739641431
east_shift: 16184.336655599302
time: '2025-01-29 17:51:38.349910021'
depth: 9411.02566113764
name: '2025-01-29T17:51:38.349910+00:00'
magnitude: 0.4277852177619934
magnitude_type: 'semblance'
extras:
  n_picks: 11
  n_stations: 12
  semblance: 0.4277852177619934
--- !pf.Event
lat: 36.40275
lon: 25.39867
north_shift: 10609.367414872491
east_shift: 13660.12505154158
time: '2025-01-29 17:52:51.639909983'
depth: 15032.860387815743
name: '2025-01-29T17:52:51.639910+00:00'
magnitude: 0.7162385582923889
magnitude_type: 'semblance'
extras:
  n_picks: 17
  n_stations: 12
  semblance: 0.7162385582923889
--- !pf.Event
lat: 36.40275
lon: 25.39867
north_shift: 10208.500953919225
east_shift: 13490.236684849306
time: '2025-01-29 17:55:48.07991004'
depth: 14405.637722641934
name: '2025-01-29T17:55:48.079910+00:00'
magnitude: 0.5402309894561768
magnitude_type: 'semblance'
extras:
  n_picks: 13
  n_stations: 12
  semblance: 0.5402309894561768
--- !pf.Event
lat: 36.40275
lon: 25.39867
north_shift: 10901.709490555828
east_shift: 15358.38314916328
time: '2025-01-29 17:57:38.809910059'
depth: 12175.133667476872
name: '2025-01-29T17:57:38.809910+00:00'
magnitude: 0.4958013892173767
magnitude_type: 'semblance'
extras:
  n_picks: 14
  n_stations: 12
  semblance: 0.4958013892173767
--- !pf.Event
lat: 36.40275
lon: 25.39867
north_shift: 13314.153789795106
east_shift: 17443.828171997335
time: '2025-01-29 17:58:21.529910088'
depth: 8492.565463427529
name: '2025-01-29T17:58:21.529910+00:00'
magnitude: 0.8076189160346985
magnitude_type: 'semblance'
extras:
  n_picks: 17
  n_stations: 12
  semblance: 0.8076189160346985
--- !pf.Event
lat: 36.40275
lon: 25.39867
north_shift: 12566.154931378274
east_shift: 17213.95747348176
time: '2025-01-29 18:00:31.219909906'
depth: 9326.316206830094
name: '2025-01-29T18:00:31.219910+00:00'
magnitude: 0.7081732153892517
magnitude_type: 'semblance'
extras:
  n_picks: 15
  n_stations: 12
  semblance: 0.7081732153892517
--- !pf.Event
lat: 36.40275
lon: 25.39867
north_shift: 10389.355265370994
east_shift: 14731.776370311125
time: '2025-01-29 18:01:33.179909945'
depth: 12780.372546742246
name: '2025-01-29T18:01:33.179910+00:00'
magnitude: 0.6632892489433289
magnitude_type: 'semblance'
extras:
  n_picks: 15
  n_stations: 12
  semblance: 0.6632892489433289
--- !pf.Event
lat: 36.40275
lon: 25.39867
north_shift: 9107.075596767949
east_shift: 9368.369329705672
time: '2025-01-29 18:03:11.689909935'
depth: 17902.40566051962
name: '2025-01-29T18:03:11.689910+00:00'
magnitude: 0.5734257102012634
magnitude_type: 'semblance'
extras:
  n_picks: 14
  n_stations: 12
  semblance: 0.5734257102012634
--- !pf.Event
lat: 36.40275
lon: 25.39867
north_shift: 14060.81429871946
east_shift: 17466.584528947507
time: '2025-01-29 18:05:24.709909916'
depth: 9437.075925605632
name: '2025-01-29T18:05:24.709910+00:00'
magnitude: 0.4770665764808655
magnitude_type: 'semblance'
extras:
  n_picks: 9
  n_stations: 12
  semblance: 0.4770665764808655
--- !pf.Event
lat: 36.40275
lon: 25.39867
north_shift: 14007.811984698577
east_shift: 18204.170943608682
time: '2025-01-29 18:06:21.029910088'
depth: 7945.732474719092
name: '2025-01-29T18:06:21.029910+00:00'
magnitude: 0.5437963604927063
magnitude_type: 'semblance'
extras:
  n_picks: 10
  n_stations: 12
  semblance: 0.5437963604927063
--- !pf.Event
lat: 36.40275
lon: 25.39867
north_shift: 13814.687566926923
east_shift: 17848.087154020483
time: '2025-01-29 18:08:36.319910049'
depth: 8184.651044159651
name: '2025-01-29T18:08:36.319910+00:00'
magnitude: 0.6622181534767151
magnitude_type: 'semblance'
extras:
  n_picks: 14
  n_stations: 12
  semblance: 0.6622181534767151
--- !pf.Event
lat: 36.40275
lon: 25.39867
north_shift: 12834.526081757296
east_shift: 16907.701460993798
time: '2025-01-29 18:09:24.349910021'
depth: 8326.82051130972
name: '2025-01-29T18:09:24.349910+00:00'
magnitude: 0.4244564175605774
magnitude_type: 'semblance'
extras:
  n_picks: 9
  n_stations: 12
  semblance: 0.4244564175605774
--- !pf.Event
lat: 36.40275
lon: 25.39867
north_shift: 14519.246309847184
east_shift: 17486.15695233206
time: '2025-01-29 18:11:11.519910097'
depth: 6439.1284775626855
name: '2025-01-29T18:11:11.519910+00:00'
magnitude: 0.4626060724258423
magnitude_type: 'semblance'
extras:
  n_picks: 14
  n_stations: 12
  semblance: 0.4626060724258423
--- !pf.Event
lat: 36.40275
lon: 25.39867
north_shift: 12156.927140708622
east_shift: 16407.087411071323
time: '2025-01-29 18:11:44.969909906'
depth: 11100.55055751677
name: '2025-01-29T18:11:44.969910+00:00'
magnitude: 0.6059376001358032
magnitude_type: 'semblance'
extras:
  n_picks: 14
  n_stations: 12
  semblance: 0.6059376001358032
--- !pf.Event
lat: 36.40275
lon: 25.39867
north_shift: 12148.718615117194
east_shift: 16723.023871475885
time: '2025-01-29 18:12:05.859910011'
depth: 10875.379701281752
name: '2025-01-29T18:12:05.859910+00:00'
magnitude: 0.5365535616874695
magnitude_type: 'semblance'
extras:
  n_picks: 12
  n_stations: 12
  semblance: 0.5365535616874695
--- !pf.Event
lat: 36.40275
lon: 25.39867
north_shift: 10581.404396617128
east_shift: 14094.726306041284
time: '2025-01-29 18:12:45.859910011'
depth: 14926.797388426416
name: '2025-01-29T18:12:45.859910+00:00'
magnitude: 0.5934484004974365
magnitude_type: 'semblance'
extras:
  n_picks: 15
  n_stations: 12
  semblance: 0.5934484004974365
--- !pf.Event
lat: 36.40275
lon: 25.39867
north_shift: 10774.347128574542
east_shift: 14509.820227089844
time: '2025-01-29 18:14:33.639909983'
depth: 14849.250081238912
name: '2025-01-29T18:14:33.639910+00:00'
magnitude: 0.6878145337104797
magnitude_type: 'semblance'
extras:
  n_picks: 14
  n_stations: 12
  semblance: 0.6878145337104797
--- !pf.Event
lat: 36.40275
lon: 25.39867
north_shift: 12522.10735161494
east_shift: 17193.164570109355
time: '2025-01-29 18:14:58.259910107'
depth: 8540.402151120823
name: '2025-01-29T18:14:58.259910+00:00'
magnitude: 0.6576483249664307
magnitude_type: 'semblance'
extras:
  n_picks: 16
  n_stations: 12
  semblance: 0.6576483249664307
--- !pf.Event
lat: 36.40275
lon: 25.39867
north_shift: 12672.845609291666
east_shift: 16813.710264933852
time: '2025-01-29 18:17:08.949909925'
depth: 11456.971915862016
name: '2025-01-29T18:17:08.949910+00:00'
magnitude: 0.49401718378067017
magnitude_type: 'semblance'
extras:
  n_picks: 10
  n_stations: 12
  semblance: 0.49401718378067017
--- !pf.Event
lat: 36.40275
lon: 25.39867
north_shift: 12443.531253628084
east_shift: 15267.8466375864
time: '2025-01-29 18:17:50.399909973'
depth: 9561.703049317626
name: '2025-01-29T18:17:50.399910+00:00'
magnitude: 0.5826018452644348
magnitude_type: 'semblance'
extras:
  n_picks: 17
  n_stations: 12
  semblance: 0.5826018452644348
--- !pf.Event
lat: 36.40275
lon: 25.39867
north_shift: 11326.995135082938
east_shift: 16274.539814262878
time: '2025-01-29 18:18:40.929909945'
depth: 11828.565030887381
name: '2025-01-29T18:18:40.929910+00:00'
magnitude: 0.619891881942749
magnitude_type: 'semblance'
extras:
  n_picks: 15
  n_stations: 12
  semblance: 0.619891881942749
--- !pf.Event
lat: 36.40275
lon: 25.39867
north_shift: 10820.295747993918
east_shift: 14099.151641185568
time: '2025-01-29 18:18:55.569910049'
depth: 15473.661510879841
name: '2025-01-29T18:18:55.569910+00:00'
magnitude: 0.6492562890052795
magnitude_type: 'semblance'
extras:
  n_picks: 15
  n_stations: 12
  semblance: 0.6492562890052795
--- !pf.Event
lat: 36.40275
lon: 25.39867
north_shift: 10452.47076145927
east_shift: 14476.7868082686
time: '2025-01-29 18:19:26.729909897'
depth: 14552.13410757574
name: '2025-01-29T18:19:26.729910+00:00'
magnitude: 0.6391168832778931
magnitude_type: 'semblance'
extras:
  n_picks: 15
  n_stations: 12
  semblance: 0.6391168832778931
--- !pf.Event
lat: 36.40275
lon: 25.39867
north_shift: 13041.097342820502
east_shift: 17001.019458224495
time: '2025-01-29 18:20:33.019910097'
depth: 9953.2632730088
name: '2025-01-29T18:20:33.019910+00:00'
magnitude: 0.8558072447776794
magnitude_type: 'semblance'
extras:
  n_picks: 19
  n_stations: 12
  semblance: 0.8558072447776794
--- !pf.Event
lat: 36.40275
lon: 25.39867
north_shift: 10546.595161398245
east_shift: 15767.787983152675
time: '2025-01-29 18:22:26.179909945'
depth: 13082.288003534128
name: '2025-01-29T18:22:26.179910+00:00'
magnitude: 0.44905054569244385
magnitude_type: 'semblance'
extras:
  n_picks: 9
  n_stations: 12
  semblance: 0.44905054569244385
--- !pf.Event
lat: 36.40275
lon: 25.39867
north_shift: 10743.862101232477
east_shift: 14687.13252747443
time: '2025-01-29 18:22:55.239909887'
depth: 14228.183189517094
name: '2025-01-29T18:22:55.239910+00:00'
magnitude: 0.46628695726394653
magnitude_type: 'semblance'
extras:
  n_picks: 10
  n_stations: 12
  semblance: 0.46628695726394653
--- !pf.Event
lat: 36.40275
lon: 25.39867
north_shift: 10406.69400593056
east_shift: 15413.64325068653
time: '2025-01-29 18:23:22.649909973'
depth: 13804.301798146866
name: '2025-01-29T18:23:22.649910+00:00'
magnitude: 0.5074477195739746
magnitude_type: 'semblance'
extras:
  n_picks: 8
  n_stations: 12
  semblance: 0.5074477195739746
--- !pf.Event
lat: 36.40275
lon: 25.39867
north_shift: 13198.047290868531
east_shift: 16500.759028391
time: '2025-01-29 18:27:47.289910078'
depth: 10547.15939240507
name: '2025-01-29T18:27:47.289910+00:00'
magnitude: 0.9371441602706909
magnitude_type: 'semblance'
extras:
  n_picks: 22
  n_stations: 12
  semblance: 0.9371441602706909
--- !pf.Event
lat: 36.40275
lon: 25.39867
north_shift: 13225.38921491111
east_shift: 17217.522180165714
time: '2025-01-29 18:28:54.449909925'
depth: 9999.111059125074
name: '2025-01-29T18:28:54.449910+00:00'
magnitude: 0.5615444779396057
magnitude_type: 'semblance'
extras:
  n_picks: 11
  n_stations: 12
  semblance: 0.5615444779396057
--- !pf.Event
lat: 36.40275
lon: 25.39867
north_shift: 12968.059836116445
east_shift: 16963.035735443667
time: '2025-01-29 18:29:12.499910116'
depth: 10451.888435091983
name: '2025-01-29T18:29:12.499910+00:00'
magnitude: 0.652278482913971
magnitude_type: 'semblance'
extras:
  n_picks: 15
  n_stations: 12
  semblance: 0.652278482913971
--- !pf.Event
lat: 36.40275
lon: 25.39867
north_shift: 12547.06923110266
east_shift: 16832.92004839083
time: '2025-01-29 18:29:42.189909935'
depth: 11086.489736248825
name: '2025-01-29T18:29:42.189910+00:00'
magnitude: 0.5937086939811707
magnitude_type: 'semblance'
extras:
  n_picks: 11
  n_stations: 12
  semblance: 0.5937086939811707
--- !pf.Event
lat: 36.40275
lon: 25.39867
north_shift: 11128.874355393642
east_shift: 15825.951420607353
time: '2025-01-29 18:30:10.999910116'
depth: 14237.894594496025
name: '2025-01-29T18:30:10.999910+00:00'
magnitude: 0.42248713970184326
magnitude_type: 'semblance'
extras:
  n_picks: 12
  n_stations: 12
  semblance: 0.42248713970184326
--- !pf.Event
lat: 36.40275
lon: 25.39867
north_shift: 12690.191500291154
east_shift: 16688.89555620971
time: '2025-01-29 18:31:24.799910069'
depth: 10986.704327202651
name: '2025-01-29T18:31:24.799910+00:00'
magnitude: 0.45092839002609253
magnitude_type: 'semblance'
extras:
  n_picks: 10
  n_stations: 12
  semblance: 0.45092839002609253
--- !pf.Event
lat: 36.40275
lon: 25.39867
north_shift: 13607.772358246404
east_shift: 17366.002359213
time: '2025-01-29 18:32:42.679909945'
depth: 10445.336776966418
name: '2025-01-29T18:32:42.679910+00:00'
magnitude: 0.685053825378418
magnitude_type: 'semblance'
extras:
  n_picks: 16
  n_stations: 12
  semblance: 0.685053825378418
--- !pf.Event
lat: 36.40275
lon: 25.39867
north_shift: 10819.351992818814
east_shift: 14431.83898122673
time: '2025-01-29 18:33:55.819910049'
depth: 14738.523050489173
name: '2025-01-29T18:33:55.819910+00:00'
magnitude: 0.6078778505325317
magnitude_type: 'semblance'
extras:
  n_picks: 14
  n_stations: 12
  semblance: 0.6078778505325317
--- !pf.Event
lat: 36.40275
lon: 25.39867
north_shift: 10765.039935334751
east_shift: 14270.631288596785
time: '2025-01-29 18:35:16.169909954'
depth: 13526.87021212992
name: '2025-01-29T18:35:16.169910+00:00'
magnitude: 0.6372770071029663
magnitude_type: 'semblance'
extras:
  n_picks: 15
  n_stations: 12
  semblance: 0.6372770071029663
--- !pf.Event
lat: 36.40275
lon: 25.39867
north_shift: 9748.323184862054
east_shift: 13602.787669124278
time: '2025-01-29 18:36:38.539910078'
depth: 15239.791427579554
name: '2025-01-29T18:36:38.539910+00:00'
magnitude: 0.8093418478965759
magnitude_type: 'semblance'
extras:
  n_picks: 16
  n_stations: 12
  semblance: 0.8093418478965759
--- !pf.Event
lat: 36.40275
lon: 25.39867
north_shift: 11984.715306740874
east_shift: 15827.836175133683
time: '2025-01-29 18:38:12.939909935'
depth: 9512.031436564463
name: '2025-01-29T18:38:12.939910+00:00'
magnitude: 0.8348549008369446
magnitude_type: 'semblance'
extras:
  n_picks: 18
  n_stations: 12
  semblance: 0.8348549008369446
--- !pf.Event
lat: 36.40275
lon: 25.39867
north_shift: 11168.156461049619
east_shift: 14585.42890820073
time: '2025-01-29 18:43:30.189909935'
depth: 11074.229142530314
name: '2025-01-29T18:43:30.189910+00:00'
magnitude: 0.4970720410346985
magnitude_type: 'semblance'
extras:
  n_picks: 10
  n_stations: 12
  semblance: 0.4970720410346985
--- !pf.Event
lat: 36.40275
lon: 25.39867
north_shift: 10134.6159010681
east_shift: 13034.956242838094
time: '2025-01-29 18:44:41.149909973'
depth: 15026.11805004248
name: '2025-01-29T18:44:41.149910+00:00'
magnitude: 0.48795291781425476
magnitude_type: 'semblance'
extras:
  n_picks: 13
  n_stations: 12
  semblance: 0.48795291781425476
--- !pf.Event
lat: 36.40275
lon: 25.39867
north_shift: 10357.813736703272
east_shift: 13053.30382543576
time: '2025-01-29 18:45:16.709909916'
depth: 13416.732195543684
name: '2025-01-29T18:45:16.709910+00:00'
magnitude: 0.7013558149337769
magnitude_type: 'semblance'
extras:
  n_picks: 15
  n_stations: 12
  semblance: 0.7013558149337769
--- !pf.Event
lat: 36.40275
lon: 25.39867
north_shift: 10102.936055003169
east_shift: 12516.337303393098
time: '2025-01-29 18:48:00.609910011'
depth: 13951.939977421203
name: '2025-01-29T18:48:00.609910+00:00'
magnitude: 0.5665273070335388
magnitude_type: 'semblance'
extras:
  n_picks: 13
  n_stations: 12
  semblance: 0.5665273070335388
--- !pf.Event
lat: 36.40275
lon: 25.39867
north_shift: 10158.008259910788
east_shift: 12970.880401339518
time: '2025-01-29 18:49:15.419909954'
depth: 14899.25115212791
name: '2025-01-29T18:49:15.419910+00:00'
magnitude: 0.6789095997810364
magnitude_type: 'semblance'
extras:
  n_picks: 14
  n_stations: 12
  semblance: 0.6789095997810364
--- !pf.Event
lat: 36.40275
lon: 25.39867
north_shift: 10215.490147838509
east_shift: 12283.8492367463
time: '2025-01-29 18:50:25.899909973'
depth: 14573.03426161384
name: '2025-01-29T18:50:25.899910+00:00'
magnitude: 0.5226744413375854
magnitude_type: 'semblance'
extras:
  n_picks: 12
  n_stations: 12
  semblance: 0.5226744413375854
--- !pf.Event
lat: 36.40275
lon: 25.39867
north_shift: 10996.705051205961
east_shift: 14397.904574763119
time: '2025-01-29 18:50:50.889909983'
depth: 11785.416294190805
name: '2025-01-29T18:50:50.889910+00:00'
magnitude: 0.5684285759925842
magnitude_type: 'semblance'
extras:
  n_picks: 12
  n_stations: 12
  semblance: 0.5684285759925842
--- !pf.Event
lat: 36.40275
lon: 25.39867
north_shift: 10210.836512429165
east_shift: 12195.804793910034
time: '2025-01-29 18:51:10.519910097'
depth: 15715.904272154543
name: '2025-01-29T18:51:10.519910+00:00'
magnitude: 0.5292682647705078
magnitude_type: 'semblance'
extras:
  n_picks: 10
  n_stations: 12
  semblance: 0.5292682647705078
--- !pf.Event
lat: 36.40275
lon: 25.39867
north_shift: 11095.531474227882
east_shift: 14779.270807440762
time: '2025-01-29 18:51:37.559910059'
depth: 11352.760020814292
name: '2025-01-29T18:51:37.559910+00:00'
magnitude: 0.5626702308654785
magnitude_type: 'semblance'
extras:
  n_picks: 11
  n_stations: 12
  semblance: 0.5626702308654785
--- !pf.Event
lat: 36.40275
lon: 25.39867
north_shift: 10543.416469073047
east_shift: 11186.495513047286
time: '2025-01-29 18:53:34.229909897'
depth: 17288.37390409394
name: '2025-01-29T18:53:34.229910+00:00'
magnitude: 0.5841975212097168
magnitude_type: 'semblance'
extras:
  n_picks: 13
  n_stations: 12
  semblance: 0.5841975212097168
--- !pf.Event
lat: 36.40275
lon: 25.39867
north_shift: 10071.8610736862
east_shift: 7122.560705264261
time: '2025-01-29 18:54:49.889909983'
depth: 18312.941107106926
name: '2025-01-29T18:54:49.889910+00:00'
magnitude: 0.4566528797149658
magnitude_type: 'semblance'
extras:
  n_picks: 9
  n_stations: 12
  semblance: 0.4566528797149658
--- !pf.Event
lat: 36.40275
lon: 25.39867
north_shift: 9720.82185472448
east_shift: 12994.494151405343
time: '2025-01-29 18:58:19.899909973'
depth: 14275.74991833435
name: '2025-01-29T18:58:19.899910+00:00'
magnitude: 0.731011688709259
magnitude_type: 'semblance'
extras:
  n_picks: 13
  n_stations: 12
  semblance: 0.731011688709259
--- !pf.Event
lat: 36.40275
lon: 25.39867
north_shift: 10347.00244632663
east_shift: 14637.234645045291
time: '2025-01-29 19:04:13.069910049'
depth: 13298.936139077809
name: '2025-01-29T19:04:13.069910+00:00'
magnitude: 0.5293826460838318
magnitude_type: 'semblance'
extras:
  n_picks: 12
  n_stations: 12
  semblance: 0.5293826460838318
--- !pf.Event
lat: 36.40275
lon: 25.39867
north_shift: 9532.139315388444
east_shift: 10428.215978391616
time: '2025-01-29 19:04:59.709909916'
depth: 16450.984621497144
name: '2025-01-29T19:04:59.709910+00:00'
magnitude: 0.4689933955669403
magnitude_type: 'semblance'
extras:
  n_picks: 12
  n_stations: 12
  semblance: 0.4689933955669403
--- !pf.Event
lat: 36.40275
lon: 25.39867
north_shift: 9873.545129775526
east_shift: 13376.542158651828
time: '2025-01-29 19:05:32.099910021'
depth: 14332.704317566357
name: '2025-01-29T19:05:32.099910+00:00'
magnitude: 0.6957756876945496
magnitude_type: 'semblance'
extras:
  n_picks: 12
  n_stations: 12
  semblance: 0.6957756876945496
--- !pf.Event
lat: 36.40275
lon: 25.39867
north_shift: 9744.253327298464
east_shift: 12254.13771026961
time: '2025-01-29 19:08:14.179909945'
depth: 15611.627311853146
name: '2025-01-29T19:08:14.179910+00:00'
magnitude: 0.5813112854957581
magnitude_type: 'semblance'
extras:
  n_picks: 8
  n_stations: 12
  semblance: 0.5813112854957581
--- !pf.Event
lat: 36.40275
lon: 25.39867
north_shift: 10074.01518918506
east_shift: 13862.534703323749
time: '2025-01-29 19:10:19.129909992'
depth: 15101.881771071876
name: '2025-01-29T19:10:19.129910+00:00'
magnitude: 0.7320007085800171
magnitude_type: 'semblance'
extras:
  n_picks: 15
  n_stations: 12
  semblance: 0.7320007085800171
--- !pf.Event
lat: 36.40275
lon: 25.39867
north_shift: 9498.214782292547
east_shift: 12301.46652607905
time: '2025-01-29 19:13:02.659909964'
depth: 15026.832832372542
name: '2025-01-29T19:13:02.659910+00:00'
magnitude: 0.4480409324169159
magnitude_type: 'semblance'
extras:
  n_picks: 8
  n_stations: 12
  semblance: 0.4480409324169159
--- !pf.Event
lat: 36.40275
lon: 25.39867
north_shift: 8332.519263340993
east_shift: 7019.8783637105425
time: '2025-01-29 19:14:46.799910069'
depth: 18617.671277038888
name: '2025-01-29T19:14:46.799910+00:00'
magnitude: 0.4221850037574768
magnitude_type: 'semblance'
extras:
  n_picks: 8
  n_stations: 12
  semblance: 0.4221850037574768
--- !pf.Event
lat: 36.40275
lon: 25.39867
north_shift: 11467.09585569475
east_shift: 15678.686679291222
time: '2025-01-29 19:16:12.799910069'
depth: 11432.016468639365
name: '2025-01-29T19:16:12.799910+00:00'
magnitude: 0.5438427925109863
magnitude_type: 'semblance'
extras:
  n_picks: 11
  n_stations: 12
  semblance: 0.5438427925109863
--- !pf.Event
lat: 36.40275
lon: 25.39867
north_shift: 10671.526203295507
east_shift: 14813.83222220489
time: '2025-01-29 19:17:16.809910059'
depth: 12119.088303692282
name: '2025-01-29T19:17:16.809910+00:00'
magnitude: 0.5798577666282654
magnitude_type: 'semblance'
extras:
  n_picks: 11
  n_stations: 12
  semblance: 0.5798577666282654
--- !pf.Event
lat: 36.40275
lon: 25.39867
north_shift: 11052.329512269132
east_shift: 14535.411333258102
time: '2025-01-29 19:18:24.059910059'
depth: 11031.768176179683
name: '2025-01-29T19:18:24.059910+00:00'
magnitude: 0.6350513100624084
magnitude_type: 'semblance'
extras:
  n_picks: 13
  n_stations: 12
  semblance: 0.6350513100624084
--- !pf.Event
lat: 36.40275
lon: 25.39867
north_shift: 9576.437105910374
east_shift: 9457.352689205007
time: '2025-01-29 19:18:42.499910116'
depth: 16673.860200527633
name: '2025-01-29T19:18:42.499910+00:00'
magnitude: 0.6945828199386597
magnitude_type: 'semblance'
extras:
  n_picks: 15
  n_stations: 12
  semblance: 0.6945828199386597
--- !pf.Event
lat: 36.40275
lon: 25.39867
north_shift: 11052.414839388726
east_shift: 14563.089732669505
time: '2025-01-29 19:20:20.619910002'
depth: 11255.19418467087
name: '2025-01-29T19:20:20.619910+00:00'
magnitude: 0.5440155267715454
magnitude_type: 'semblance'
extras:
  n_picks: 9
  n_stations: 12
  semblance: 0.5440155267715454
--- !pf.Event
lat: 36.40275
lon: 25.39867
north_shift: 11656.850625079665
east_shift: 14974.493794072345
time: '2025-01-29 19:21:47.509910107'
depth: 9628.446432191751
name: '2025-01-29T19:21:47.509910+00:00'
magnitude: 0.6870353817939758
magnitude_type: 'semblance'
extras:
  n_picks: 15
  n_stations: 12
  semblance: 0.6870353817939758
--- !pf.Event
lat: 36.40275
lon: 25.39867
north_shift: 9722.846241514884
east_shift: 8995.123477798676
time: '2025-01-29 19:22:10.109910011'
depth: 16850.302648296045
name: '2025-01-29T19:22:10.109910+00:00'
magnitude: 0.7961040139198303
magnitude_type: 'semblance'
extras:
  n_picks: 16
  n_stations: 12
  semblance: 0.7961040139198303
--- !pf.Event
lat: 36.40275
lon: 25.39867
north_shift: 10222.459752530434
east_shift: 12917.551532481366
time: '2025-01-29 19:22:50.83991003'
depth: 13149.069505898626
name: '2025-01-29T19:22:50.839910+00:00'
magnitude: 0.5652669668197632
magnitude_type: 'semblance'
extras:
  n_picks: 13
  n_stations: 12
  semblance: 0.5652669668197632
--- !pf.Event
lat: 36.40275
lon: 25.39867
north_shift: 10845.35652311414
east_shift: 14627.857073349072
time: '2025-01-29 19:26:17.189909935'
depth: 11383.415697948732
name: '2025-01-29T19:26:17.189910+00:00'
magnitude: 0.5587841868400574
magnitude_type: 'semblance'
extras:
  n_picks: 15
  n_stations: 12
  semblance: 0.5587841868400574
--- !pf.Event
lat: 36.40275
lon: 25.39867
north_shift: 9227.714179453758
east_shift: 8873.524739577415
time: '2025-01-29 19:26:49.699909925'
depth: 16032.781109166886
name: '2025-01-29T19:26:49.699910+00:00'
magnitude: 0.5501956343650818
magnitude_type: 'semblance'
extras:
  n_picks: 14
  n_stations: 12
  semblance: 0.5501956343650818
--- !pf.Event
lat: 36.40275
lon: 25.39867
north_shift: 11184.03907506899
east_shift: 15453.517775096987
time: '2025-01-29 19:28:14.619910002'
depth: 11054.482998208869
name: '2025-01-29T19:28:14.619910+00:00'
magnitude: 0.6323771476745605
magnitude_type: 'semblance'
extras:
  n_picks: 14
  n_stations: 12
  semblance: 0.6323771476745605
--- !pf.Event
lat: 36.40275
lon: 25.39867
north_shift: 12590.163556183772
east_shift: 16273.959427427346
time: '2025-01-29 19:33:55.229909897'
depth: 10054.724029977206
name: '2025-01-29T19:33:55.229910+00:00'
magnitude: 0.725525438785553
magnitude_type: 'semblance'
extras:
  n_picks: 16
  n_stations: 12
  semblance: 0.725525438785553
--- !pf.Event
lat: 36.40275
lon: 25.39867
north_shift: 10296.966892405953
east_shift: 14050.818676338202
time: '2025-01-29 19:35:30.099910021'
depth: 12475.213745992742
name: '2025-01-29T19:35:30.099910+00:00'
magnitude: 0.696895182132721
magnitude_type: 'semblance'
extras:
  n_picks: 11
  n_stations: 12
  semblance: 0.696895182132721
--- !pf.Event
lat: 36.40275
lon: 25.39867
north_shift: 9878.001801138302
east_shift: 12675.254546719902
time: '2025-01-29 19:36:06.409909964'
depth: 14344.287501227103
name: '2025-01-29T19:36:06.409910+00:00'
magnitude: 0.6827951669692993
magnitude_type: 'semblance'
extras:
  n_picks: 17
  n_stations: 12
  semblance: 0.6827951669692993
--- !pf.Event
lat: 36.40275
lon: 25.39867
north_shift: 10609.65575475032
east_shift: 15071.20264221812
time: '2025-01-29 19:37:37.439909935'
depth: 11714.141654729947
name: '2025-01-29T19:37:37.439910+00:00'
magnitude: 0.49101194739341736
magnitude_type: 'semblance'
extras:
  n_picks: 7
  n_stations: 12
  semblance: 0.49101194739341736
--- !pf.Event
lat: 36.40275
lon: 25.39867
north_shift: 11660.904887877305
east_shift: 14629.411185033709
time: '2025-01-29 19:37:57.109910011'
depth: 19375.566576083285
name: '2025-01-29T19:37:57.109910+00:00'
magnitude: 0.782193124294281
magnitude_type: 'semblance'
extras:
  n_picks: 19
  n_stations: 12
  semblance: 0.782193124294281
--- !pf.Event
lat: 36.40275
lon: 25.39867
north_shift: 12570.096198336763
east_shift: 15881.551037447318
time: '2025-01-29 19:39:16.189909935'
depth: 8744.982700032682
name: '2025-01-29T19:39:16.189910+00:00'
magnitude: 0.5769410133361816
magnitude_type: 'semblance'
extras:
  n_picks: 9
  n_stations: 12
  semblance: 0.5769410133361816
--- !pf.Event
lat: 36.40275
lon: 25.39867
north_shift: 9812.175161499412
east_shift: 12835.234670348475
time: '2025-01-29 19:40:07.039910078'
depth: 15197.421025497228
name: '2025-01-29T19:40:07.039910+00:00'
magnitude: 0.5187265276908875
magnitude_type: 'semblance'
extras:
  n_picks: 9
  n_stations: 12
  semblance: 0.5187265276908875
--- !pf.Event
lat: 36.40275
lon: 25.39867
north_shift: 10194.357972085169
east_shift: 13776.650961850575
time: '2025-01-29 19:40:53.149909973'
depth: 13773.986216466441
name: '2025-01-29T19:40:53.149910+00:00'
magnitude: 0.5797293782234192
magnitude_type: 'semblance'
extras:
  n_picks: 15
  n_stations: 12
  semblance: 0.5797293782234192
--- !pf.Event
lat: 36.40275
lon: 25.39867
north_shift: 10111.961694924961
east_shift: 13917.665563617249
time: '2025-01-29 19:44:00.739909887'
depth: 13892.455536515638
name: '2025-01-29T19:44:00.739910+00:00'
magnitude: 0.524371325969696
magnitude_type: 'semblance'
extras:
  n_picks: 8
  n_stations: 12
  semblance: 0.524371325969696
--- !pf.Event
lat: 36.40275
lon: 25.39867
north_shift: 9260.177758566748
east_shift: 9722.113080483754
time: '2025-01-29 19:48:47.429909945'
depth: 16904.51822645706
name: '2025-01-29T19:48:47.429910+00:00'
magnitude: 0.5977972149848938
magnitude_type: 'semblance'
extras:
  n_picks: 11
  n_stations: 12
  semblance: 0.5977972149848938
--- !pf.Event
lat: 36.40275
lon: 25.39867
north_shift: 10962.047063636213
east_shift: 15819.147251577337
time: '2025-01-29 19:51:03.149909973'
depth: 14101.513850689305
name: '2025-01-29T19:51:03.149910+00:00'
magnitude: 0.5208601355552673
magnitude_type: 'semblance'
extras:
  n_picks: 9
  n_stations: 12
  semblance: 0.5208601355552673
--- !pf.Event
lat: 36.40275
lon: 25.39867
north_shift: 11420.473624408107
east_shift: 15404.78924176196
time: '2025-01-29 19:52:24.299910069'
depth: 11304.594881977655
name: '2025-01-29T19:52:24.299910+00:00'
magnitude: 0.5428085327148438
magnitude_type: 'semblance'
extras:
  n_picks: 10
  n_stations: 12
  semblance: 0.5428085327148438
--- !pf.Event
lat: 36.40275
lon: 25.39867
north_shift: 10000.467801012192
east_shift: 13731.510637777355
time: '2025-01-29 19:53:07.359910011'
depth: 13824.13763612784
name: '2025-01-29T19:53:07.359910+00:00'
magnitude: 0.6747912764549255
magnitude_type: 'semblance'
extras:
  n_picks: 13
  n_stations: 12
  semblance: 0.6747912764549255
--- !pf.Event
lat: 36.40275
lon: 25.39867
north_shift: 11423.239490257816
east_shift: 16853.514881903237
time: '2025-01-29 19:53:58.909909964'
depth: 12577.746379476554
name: '2025-01-29T19:53:58.909910+00:00'
magnitude: 0.5970940589904785
magnitude_type: 'semblance'
extras:
  n_picks: 13
  n_stations: 12
  semblance: 0.5970940589904785
--- !pf.Event
lat: 36.40275
lon: 25.39867
north_shift: 11187.786822495695
east_shift: 20359.767809650682
time: '2025-01-29 19:54:34.709909916'
depth: 2113.6710688159556
name: '2025-01-29T19:54:34.709910+00:00'
magnitude: 0.44932642579078674
magnitude_type: 'semblance'
extras:
  n_picks: 8
  n_stations: 12
  semblance: 0.44932642579078674
--- !pf.Event
lat: 36.40275
lon: 25.39867
north_shift: 10865.396964824033
east_shift: 15296.010947226709
time: '2025-01-29 19:56:31.129909992'
depth: 12380.968676024266
name: '2025-01-29T19:56:31.129910+00:00'
magnitude: 0.6663177609443665
magnitude_type: 'semblance'
extras:
  n_picks: 20
  n_stations: 12
  semblance: 0.6663177609443665
--- !pf.Event
lat: 36.40275
lon: 25.39867
north_shift: 10880.358975628751
east_shift: 14735.341272154674
time: '2025-01-29 19:57:12.869910002'
depth: 16395.23086376608
name: '2025-01-29T19:57:12.869910+00:00'
magnitude: 0.6791110634803772
magnitude_type: 'semblance'
extras:
  n_picks: 14
  n_stations: 12
  semblance: 0.6791110634803772
--- !pf.Event
lat: 36.40275
lon: 25.39867
north_shift: 10103.575348327455
east_shift: 13490.139115196318
time: '2025-01-29 19:58:14.659909964'
depth: 13996.84310645976
name: '2025-01-29T19:58:14.659910+00:00'
magnitude: 0.4889591336250305
magnitude_type: 'semblance'
extras:
  n_picks: 11
  n_stations: 12
  semblance: 0.4889591336250305
--- !pf.Event
lat: 36.40275
lon: 25.39867
north_shift: 12113.754216636677
east_shift: 15814.202001886011
time: '2025-01-29 19:58:48.479909897'
depth: 8652.463355770426
name: '2025-01-29T19:58:48.479910+00:00'
magnitude: 0.5722689032554626
magnitude_type: 'semblance'
extras:
  n_picks: 13
  n_stations: 12
  semblance: 0.5722689032554626
--- !pf.Event
lat: 36.40275
lon: 25.39867
north_shift: 11003.566679776159
east_shift: 14407.349577175484
time: '2025-01-29 20:01:05.429909945'
depth: 15175.016330721393
name: '2025-01-29T20:01:05.429910+00:00'
magnitude: 0.8793560266494751
magnitude_type: 'semblance'
extras:
  n_picks: 19
  n_stations: 12
  semblance: 0.8793560266494751
--- !pf.Event
lat: 36.40275
lon: 25.39867
north_shift: 13002.100998827444
east_shift: 16247.11032643143
time: '2025-01-29 20:02:30.909909964'
depth: 9441.052220058375
name: '2025-01-29T20:02:30.909910+00:00'
magnitude: 0.4555109441280365
magnitude_type: 'semblance'
extras:
  n_picks: 9
  n_stations: 12
  semblance: 0.4555109441280365
--- !pf.Event
lat: 36.40275
lon: 25.39867
north_shift: 10273.250039671853
east_shift: 14285.67595186593
time: '2025-01-29 20:03:30.929909945'
depth: 14412.04979465011
name: '2025-01-29T20:03:30.929910+00:00'
magnitude: 0.6733728647232056
magnitude_type: 'semblance'
extras:
  n_picks: 13
  n_stations: 12
  semblance: 0.6733728647232056
--- !pf.Event
lat: 36.40275
lon: 25.39867
north_shift: 11822.079787258739
east_shift: 16347.16693916324
time: '2025-01-29 20:09:38.319910049'
depth: 11258.971648778373
name: '2025-01-29T20:09:38.319910+00:00'
magnitude: 0.46956950426101685
magnitude_type: 'semblance'
extras:
  n_picks: 7
  n_stations: 12
  semblance: 0.46956950426101685
--- !pf.Event
lat: 36.40275
lon: 25.39867
north_shift: 9797.071120256156
east_shift: 13856.812688952843
time: '2025-01-29 20:10:40.83991003'
depth: 14108.427699859452
name: '2025-01-29T20:10:40.839910+00:00'
magnitude: 0.6019027233123779
magnitude_type: 'semblance'
extras:
  n_picks: 11
  n_stations: 12
  semblance: 0.6019027233123779
--- !pf.Event
lat: 36.40275
lon: 25.39867
north_shift: 9721.400662341195
east_shift: 9088.73444061502
time: '2025-01-29 20:13:10.169909954'
depth: 18488.66413555007
name: '2025-01-29T20:13:10.169910+00:00'
magnitude: 0.46787261962890625
magnitude_type: 'semblance'
extras:
  n_picks: 11
  n_stations: 12
  semblance: 0.46787261962890625
--- !pf.Event
lat: 36.40275
lon: 25.39867
north_shift: 10712.817863642504
east_shift: 14565.877779687295
time: '2025-01-29 20:16:38.83991003'
depth: 12373.696230490386
name: '2025-01-29T20:16:38.839910+00:00'
magnitude: 0.4173978269100189
magnitude_type: 'semblance'
extras:
  n_picks: 8
  n_stations: 12
  semblance: 0.4173978269100189
--- !pf.Event
lat: 36.40275
lon: 25.39867
north_shift: 10319.53557854083
east_shift: 12439.921569294276
time: '2025-01-29 20:18:32.469909906'
depth: 14303.27900182714
name: '2025-01-29T20:18:32.469910+00:00'
magnitude: 0.7038937211036682
magnitude_type: 'semblance'
extras:
  n_picks: 13
  n_stations: 12
  semblance: 0.7038937211036682
--- !pf.Event
lat: 36.40275
lon: 25.39867
north_shift: 13320.445171301877
east_shift: 17562.69330319673
time: '2025-01-29 20:18:45.929909945'
depth: 8296.160149380737
name: '2025-01-29T20:18:45.929910+00:00'
magnitude: 0.635766863822937
magnitude_type: 'semblance'
extras:
  n_picks: 10
  n_stations: 12
  semblance: 0.635766863822937
--- !pf.Event
lat: 36.40275
lon: 25.39867
north_shift: 9491.660096564505
east_shift: 12702.741371957545
time: '2025-01-29 20:21:52.789910078'
depth: 14541.769030880567
name: '2025-01-29T20:21:52.789910+00:00'
magnitude: 0.5313284397125244
magnitude_type: 'semblance'
extras:
  n_picks: 11
  n_stations: 12
  semblance: 0.5313284397125244
--- !pf.Event
lat: 36.40275
lon: 25.39867
north_shift: 9476.036034169594
east_shift: 13134.915728215006
time: '2025-01-29 20:23:24.229909897'
depth: 16003.44906765571
name: '2025-01-29T20:23:24.229910+00:00'
magnitude: 0.7183263897895813
magnitude_type: 'semblance'
extras:
  n_picks: 16
  n_stations: 12
  semblance: 0.7183263897895813
--- !pf.Event
lat: 36.40275
lon: 25.39867
north_shift: 10825.815213098387
east_shift: 14489.275706941233
time: '2025-01-29 20:24:53.399909973'
depth: 15447.913235887843
name: '2025-01-29T20:24:53.399910+00:00'
magnitude: 0.4555785655975342
magnitude_type: 'semblance'
extras:
  n_picks: 11
  n_stations: 12
  semblance: 0.4555785655975342
--- !pf.Event
lat: 36.40275
lon: 25.39867
north_shift: 9468.58064717982
east_shift: 12289.287347375566
time: '2025-01-29 20:30:36.479909897'
depth: 14393.147015121735
name: '2025-01-29T20:30:36.479910+00:00'
magnitude: 0.5501622557640076
magnitude_type: 'semblance'
extras:
  n_picks: 10
  n_stations: 12
  semblance: 0.5501622557640076
--- !pf.Event
lat: 36.40275
lon: 25.39867
north_shift: 10869.559116894445
east_shift: 14328.401827080974
time: '2025-01-29 20:31:27.799910069'
depth: 12253.61451919497
name: '2025-01-29T20:31:27.799910+00:00'
magnitude: 0.4413638710975647
magnitude_type: 'semblance'
extras:
  n_picks: 8
  n_stations: 12
  semblance: 0.4413638710975647
--- !pf.Event
lat: 36.40275
lon: 25.39867
[truncated: 10,005,303 more chars]
