# Supplementary material for: Volcanic crisis reveals coupled magma system at Santorini and Kolumbo
Source: Nature. 2025 Sep 24;645(8082):939–45. doi: 10.1038/s41586-025-09525-7 (PMC12460173; doi:10.1038/s41586-025-09525-7)
Supplement: Supplementary file 3 — Earthquake catalogues and config files. Earthquake catalogues in CSV format, seismic velocity model in ND format and Qseek configuration files. [file 41586_2025_9525_MOESM3_ESM.zip › qseek-config-ssst.json]

{
  "project_dir": ".",
  "stations": {
    "pyrocko_station_yamls": [],
    "station_xmls": ["../data/stations/"],
    "blacklist": ["HT.THR3"],
    "stations": [],
    "max_distance": null
  },
  "data_provider": {
    "provider": "PyrockoSquirrel",
    "channel_selector": null,
    "environment": "../data/",
    "persistent": null,
    "waveform_dirs": [
      "./../data/waveforms/"
    ],
    "start_time": null,
    "end_time": null,
    "n_threads": 8,
    "watch_waveforms": false
  },
  "pre_processing": [
    {
      "process": "downsample",
      "stations": [],
      "sampling_frequency": 100.0
    },
    {
      "process": "bandpass",
      "stations": [],
      "corners": 4,
      "bandpass": [
        0.5,
        35.0
      ],
      "demean": true
    }
  ],
  "octree": {
    "location": {
      "lat": 36.40275,
      "lon": 25.39867,
      "east_shift": 0.0,
      "north_shift": 0.0,
      "elevation": 0.0,
      "depth": 0.0
    },
    "root_node_size": 2000.0,
    "n_levels": 5,
    "east_bounds": [
      -10000.0,
      44000.0
    ],
    "north_bounds": [
      -8000.0,
      36000.0
    ],
    "depth_bounds": [
      0.0,
      22000.0
    ]
  },
  "image_functions": [
    {
      "image": "SeisBench",
      "model": "PhaseNet",
      "pretrained": "original",
      "window_overlap_samples": 1500,
      "torch_use_cuda": true,
      "torch_cpu_threads": 4,
      "batch_size": 128,
      "stack_method": "avg",
      "rescale_input": 1.0,
      "phase_map": {
        "P": "cake:P",
        "S": "cake:S"
      },
      "weights": {
        "P": 1.0,
        "S": 1.0
      }
    }
  ],
  "ray_tracers": [
    {
      "tracer": "FastMarchingRayTracer",
      "phase": "fm:P",
      "interpolation_method": "cubic",
      "nthreads": 0,
      "lut_cache_size": 2147483648,
      "velocity_model": {
        "model": "Constant3DVelocityModel",
        "grid_spacing": "octree",
        "velocity": 5000.0
      },
      "implementation": "scikit-fmm"
    },
    {
      "tracer": "CakeTracer",
      "phases": {
        "cake:P": {
          "definition": "P,p"
        },
        "cake:S": {
          "definition": "S,s"
        }
      },
      "earthmodel": {
        "filename": "./santorini-new.nd",
        "format": "nd"
      },
      "trim_earth_model_depth": true,
      "lut_cache_size": 2147483648
    },
    {
      "tracer": "ConstantVelocityTracer",
      "phase": "constant:P",
      "velocity": 5000.0
    }
  ],
  "distance_weights": {
    "exponent": 2.0,
    "radius_meters": 50000,
    "waterlevel": 0.2,
    "normalize": true,
    "lut_cache_size": 209715200
  },
  "station_corrections": {
  "corrections": "SourceSpecificStationCorrections",
  "import_rundir": "./santorini-new-vel/",
  "weighting": "mul-confidence-semblance",
  "min_confidence": 5.0,
  "min_distance_border": 500.0,
  "spatial_weighting_exponent": 3.0,
  "octree_level": 0,
  "delay_interpolation_method": "linear",
  "lut_cache_size": 2147483648
},
  "magnitudes": [],
  "features": [],
  "semblance_sampling_rate": 100,
  "detection_threshold": 0.4,
  "pick_confidence_threshold": 0.2,
  "min_stations": 3,
  "absorbing_boundary": "without_surface",
  "absorbing_boundary_width": "root_node_size",
  "node_peak_interpolation": true,
  "detection_blinding": "PT1S",
  "power_mean": 1.0,
  "window_length": "PT5M",
  "n_threads_parstack": "auto",
  "n_threads_argmax": "auto",
  "save_images": false,
  "created": "2025-01-29T15:40:29.824382Z"
}
