# Supplementary material for: Volcanic crisis reveals coupled magma system at Santorini and Kolumbo
Source: Nature. 2025 Sep 24;645(8082):939–45. doi: 10.1038/s41586-025-09525-7 (PMC12460173; doi:10.1038/s41586-025-09525-7)
Supplement: Supplementary file 3 — Earthquake catalogues and config files. Earthquake catalogues in CSV format, seismic velocity model in ND format and Qseek configuration files. [file 41586_2025_9525_MOESM3_ESM.zip › velocity-model.nd]

-1.0        4.46        2.55       2.8
 0.0        4.46        2.55       2.8
 2.0        4.68        2.67       2.8
 4.0        5.01        2.86       2.8
 6.0        5.33        3.04       2.8
 8.0        5.50        3.14       2.8
10.0        5.60        3.20       2.8
12.0        5.69        3.25       2.8
14.0        6.16        3.52       2.8
18.0        6.52        3.72       2.8
22.0        6.86        3.92       2.8
30.0        7.38        4.62       2.8
35.0        7.38        4.62       2.8
35.0        7.61        4.73       2.8
40.0        7.61        4.73       2.8
40.0        7.72        4.73       2.8
44.0        7.72        4.73       2.8
